# Supplementary material for: Primary cilia-mediated regulation of microglial secretion in Alzheimer’s disease
Source: Front Mol Biosci. 2023 Oct 23;10:1250335. doi: 10.3389/fmolb.2023.1250335 (PMC10627801; doi:10.3389/fmolb.2023.1250335)
Supplement: Supplementary file 1 [file Table2.XLSX]

## Sheet: Figure6C_DEP
	Gene.names	Accession	Abundance.Ratio.log2.siIft88_Abeta..Con_Abeta	Abundance.Ratio.P_Value.siIft88_Abeta..Con_Abeta	Abundance.Ratio.Adj.P_Value.siIft88_Abeta..Con_Abeta
1	Fcgr4	A0A0B4J1G0	#N/A	#N/A	#N/A
2	Cfap47	A0A0G2JEB6	#N/A	#N/A	#N/A
3	Afg2b	A0A7N9VSG0	#N/A	#N/A	#N/A
4	Mpeg1	A1L314	-1.19	0.0162121	0.140026
5	Cul4b	A2A432	-0.03	0.479839	0.898424
6	Arfgef2	A2A5R2	1.14	0.0011208	0.0175181
7	Sppl2c	A2A6C4	#N/A	#N/A	#N/A
8	Camta1	A2A891	-1.16	0.00955917	0.0977719
9	Osbpl9	A2A8Z1	-1.07	0.0175547	0.148324
10	Prdm16	A2A935	0.05	0.699431	0.948325
11	Szt2	A2A9C3	6.64	1e-17	3.93919e-16
12	Sh3pxd2b	A2AAY5	-0.04	0.721878	0.953469
13	Ddi2	A2ADY9	0.17	0.940934	0.993629
14	Dock11	A2AF47	-0.06	0.592565	0.922405
15	Ckap5	A2AGT5	-0.24	0.1637	0.616744
16	Ambra1	A2AH22	-0.08	0.618297	0.930208
17	Lzts3	A2AHG0	#N/A	#N/A	#N/A
18	Ndufaf6	A2AIL4	#N/A	#N/A	#N/A
19	Virma	A2AIV2	-0.13	0.494098	0.898424
20	Man1b1	A2AJ15	-0.11	0.567926	0.917499
21	Pnpla7	A2AJ88	0.54	0.98005	0.999837
22	Ajm1	A2AJA9	-0.05	0.60657	0.929466
23	Chd7	A2AJK6	#N/A	#N/A	#N/A
24	Pnisr	A2AJT4	#N/A	#N/A	#N/A
25	Focad	A2AKG8	0.46	0.703017	0.949958
26	Ubr4	A2AN08	0.79	0.0348207	0.240243
27	Tpx2	A2APB8	0.1	0.756041	0.9555
28	Fmnl2	A2APV2	#N/A	#N/A	#N/A
29	Rtf1	A2AQ19	-0.02	0.714635	0.952237
30	Ppig	A2AR02	0.14	0.964925	0.996258
31	Upf2	A2AT37	0.48	0.942258	0.993783
32	Slc43a3	A2AVZ9	1.45	0.233671	0.725217
33	Rabgap1	A2AWA9	-1.31	0.00270748	0.0382356
34	Mocs3	A2BDX3	0.14	0.96278	0.996258
35	Las1l	A2BE28	0.01	0.750993	0.955426
36	Arid1a	A2BH40	#N/A	#N/A	#N/A
37	Zxdb	A2CE44	#N/A	#N/A	#N/A
38	Kansl3	A2RSY1-2	0.35	0.686201	0.947998
39	Trmt1l	A2RSY6	-0.04	0.696174	0.948325
40	Tbc1d8b	A3KGB4	0.86	0.930903	0.990781
41	Phf11	A6H5X4	0.45	0.700901	0.949408
42	Mipep	A6H611	1.09	0.271571	0.766924
43	Armt1	A6H630	3.05	0.0537978	0.321025
44	Dpy19l1	A6X919	1.41	0.778055	0.960619
45	Ankle1	A8VU90	-0.65	0.0383757	0.257457
46	Cisd3	B1AR13	0.05	0.837544	0.975897
47	Slfn9	B1ARD6	#N/A	#N/A	#N/A
48	Pex10	B1AUE5	1.43	0.560144	0.916175
49	Kif16b	B1AVY7	1.83	0.13959	0.574724
50	Uprt	B1AVZ0	-0.56	0.142559	0.58039
51	Tomm5	B1AXP6	1.24	0.0138321	0.125805
52	Usp24	B1AY13	1.22	0.0554537	0.327222
53	Thoc2	B1AZI6	-0.03	0.554131	0.914408
54	Dlgap4	B1AZP2	-0.47	0.206397	0.691577
55	Cad	B2RQC6	0.17	0.894233	0.986511
56	Otud4	B2RRE7	-0.01	0.662006	0.943873
57	Rrn3	B2RS91	#N/A	#N/A	#N/A
58	Otud7b	B2RUR8	-0.12	0.484963	0.898424
59	Ep300	B2RWS6	-1.14	0.0102137	0.103021
60	Trappc11	B2RXC1	1.24	0.640314	0.938239
61	Ankrd44	B2RXR6	#N/A	#N/A	#N/A
62	Plxnb2	B2RXS4	0.32	0.480749	0.898424
63	Dock5	B2RY04	-0.49	0.268953	0.766924
64	Rbm25	B2RY56	0	0.586363	0.921391
65	Osbpl8	B9EJ86	0.09	0.822585	0.97017
66	Cttnbp2	B9EJA2	#N/A	#N/A	#N/A
67	Dnaaf5	B9EJR8	1.04	0.0194728	0.160919
68	Tmf1	B9EKI3	1.57	0.401155	0.854709
69	Mfap1a	C0HKD8	0.18	0.848924	0.978778
70	H2ac7	C0HKE3	-0.19	0.102663	0.481904
71	Safb	D3YXK2	0.3	0.642574	0.939369
72	Ccdc6	D3YZP9	0.07	0.86199	0.979229
73	Selenon	D3Z2R5	6.64	1e-17	3.93919e-16
74	Bin2	D3Z6Q9	0.2	0.880987	0.983038
75	Gls	D3Z7P3	0.12	0.900762	0.986511
76	Gls	D3Z7P3-2	-0.29	0.196315	0.677338
77	Piezo1	E2JF22	1.32	0.836732	0.975897
78	Gcn1	E9PVA8	0.31	0.390142	0.846909
79	Ccdc175	E9PVB3	#N/A	#N/A	#N/A
80	Ccdc62	E9PVD1	-0.13	0.562646	0.917499
81	Mki67	E9PVX6	-0.61	0.0476925	0.29548
82	Abca17	E9PX95	-6.64	1e-17	3.93919e-16
83	Ascc3	E9PZJ8	-0.09	0.547069	0.910314
84	Irf2bp2	E9Q1P8	0	0.649048	0.939645
85	Wdfy4	E9Q2M9	1.42	0.0122873	0.117297
86	Aldh3b2	E9Q3E1	#N/A	#N/A	#N/A
87	Pi4ka	E9Q3L2	0.7	0.933697	0.991054
88	Apob	E9Q414	0.27	0.706244	0.950445
89	Wdfy1	E9Q4P1	-0.4	0.303869	0.797871
90	Rnf213	E9Q555	0.23	0.661144	0.943873
91	Nolc1	E9Q5C9	0.48	0.113723	0.50883
92	Myo1e	E9Q634	0.16	0.924427	0.989972
93	Ube4a	E9Q735	1.02	0.927083	0.990781
94	Zc3h13	E9Q784	#N/A	#N/A	#N/A
95	Numa1	E9Q7G0	-0.31	0.22472	0.71435
96	Cdhr2	E9Q7P9	-0.53	0.107056	0.494562
97	Fry	E9Q8I9-3	#N/A	#N/A	#N/A
98	Rap1gds1	E9Q912	0.84	0.055947	0.32847
99	Dlg5	E9Q9R9	0.12	0.347969	0.821658
100	Helz2	E9QAM5	0.15	0.923773	0.989972
101	Sec16a	E9QAT4	2.18	0.000154629	0.00326625
102	Tpr	F6ZDS4	-0.2	0.0882839	0.443703
103	Morc3	F7BJB9	-0.2	0.403387	0.856114
104	Tspan15	F7BWT7	-0.73	0.0631271	0.355929
105	Farp1	F8VPU2	-0.03	0.57455	0.917499
106	Ercc6	F8VPZ5	0.7	0.729633	0.953469
107	Arfgef1	G3X9K3	1.46	0.00785882	0.0846893
108	Atp2b1	G5E829	-0.1	0.380015	0.838717
109	Trip12	G5E870	1.06	0.0618269	0.351056
110	Tubgcp6	G5E8P0	1.41	0.776235	0.960613
111	Arfip1	G5E8V9	-0.06	0.569997	0.917499
112	Kif14	L0N7N1	0.49	0.85958	0.978778
113	Hk2	O08528	0.07	0.740825	0.953469
114	Capn2	O08529	-0.07	0.614611	0.930178
115	Bin1	O08539	-0.1	0.497	0.898424
116	Sec22b	O08547	0.12	0.985259	0.999837
117	Kmt2b	O08550	0.8	0.800402	0.967255
118	Dpysl2	O08553	0.12	0.93143	0.990781
119	Emd	O08579	-0.04	0.664795	0.945998
120	Gtpbp1	O08582	0.55	0.221363	0.707896
121	Alyref	O08583	0.09	0.813693	0.969398
122	Clta	O08585	#N/A	#N/A	#N/A
123	Stxbp1	O08599	-0.04	0.585034	0.920878
124	Myh11	O08638	#N/A	#N/A	#N/A
125	Map3k4	O08648	1.76	0.508281	0.898652
126	Metap2	O08663	-0.43	0.0171276	0.145985
127	Prdx6	O08709	0.09	0.814496	0.969398
128	Akap1	O08715	0.13	0.953434	0.996068
129	Bak1	O08734	1.17	0.0409235	0.267172
130	Casp6	O08738	-0.13	0.58541	0.921171
131	Ampd3	O08739	0.49	0.491896	0.898424
132	Polr2j	O08740	1.24	0.0120104	0.115628
133	Dld	O08749	0.03	0.592475	0.922405
134	Hsd17b10	O08756	0.45	0.147101	0.586553
135	Ube3a	O08759	0.29	0.786505	0.961089
136	Tcof1	O08784	-0.01	0.457053	0.884298
137	Dctn1	O08788-2	0.06	0.788005	0.961089
138	Prkcsh	O08795-2	-0.12	0.231539	0.723792
139	Prdx4	O08807	-0.17	0.397393	0.852905
140	Diaph1	O08808	-0.22	0.159739	0.612078
141	Eftud2	O08810	0.22	0.709673	0.950775
142	Ercc2	O08811	1.74	0.0675515	0.368769
143	RO60	O08848	0.42	0.585065	0.920878
144	Rgs2	O08849	#N/A	#N/A	#N/A
145	Ell	O08856	-0.06	0.671205	0.946638
146	Pik3r2	O08908	1.02	0.921253	0.989299
147	Aip	O08915	0	0.745178	0.954436
148	Slc22a1	O08966	0.11	0.800285	0.967255
149	Hps1	O08983	0.19	0.913953	0.987589
150	Sdcbp	O08992	0.65	0.0392545	0.260654
151	Atox1	O08997	-0.57	0.000351162	0.00643798
152	Degs1	O09005	0.39	0.333299	0.821658
153	Pex5	O09012	1.04	0.752734	0.9555
154	Snap23	O09044	0.3	0.634216	0.935573
155	Psmb1	O09061	0.48	0.103427	0.483159
156	Hdac1	O09106	0.34	0.358795	0.825809
157	Map2k3	O09110	0.36	0.709495	0.950775
158	Ndufb11	O09111	0.8	0.368096	0.829853
159	Sypl1	O09117-2	-0.53	0.0578905	0.336157
160	Gsto1	O09131	0.4	0.214763	0.702225
161	Rpl21	O09167	0.32	0.363945	0.82941
162	Gclm	O09172	0.43	0.422256	0.866034
163	Vps26c	O35075	1.08	0.580265	0.918031
164	Agpat1	O35083	#N/A	#N/A	#N/A
165	Scarb2	O35114	-0.57	0.0826326	0.422216
166	Phb2	O35129	0.22	0.70969	0.950775
167	Emg1	O35130	#N/A	#N/A	#N/A
168	Polr1a	O35134	0.88	0.15763	0.608195
169	Slc30a4	O35149	1.46	0.695852	0.948325
170	Gosr2	O35166	1.04	0.189488	0.667501
171	Cpsf2	O35218	0.15	0.977429	0.999837
172	Psmd4	O35226	#N/A	#N/A	#N/A
173	Psmd4	O35226-2	0.06	0.741648	0.953469
174	Ptpn9	O35239	1.04	0.93849	0.992994
175	Exoc7	O35250	0.26	0.690151	0.948325
176	Dhx15	O35286	0.23	0.64298	0.939377
177	Purb	O35295	6.64	1e-17	3.93919e-16
178	Nmi	O35309	0.08	0.883965	0.98312
179	Srsf5	O35326	0.29	0.4517	0.8811
180	Kpna4	O35343	0.46	0.398651	0.852905
181	Kpna3	O35344	0.06	0.716099	0.952946
182	Kpna6	O35345	2.46	0.000504039	0.00890468
183	Capn1	O35350	0.31	0.713925	0.951792
184	Nrp2	O35375	0.36	0.788324	0.961089
185	Abcc1	O35379	1.17	0.200601	0.682324
186	Anp32a	O35381	-0.07	0.31057	0.802226
187	Exoc4	O35382	0.96	0.319869	0.809041
188	Hax1	O35387	2.41	3.93617e-05	0.000948258
189	Pld3	O35405	#N/A	#N/A	#N/A
190	Dhodh	O35435	-0.09	0.453035	0.882163
191	Sema6a	O35464	#N/A	#N/A	#N/A
192	Fkbp8	O35465	0.37	0.449279	0.879959
193	C1d	O35473	0.6	0.728417	0.953469
194	Clk4	O35493	#N/A	#N/A	#N/A
195	Psmd14	O35593	0.19	0.808672	0.967684
196	Fyb1	O35601	-0.58	0.0400411	0.264371
197	Npc1	O35604	1.28	0.552736	0.914408
198	Scamp3	O35609	0.36	0.542198	0.908573
199	Daxx	O35613	0.33	0.71023	0.950775
200	Bet1	O35623	#N/A	#N/A	#N/A
201	Stag2	O35638	-0.35	0.20188	0.685836
202	Anxa3	O35639	0.16	0.916575	0.987589
203	Ap1b1	O35643	0.41	0.344301	0.821658
204	Pold2	O35654	0.3	0.628663	0.935283
205	C1qbp	O35658	-0.04	0.37208	0.832197
206	Myadm	O35682	0.52	0.540721	0.908573
207	Ndufa1	O35683	2.5	0.0234875	0.181383
208	Nudc	O35685	0.59	0.0345995	0.240243
209	Pnn	O35691	0.06	0.840271	0.975897
210	Sptlc1	O35704	0.25	0.801941	0.967255
211	Ppfibp2	O35711	0.18	0.826794	0.972143
212	Hnrnph1	O35737	0.41	0.196984	0.677338
213	Api5	O35841	0.17	0.852946	0.978778
214	Bcat2	O35855	-0.01	0.594536	0.922405
215	Timm44	O35857	0.23	0.633438	0.935573
216	Cops5	O35864	0.19	0.756007	0.9555
217	Calu	O35887	0.34	0.451549	0.8811
218	Lsm2	O35900	-0.63	0.00243039	0.0347284
219	Emp3	O35912	2.1	0.0227095	0.177952
220	Fxn	O35943	-1.35	2.46165e-08	8.54252e-07
221	Psmb10	O35955	#N/A	#N/A	#N/A
222	Mrpl23	O35972	0.05	0.8424	0.976963
223	Zw10	O54692	0.12	0.972105	0.998832
224	Ddost	O54734	0.31	0.394353	0.850566
225	Ap3d1	O54774	-0.32	0.0552835	0.326548
226	Srpk2	O54781	1.28	0.1702	0.63188
227	Bysl	O54825	0.72	0.170954	0.634007
228	Csnk2a2	O54833	-0.5	0.00407848	0.0506983
229	Hmgb3	O54879	0.21	0.802894	0.967255
230	Nr1i2	O54915	0.31	0.614651	0.930178
231	Bnip2	O54940	#N/A	#N/A	#N/A
232	Smarce1	O54941	0.11	0.867293	0.980795
233	Dnajb6	O54946	0.13	0.793129	0.964523
234	Prkag1	O54950	1.78	0.000961958	0.0154429
235	Banf1	O54962	1.58	1.23153e-05	0.000332399
236	Get3	O54984	-0.09	0.239796	0.727751
237	Slk	O54988	-0.24	0.14701	0.586553
238	Mapkapk5	O54992	#N/A	#N/A	#N/A
239	Trappc3	O55013	0.04	0.817434	0.97017
240	Impa1	O55023	-0.27	0.273626	0.766924
241	Bckdk	O55028	0.41	0.497417	0.898424
242	Copb2	O55029	0.21	0.727577	0.953469
243	Impact	O55091	6.64	1e-17	3.93919e-16
244	Stk10	O55098	1.21	0.470584	0.894815
245	Syngr1	O55100-2	0.16	0.818376	0.97017
246	Syngr2	O55101	1.13	0.311515	0.802904
247	Strn	O55106	-0.33	0.314283	0.802904
248	Nipsnap1	O55125	-0.98	0.0118163	0.114244
249	Nipsnap2	O55126	2.08	0.0868414	0.4373
250	Septin7	O55131	0.23	0.659068	0.943112
251	Eif6	O55135	0.26	0.560589	0.916498
252	Rpl35a	O55142	-0.34	0.0486321	0.298762
253	Atp2a2	O55143	0.03	0.592036	0.922405
254	Cbx4	O55187	#N/A	#N/A	#N/A
255	Supt5h	O55201	0.09	0.942475	0.993783
256	Ilk	O55222	-0.38	0.0634164	0.356526
257	Chkb	O55229	-0.05	0.574709	0.917499
258	Psmb5	O55234	0.1	0.922081	0.989424
259	Sigmar1	O55242	-0.43	0.309406	0.801705
260	Ninj1	O70131	1.65	0.057681	0.335275
261	Dhx9	O70133	0.04	0.617036	0.930208
262	Ncf2	O70145	0.36	0.297656	0.794835
263	Dpm1	O70152	0.14	0.99874	0.999974
264	Pip4k2a	O70172	0.15	0.811923	0.968791
265	Eif3d	O70194	0.34	0.308645	0.801014
266	Pgam2	O70250	-0.1	0.517605	0.902618
267	Eef1b	O70251	0.26	0.562864	0.917499
268	Hmox2	O70252	-0.07	0.364005	0.82941
269	Ptp4a2	O70274	1.58	0.109957	0.500818
270	Atxn2	O70305	0.11	0.947139	0.995281
271	Nmt1	O70310	-0.07	0.323436	0.813123
272	Nmt2	O70311	0.3	0.694765	0.948325
273	Epb41l2	O70318	0.02	0.783838	0.961089
274	Gpx4	O70325	#N/A	#N/A	#N/A
275	Ctss	O70370	-0.35	0.319858	0.809041
276	Emc8	O70378	-0.11	0.494178	0.898424
277	Pdlim1	O70400	#N/A	#N/A	#N/A
278	Vamp8	O70404	0.76	0.721418	0.953469
279	Gtf2h4	O70422	-0.04	0.252849	0.743374
280	Psma3	O70435	0.05	0.797348	0.96603
281	Stx7	O70439	0.47	0.644733	0.939645
282	Osmr	O70458	-0.13	0.464902	0.890361
283	Ugdh	O70475	0.27	0.730989	0.953469
284	Pknox1	O70477	2.2	0.24553	0.737968
285	Vamp4	O70480	0.04	0.661585	0.943873
286	Ubr1	O70481	1.07	0.111116	0.502364
287	Snx3	O70492	0.2	0.789351	0.961738
288	Snx12	O70493	0.41	0.453864	0.882302
289	Hsd17b12	O70503	0.16	0.93189	0.990866
290	Srpk1	O70551	-0.26	0.124724	0.53942
291	Diaph2	O70566	-6.64	1e-17	3.93919e-16
292	Smpd2	O70572	-0.16	0.505456	0.898424
293	Slc25a17	O70579	0.46	0.292407	0.788808
294	Pfdn2	O70591	0.01	0.678307	0.946638
295	Cfdp1	O88271	-0.09	0.37447	0.8345
296	Wiz	O88286	0.29	0.749302	0.955265
297	Wdr1	O88342	-0.2	0.0865453	0.436838
298	Ikbkb	O88351	0.59	0.377919	0.836622
299	Baz1a	O88379	0.05	0.679461	0.946638
300	Vti1b	O88384	0.14	0.900521	0.986511
301	Mtx2	O88441	0.79	0.0980961	0.469541
302	Klc1	O88447	1.37	0.00319963	0.0437545
303	Klc2	O88448	6.64	1e-17	3.93919e-16
304	Dhcr7	O88455	-0.05	0.659561	0.943154
305	Capns1	O88456	-0.04	0.676973	0.946638
306	Dync1i1	O88485	#N/A	#N/A	#N/A
307	Dync1i2	O88487	-0.59	0.0101507	0.102741
308	Shoc2	O88520	0.91	0.787524	0.961089
309	Ikbkg	O88522	-0.26	0.327818	0.816742
310	Zfr	O88532	0.34	0.581002	0.918484
311	Cops3	O88543	0.85	0.00764407	0.0828086
312	Cops4	O88544	-0.15	0.221355	0.707896
313	Cops6	O88545	-0.38	0.0240164	0.184549
314	Parp2	O88554	-0.29	0.367089	0.82941
315	Men1	O88559	0.02	0.281113	0.774633
316	Slc27a3	O88561	#N/A	#N/A	#N/A
317	Hnrnpa2b1	O88569	0.17	0.881987	0.983038
318	Comt	O88587	0.52	0.142732	0.58039
319	Becn1	O88597	1.25	0.188611	0.665547
320	Parg	O88622	-0.95	0.102552	0.481904
321	Gosr1	O88630	1.18	0.964982	0.996258
322	Pak1	O88643	#N/A	#N/A	#N/A
323	Lamtor3	O88653	#N/A	#N/A	#N/A
324	Creg1	O88668	-0.14	0.537851	0.9081
325	Psmc3	O88685	0.39	0.208773	0.694352
326	Clpp	O88696	0.3	0.571328	0.917499
327	Orc4	O88708	2.18	0.261963	0.756056
328	Ctbp1	O88712	0.24	0.777524	0.960619
329	Hsd17b7	O88736	#N/A	#N/A	#N/A
330	Birc6	O88738	-0.14	0.35191	0.822606
331	Tom1	O88746	0.29	0.780588	0.960973
332	Rpp30	O88796	0.22	0.678627	0.946638
333	Stam2	O88811	0.62	0.877064	0.982673
334	Spsb2	O88838	#N/A	#N/A	#N/A
335	Adam15	O88839	#N/A	#N/A	#N/A
336	Fgd3	O88842	0.96	0.586128	0.921391
337	Idh1	O88844	0.14	0.981833	0.999837
338	Rbbp9	O88851	#N/A	#N/A	#N/A
339	Ccnk	O88874	-0.02	0.72079	0.953469
340	Apaf1	O88879	1.63	0.0644044	0.358377
341	Hdac3	O88895	6.64	1e-17	3.93919e-16
342	Zbtb7a	O88939	-0.2	0.437683	0.874437
343	Lin7c	O88952	-0.16	0.465654	0.890361
344	Gnpda1	O88958	-0.17	0.345348	0.821658
345	Yme1l1	O88967	0.36	0.51633	0.90261
346	Setdb1	O88974	0.21	0.80789	0.967255
347	Gcat	O88986	0.15	0.920976	0.989299
348	Cpd	O89001	6.64	1e-17	3.93919e-16
349	Lgmn	O89017	0.67	0.165652	0.620265
350	Tpp1	O89023	-0.13	0.367462	0.82941
351	Mkln1	O89050	-0.55	0.15236	0.597403
352	Itm2b	O89051	2.95	0.0728713	0.385517
353	Coro1a	O89053	0.46	0.111976	0.503401
354	Cope	O89079	0.4	0.245999	0.738504
355	Rbm3	O89086	0.62	0.0634128	0.356526
356	Kcnn4	O89109	#N/A	#N/A	#N/A
357	Casp8	O89110	0.15	0.808095	0.967255
358	Lancl1	O89112	-0.16	0.454355	0.882963
359	Dhfr	P00375	0.02	0.677156	0.946638
360	Mtco1	P00397	-6.64	1e-17	3.93919e-16
361	Mtco2	P00405	0.9	0.000157657	0.00328073
362	Hprt1	P00493	-0.26	0.127501	0.543859
363	Mtatp6	P00848	0.05	0.835354	0.975635
364	NA.4173	P01724	#N/A	#N/A	#N/A
365	B2m	P01887	0.14	0.976424	0.999837
366	H2-D1	P01899	0.19	0.811546	0.968576
367	H2-K1	P01901	0.25	0.729829	0.953469
368	H3-5	P02301	0.98	0.0206727	0.166927
369	Tp53	P02340	0.39	0.244748	0.73711
370	Lamc1	P02468	#N/A	#N/A	#N/A
371	Mt2	P02798	0.04	0.830968	0.97321
372	Mt1	P02802	-0.25	0.347062	0.821658
373	mt-Nd2	P03893	1.08	0.151072	0.596138
374	Mtnd4	P03911	1.77	1.01491e-06	3.18116e-05
375	Mtnd5	P03921	2.27	6.22708e-05	0.00141812
376	Mtatp8	P03930	0.03	0.740619	0.953469
377	Krt1	P04104	0.35	0.697903	0.948325
378	Fabp4	P04117	0.16	0.926247	0.990647
379	Cd74	P04441	1.1	0.676964	0.946638
380	Araf	P04627	#N/A	#N/A	#N/A
381	Saa3	P04918	-0.15	0.503558	0.898424
382	Aldoc	P05063	0.23	0.673937	0.946638
383	Aldoa	P05064	-0.14	0.161874	0.613416
384	Prkaca	P05132	0.38	0.304844	0.797871
385	Got1	P05201	-0.05	0.335867	0.821658
386	Got2	P05202	-0.05	0.335998	0.821658
387	Tuba1b	P05213	0.23	0.648721	0.939645
388	Itgam	P05555	0.06	0.86007	0.978778
389	Ldha	P06151	0.49	0.0816161	0.418489
390	IGHE	P06336	#N/A	#N/A	#N/A
391	Nr3c1	P06537	-6.64	1e-17	3.93919e-16
392	Gpi	P06745	0.12	0.903684	0.986511
393	Ctsl	P06797	0.45	0.364386	0.82941
394	Ptprc	P06800	0.21	0.738495	0.953469
395	Me1	P06801	1.23	0.00310747	0.0429302
396	Plau	P06869	-0.99	0.0145007	0.129264
397	S100a4	P07091	0.87	0.000285741	0.00535979
398	Anxa2	P07356	-0.07	0.292522	0.788808
399	Tyms	P07607	0.2	0.868242	0.980795
400	Alb	P07724	0.18	0.866408	0.980795
401	Rrm1	P07742	0.2	0.758793	0.956023
402	Hsp90aa1	P07901	-0.07	0.28411	0.776133
403	Ercc1	P07903	#N/A	#N/A	#N/A
404	Pdia4	P08003	0.19	0.794693	0.964523
405	Aprt	P08030	0.6	0.021403	0.1714
406	Cbr2	P08074	1.71	0.573202	0.917499
407	Fcgr2	P08101	#N/A	#N/A	#N/A
408	Hsp90b1	P08113	0.22	0.710636	0.950775
409	S100a10	P08207	-0.3	0.0439152	0.280116
410	Sod1	P08228	-0.12	0.193021	0.671213
411	Mdh2	P08249	0.18	0.851298	0.978778
412	Nras	P08556	0.25	0.745288	0.954436
413	Gnai2	P08752	0.49	0.0903087	0.451157
414	Polr2a	P08775	0.26	0.738005	0.953469
415	Lyz2	P08905	-0.11	0.572899	0.917499
416	Itgb1	P09055	0.12	0.937868	0.992994
417	P4hb	P09103	0.03	0.574315	0.917499
418	Ncl	P09405	0.27	0.533201	0.906624
419	Pgk1	P09411	0.02	0.531008	0.905821
420	Junb	P09450	-0.2	0.407827	0.85866
421	Fth1	P09528	0.08	0.894088	0.986511
422	Sod2	P09671	-0.03	0.415212	0.862069
423	Cdh1	P09803	-0.12	0.571272	0.917499
424	Surf1	P09925	0.29	0.672871	0.946638
425	Chmp6	P0C0A3	0.12	0.770286	0.957568
426	H2az1	P0C0S6	-0.17	0.20578	0.691577
427	Psmg4	P0C7N9	-0.27	0.272563	0.766924
428	Derpc	P0CG14	0.5	0.629225	0.935283
429	Chtf8	P0CG15	-0.05	0.445781	0.879959
430	Ndufb1	P0DN34	0.87	0.105823	0.490031
431	Mnda	P0DOV1	-1.03	0.00427594	0.0523712
432	Ifi204	P0DOV2	-0.18	0.105079	0.487746
433	Calm2	P0DP27	0.02	0.534916	0.90735
434	Stmp1	P0DP99	#N/A	#N/A	#N/A
435	Eef1akmt4	P0DPE0	1.28	0.532168	0.906624
436	Anxa1	P10107	-0.09	0.269221	0.766924
437	Eef1a1	P10126	0.18	0.842715	0.977134
438	Alad	P10518	-0.09	0.61621	0.930178
439	Ctsb	P10605	0.07	0.704624	0.949958
440	Txn	P10639	0.23	0.670486	0.946638
441	Gstm1	P10649	0.17	0.894085	0.986511
442	Tcea1	P10711	0.04	0.690787	0.948325
443	Cd14	P10810	-0.12	0.40311	0.855849
444	Rras	P10833	0	0.745221	0.954436
445	Slc3a2	P10852	-0.11	0.230321	0.723792
446	H2bc7	P10853	0.47	0.097719	0.46812
447	H1-0	P10922	0.14	0.992255	0.999974
448	Spp1	P10923	0.82	0.108817	0.498354
449	Sub1	P11031	0.14	0.945616	0.995256
450	Parp1	P11103	0.15	0.954009	0.996068
451	Lpl	P11152	0.13	0.98381	0.999837
452	Rrm2	P11157	#N/A	#N/A	#N/A
453	Fv4	P11370	-0.51	0.161075	0.612454
454	Lamp1	P11438	0.57	0.213742	0.701951
455	Cdk1	P11440	-0.2	0.0864865	0.436838
456	Hsp90ab1	P11499	0.17	0.897832	0.986511
457	Itga5	P11688	-0.1	0.575465	0.917659
458	Itgb2	P11835	0	0.633738	0.935573
459	Itpr1	P11881	-0.33	0.160429	0.612078
460	Oas1a	P11928	0.4	0.220111	0.707023
461	Tcp1	P11983	0.36	0.273625	0.766924
462	Prkar2a	P12367	0.53	0.214605	0.702225
463	Pfkl	P12382	0.18	0.853198	0.978778
464	Cox5a	P12787	0.16	0.878657	0.983038
465	Fgl2	P12804	-0.25	0.377687	0.836622
466	Pdcd6	P12815	0.54	0.131384	0.55375
467	Rpl7a	P12970	0.13	0.960582	0.996258
468	Scd2	P13011	0.47	0.110987	0.502364
469	Gsn	P13020	0.03	0.596185	0.923422
470	Rb1	P13405	#N/A	#N/A	#N/A
471	Umps	P13439	0.28	0.479733	0.898424
472	Icam1	P13597	-0.45	0.062097	0.351056
473	Slc4a2	P13808	#N/A	#N/A	#N/A
474	Dnmt1	P13864	0.12	0.925921	0.990647
475	S100a6	P14069	0.96	4.42416e-05	0.00104849
476	Rpl27a	P14115	0.05	0.638481	0.937382
477	Rps16	P14131	0.02	0.534143	0.906624
478	Rpl7	P14148	0.17	0.894085	0.986511
479	Mdh1	P14152	0.4	0.194051	0.672602
480	Rpsa	P14206	-0.05	0.350206	0.822271
481	Calr	P14211	0.39	0.205871	0.691577
482	Srp54	P14576	0.28	0.558805	0.915379
483	Psmd3	P14685	0.25	0.582648	0.919505
484	Lmnb1	P14733	0.22	0.696822	0.948325
485	Anxa6	P14824	-0.13	0.177811	0.646889
486	Rplp0	P14869	0.03	0.594372	0.922405
487	Hmox1	P14901	0.49	0.101901	0.481904
488	Glul	P15105	0.1	0.91357	0.987589
489	Rel	P15307	#N/A	#N/A	#N/A
490	Cd44	P15379	0.34	0.434471	0.874039
491	Nme1	P15532	0	0.47281	0.895578
492	B4galt1	P15535	0.39	0.647099	0.939645
493	H1-2	P15864	0.49	0.237117	0.725284
494	Atp6v0a2	P15920	-0.7	0.12491	0.539428
495	Lgals1	P16045	0.34	0.327204	0.816496
496	Lgals3	P16110	-0.25	0.0483041	0.297374
497	Srp14	P16254	0.6	0.232178	0.723853
498	Cnp	P16330	2.39	0.210705	0.697542
499	Mmut	P16332	-0.31	0.199147	0.679924
500	Zfp60	P16374	-0.59	0.00984409	0.0999844
501	Ass1	P16460	1.27	0.00224227	0.0324912
502	Ctsa	P16675	0.25	0.59581	0.923331
503	Gapdh	P16858	0.38	0.232781	0.725217
504	Atf2	P16951	-6.64	1e-17	3.93919e-16
505	Lamp2	P17047-3	0.15	0.968063	0.996686
506	Hmga1	P17095	-0.32	0.128737	0.547438
507	Eno1	P17182	0.22	0.700471	0.949287
508	Ptbp1	P17225	0.57	0.0337704	0.236636
509	Ap2a1	P17426	0.46	0.191715	0.670093
510	Ap2a2	P17427	-0.03	0.611384	0.930178
511	Spi1	P17433	2.78	0.000383536	0.00700946
512	Gba1	P17439	0.2	0.768381	0.957568
513	Selenbp1	P17563	0.08	0.788161	0.961089
514	Cox7c	P17665	1.79	1.72049e-07	5.69912e-06
515	Hk1	P17710-3	0.07	0.726907	0.953469
516	Ppia	P17742	0.21	0.728259	0.953469
517	Tpi1	P17751	0.27	0.530908	0.905821
518	Slc2a1	P17809	0.35	0.506109	0.898424
519	Hspa1b	P17879	#N/A	#N/A	#N/A
520	Pcna	P17918	0.04	0.613205	0.930178
521	Mthfd2	P18155	0.58	0.0484126	0.297727
522	Ctsd	P18242	0.02	0.564548	0.917499
523	Bsg	P18572	0.57	0.0561911	0.32891
524	Hmgn1	P18608	-0.17	0.440411	0.87721
525	Rps6ka1	P18653	0.24	0.778281	0.960619
526	Rps6ka3	P18654	0.29	0.594501	0.922405
527	Cfl1	P18760	0.04	0.620284	0.931058
528	Fasn	P19096	0.23	0.674125	0.946638
529	Gstp1	P19157	0.13	0.964772	0.996258
530	Ifrd1	P19182	1.24	0.913483	0.987589
531	Rpl13a	P19253	0.09	0.782832	0.961089
532	Mpv17	P19258	0.15	0.74849	0.954857
533	Cox5b	P19536	-0.14	0.277355	0.769258
534	Cox4i1	P19783	0.16	0.912491	0.987589
535	Lsp1	P19973	0.07	0.860344	0.978778
536	Hspa5	P20029	-0.04	0.35699	0.824423
537	Hexb	P20060	-0.28	0.335661	0.821658
538	Tmsb4x	P20065-2	-0.06	0.305068	0.797871
539	Prdx3	P20108	0.07	0.724705	0.953469
540	Vim	P20152	-0.38	0.00958578	0.0978723
541	Prkca	P20444	#N/A	#N/A	#N/A
542	Prim1	P20664	0.01	0.774789	0.959803
543	Tpm3	P21107	1.43	0.0611871	0.350758
544	Tpm3	P21107-2	-0.48	0.00182299	0.0270434
545	Ubl4a	P21126	-0.21	0.283493	0.776133
546	Gnaq	P21279	0.47	0.350827	0.822471
547	Cst3	P21460	-0.3	0.331629	0.821658
548	Eno3	P21550	-0.19	0.473135	0.895578
549	Lmnb2	P21619	-0.45	0.238404	0.725793
550	Mfge8	P21956	0.47	0.179304	0.650089
551	Tap1	P21958	0.09	0.888602	0.985147
552	Emb	P21995	-0.12	0.511873	0.899403
553	Fech	P22315	-0.7	0.10809	0.497366
554	Myd88	P22366	1.66	0.0289002	0.209562
555	Ptgs1	P22437	1.83	0.00229977	0.0331013
556	Cbl	P22682	0.02	0.673055	0.946638
557	Ap1g1	P22892	-0.34	0.0969837	0.46812
558	Hmbs	P22907	0.94	0.302403	0.797871
559	Eif3a	P23116	0	0.470216	0.894408
560	Cbx3	P23198	0.17	0.937931	0.992994
561	Mov10	P23249	-0.09	0.322344	0.81248
562	Ggta1	P23336	#N/A	#N/A	#N/A
563	Xrcc6	P23475	0.34	0.638904	0.937767
564	Pnp	P23492	-0.04	0.353279	0.822606
565	Pcmt1	P23506	-0.07	0.583	0.919505
566	Gfus	P23591	0.13	0.997635	0.999974
567	Glb1	P23780	-0.32	0.294864	0.791828
568	Cat	P24270	0.06	0.787096	0.961089
569	Bcat1	P24288	0.19	0.863312	0.980157
570	Ppib	P24369	0.14	0.99686	0.999974
571	Capg	P24452	-0.13	0.171209	0.634551
572	Lta4h	P24527	0.19	0.778597	0.960619
573	Impdh2	P24547	-0.04	0.359909	0.827168
574	Tec	P24604	1.96	0.412601	0.859526
575	Acp2	P24638	-0.17	0.360717	0.827168
576	M6pr	P24668	0.19	0.757543	0.956023
577	Cdk11b	P24788	-0.73	0.059372	0.343052
578	Ccnb1	P24860	1.07	0.122081	0.530352
579	Il1rn	P25085	-0.69	0.0767476	0.397723
580	Mcm3	P25206	0.13	0.981691	0.999837
581	Rps2	P25444	0.56	0.034785	0.240243
582	Nfkb1	P25799-4	0.33	0.928948	0.990781
583	Lyn	P25911	0.05	0.794986	0.964523
584	Ubtf	P25976	-0.47	0.0221406	0.17538
585	Tln1	P26039	0	0.492973	0.898424
586	Ezr	P26040	0.17	0.899978	0.986511
587	Msn	P26041	0.27	0.510521	0.898652
588	Rdx	P26043	0.38	0.409303	0.85896
589	Fcgr1	P26151	0.22	0.788766	0.961226
590	Fli1	P26323	#N/A	#N/A	#N/A
591	Ptma	P26350	0.68	0.013136	0.122337
592	U2af2	P26369	0.13	0.954619	0.996068
593	Glud1	P26443	0.31	0.408157	0.858735
594	Pik3r1	P26450	1.34	0.58597	0.921391
595	Psmd7	P26516	0.24	0.6107	0.930178
596	Sars1	P26638	0.02	0.543004	0.908573
597	Marcks	P26645	0.5	0.86374	0.980452
598	Fkbp1a	P26883	0.48	0.362726	0.829213
599	Man2a1	P27046	-0.25	0.253498	0.74453
600	Cd40	P27512	-0.53	0.177512	0.646811
601	Map4	P27546	-0.03	0.569092	0.917499
602	Gna13	P27601	0.07	0.861245	0.978778
603	Plaa	P27612	0.04	0.724597	0.953469
604	Xrcc5	P27641	0.19	0.861181	0.978778
605	Rpl3	P27659	-0.1	0.235702	0.725217
606	Pdia3	P27773	0.04	0.609968	0.930178
607	Mgat1	P27808	-0.37	0.285594	0.777317
608	Vav1	P27870	0.57	0.049252	0.3013
609	Aco1	P28271	-0.33	0.112507	0.504551
610	Apex1	P28352	0.3	0.439251	0.875831
611	Adh5	P28474	0.39	0.256136	0.748509
612	Max	P28574-2	-0.27	0.194346	0.673225
613	Adss1	P28650	0.48	0.159388	0.612078
614	Nap1l1	P28656	0.1	0.857462	0.978778
615	Atxn10	P28658	0.14	0.983689	0.999837
616	Celf1	P28659	0.48	0.344913	0.821658
617	Rxrb	P28704	0.84	0.924328	0.989972
618	Kif2a	P28740-1	1.55	0.0418187	0.270292
619	Kif3a	P28741	2.75	0.0897419	0.449406
620	Grn	P28798	-0.12	0.329186	0.81945
621	Prkcd	P28867	-0.08	0.586584	0.921391
622	Epha3	P29319	#N/A	#N/A	#N/A
623	Pabpc1	P29341	0.15	0.973375	0.999625
624	Ptpn6	P29351	0.45	0.126322	0.54252
625	Casp1	P29452	-0.18	0.259651	0.752368
626	Nos2	P29477	-0.97	1.55463e-05	0.000404619
627	Casp2	P29594	6.64	1e-17	3.93919e-16
628	Nedd8	P29595	-0.4	0.0194645	0.160919
629	Oat	P29758	0.13	0.971588	0.998477
630	Cdk4	P30285	0.59	0.21815	0.706242
631	Alox5ap	P30355	0.42	0.27538	0.766924
632	Ppic	P30412	6.64	1e-17	3.93919e-16
633	Fkbp4	P30416	0.18	0.864243	0.980641
634	Gna14	P30677	1.2	0.743125	0.954277
635	Hmgb2	P30681	0	0.491422	0.898424
636	Sstr2	P30875	-0.34	0.0969389	0.46812
637	Ctnnd1	P30999	-0.14	0.273902	0.766924
638	Aimp1	P31230	-0.05	0.34505	0.821658
639	Rbpj	P31266	0.23	0.767246	0.957568
640	Prkar2b	P31324	0.13	0.691367	0.948325
641	Akt1	P31750	0.34	0.554371	0.914408
642	Dbi	P31786	-0.49	0.00154262	0.0236049
643	Map2k1	P31938	-0.11	0.33457	0.821658
644	Cd68	P31996	0.12	0.947735	0.995369
645	Scp2	P32020	0.27	0.729626	0.953469
646	Ssb	P32067	0.25	0.591967	0.922405
647	Drg1	P32233	0.34	0.37241	0.832197
648	Nectin2	P32507	#N/A	#N/A	#N/A
649	Wars1	P32921	0.27	0.507407	0.898652
650	Kif4	P33174	-0.99	0.00895826	0.0932167
651	Nedd1	P33215	0.4	0.82134	0.97017
652	Pola1	P33609	0.03	0.782528	0.961089
653	Prim2	P33610	0.34	0.654065	0.941097
654	Pola2	P33611	0.4	0.619355	0.930869
655	Ranbp1	P34022	-0.39	0.00765589	0.0828086
656	Ptk2	P34152	0.38	0.648854	0.939645
657	Mif	P34884	-0.53	0.0109252	0.108163
658	Usp4	P35123	-0.19	0.445082	0.879959
659	Ptpn11	P35235-1	0.15	0.993297	0.999974
660	Rab5c	P35278	-0.04	0.39561	0.85233
661	Rab6a	P35279	0.22	0.682806	0.946638
662	Rab21	P35282	-0.31	0.191002	0.669727
663	Rab12	P35283	-0.06	0.547	0.910314
664	Rab22a	P35285	#N/A	#N/A	#N/A
665	Rab18	P35293	-0.14	0.400954	0.854709
666	Rab20	P35295	0.42	0.485241	0.898424
667	Pdha1	P35486	0.09	0.806914	0.967255
668	Fbl	P35550	0.05	0.651701	0.940979
669	Canx	P35564	0.39	0.213627	0.701951
670	Ap1m1	P35585	0.19	0.830426	0.97321
671	Rfc1	P35601	0.18	0.913024	0.987589
672	Prdx1	P35700	-0.24	0.0540715	0.321999
673	Cd81	P35762	#N/A	#N/A	#N/A
674	Ptpn1	P35821	0.08	0.829273	0.972704
675	Ptpn12	P35831	#N/A	#N/A	#N/A
676	Fmr1	P35922	-0.03	0.62572	0.933217
677	Rpl12	P35979	0.03	0.578103	0.917805
678	Rpl18	P35980	-0.06	0.307549	0.801014
679	Btk	P35991	0.29	0.56648	0.917499
680	Tap2	P36371	1.33	0.0330578	0.232762
681	Sar1a	P36536	0.08	0.885031	0.983583
682	Cpox	P36552	#N/A	#N/A	#N/A
683	Gnl1	P36916	-1.13	0.000714607	0.0119717
684	Ppm1b	P36993	#N/A	#N/A	#N/A
685	Por	P37040	0.13	0.953122	0.996068
686	Lig1	P37913	0.19	0.886751	0.984341
687	Hmgcl	P38060	0.74	0.0450426	0.285744
688	Hspa9	P38647	0.04	0.612053	0.930178
689	Dnm2	P39054	0.13	0.997309	0.999974
690	Man1a2	P39098	0.33	0.965923	0.996258
691	Fen1	P39749	0.05	0.655786	0.941916
692	Cap1	P40124	0.62	0.0161211	0.140026
693	Tkt	P40142	0.06	0.691245	0.948325
694	Vps26a	P40336	0.12	0.965327	0.996258
695	Sox6	P40645	#N/A	#N/A	#N/A
696	Ighmbp2	P40694	-2.07	4.28332e-05	0.00101926
697	Rpl28	P41105	0.57	0.435885	0.874437
698	Etv1	P41164	0.29	0.862696	0.979649
699	Acsl1	P41216	-0.01	0.47413	0.896877
700	Csk	P41241	0.11	0.978266	0.999837
701	Cd63	P41731	0.5	0.254249	0.74561
702	Cd86	P42082	-0.14	0.497395	0.898424
703	Eci1	P42125	0.27	0.578433	0.917805
704	Foxk1	P42128	#N/A	#N/A	#N/A
705	Septin2	P42208	0.1	0.839407	0.975897
706	Stat1	P42225	-0.13	0.185481	0.658701
707	Stat3	P42227	-0.5	0.0203934	0.166172
708	Stat5b	P42232	#N/A	#N/A	#N/A
709	Eps15	P42567	-0.14	0.446342	0.879959
710	Pura	P42669	0.62	0.325999	0.815905
711	Htt	P42859	0.94	0.160736	0.612078
712	Cct8	P42932	-0.03	0.395578	0.85233
713	Cox6a1	P43024	0.06	0.72511	0.953469
714	Msh2	P43247	0.32	0.475288	0.898194
715	H1-4	P43274	0.33	0.337953	0.821658
716	H1-5	P43276	0.32	0.372615	0.832197
717	H1-3	P43277	0.37	0.246392	0.739302
718	Dck	P43346	0.35	0.612938	0.930178
719	Akr1b1	P45376	0.06	0.698924	0.948325
720	Akr1b8	P45377	0.58	0.207611	0.69263
721	Cfl2	P45591	0.38	0.800227	0.967255
722	Fkbp2	P45878	0.25	0.594579	0.922405
723	Acadm	P45952	0.55	0.156438	0.6056
724	Rangap1	P46061	0.27	0.530062	0.905439
725	Nsf	P46460	0.17	0.882762	0.98312
726	Vps4b	P46467	0.25	0.578277	0.917805
727	Psmc2	P46471	0.12	0.899522	0.986511
728	Rab11b	P46638	0.03	0.591401	0.922405
729	Fdx1	P46656	2.3	0.242586	0.732503
730	Ina	P46660	-0.28	0.246633	0.739645
731	Adss2	P46664	0.15	0.983209	0.999837
732	Pdcd2	P46718	2.65	0.000139819	0.00297499
733	Brcc3	P46737	-0.14	0.499775	0.898424
734	Stt3a	P46978	0.41	0.289353	0.783988
735	Cryz	P47199	-0.42	0.116779	0.515557
736	Gal	P47212	-0.12	0.546866	0.910314
737	Tes	P47226	1.47	0.630925	0.935283
738	Pla2g4a	P47713	0	0.477086	0.898424
739	Aldh2	P47738	0.24	0.626013	0.933416
740	Aldh3a2	P47740	0.38	0.909354	0.987342
741	Capza1	P47753	0.14	0.997185	0.999974
742	Capza2	P47754	0.02	0.561617	0.916833
743	Capzb	P47757-2	-0.03	0.399001	0.852905
744	Srprb	P47758	0.11	0.927847	0.990781
745	Gsr	P47791	0.43	0.382466	0.839104
746	Mtx1	P47802	0.54	0.254402	0.745684
747	Map2k4	P47809	0.42	0.539918	0.908573
748	Mapk14	P47811	0.14	0.966058	0.996258
749	Gfpt1	P47856	0.31	0.422676	0.866034
750	Pfkm	P47857	0.01	0.754829	0.9555
751	Rpl6	P47911	-0.17	0.121149	0.527483
752	Crkl	P47941	0.26	0.698871	0.948325
753	Rplp1	P47955	0.79	0.0011116	0.017421
754	Rpl5	P47962	0.04	0.612562	0.930178
755	Rpl13	P47963	-0.04	0.375025	0.834985
756	Rpl36	P47964	-0.07	0.352731	0.822606
757	Rpia	P47968	1.16	0.667577	0.946638
758	Eif1	P48024	0.56	0.115536	0.513787
759	Syk	P48025	0.16	0.885056	0.983583
760	Anxa5	P48036	0.27	0.504717	0.898424
761	Epb41	P48193	-0.08	0.576057	0.917805
762	Abcd1	P48410	0.44	0.592538	0.922405
763	Tbca	P48428	-0.54	0.00468961	0.0573174
764	Lmna	P48678	-0.15	0.141123	0.578992
765	Cox7a2	P48771	-0.03	0.483761	0.898424
766	Gstm5	P48774	0.15	0.339056	0.821658
767	Slc25a4	P48962	0.55	0.0396697	0.262812
768	Cit	P49025	#N/A	#N/A	#N/A
769	Mapkapk2	P49138	-0.15	0.278875	0.771068
770	Slc11a2	P49282	0.58	0.521919	0.90415
771	Hnrnpa1	P49312	0.26	0.537637	0.9081
772	Ppm1a	P49443	-0.07	0.54247	0.908573
773	Pcyt1a	P49586	0.03	0.779198	0.960619
774	Cdk5	P49615	-0.21	0.390665	0.846998
775	Hcls1	P49710	0.22	0.680944	0.946638
776	Mcm4	P49717	0.32	0.373767	0.833294
777	Mcm5	P49718	0.08	0.758883	0.956023
778	Psma2	P49722	1.32	2.56747e-05	0.000642418
779	Srp9	P49962	0.58	0.290973	0.78645
780	Impdh1	P50096	-0.62	0.0194869	0.160919
781	Ahcy	P50247	0.3	0.418928	0.864497
782	Gdi1	P50396	0.53	0.443432	0.878959
783	Shmt1	P50431	-0.42	0.0109345	0.108163
784	Atp6v1a	P50516	0.38	0.231112	0.723792
785	Atp6v1e1	P50518	0	0.472805	0.895578
786	S100a11	P50543	1.2	2.23656e-05	0.000569395
787	Acadvl	P50544	0.32	0.615302	0.930178
788	Pa2g4	P50580	0.12	0.927012	0.990781
789	Tspo	P50637	0.82	0.0020386	0.0301651
790	Cast	P51125-6	0.02	0.718164	0.953469
791	Rab7a	P51150	0.22	0.697843	0.948325
792	Acadl	P51174	-0.07	0.311395	0.802904
793	Rpl9	P51410	0.25	0.574735	0.917499
794	Plcb3	P51432	0.75	0.113697	0.50883
795	Gla	P51569	0.45	0.543515	0.908715
796	P2rx1	P51576	#N/A	#N/A	#N/A
797	Hsd17b4	P51660	-0.09	0.282531	0.776124
798	Clcn3	P51791	1.42	0.557959	0.914919
799	Dynlt1	P51807	0.62	0.20672	0.691577
800	Gss	P51855	#N/A	#N/A	#N/A
801	Hdgf	P51859	0.31	0.392547	0.849228
802	Atp6v0d1	P51863	0.37	0.273145	0.766924
803	Slc25a5	P51881	0.83	0.000607649	0.0104811
804	Slc1a5	P51912	0.01	0.729378	0.953469
805	Mnat1	P51949	0.37	0.991593	0.999974
806	Sqle	P52019	-0.26	0.242195	0.731985
807	Kpna2	P52293	0.61	0.0884946	0.444379
808	Jak1	P52332	2.28	0.258584	0.750396
809	Pold1	P52431	0.17	0.942807	0.993953
810	Polr1c	P52432	0.13	0.986218	0.999973
811	Usp10	P52479	0.37	0.370976	0.831841
812	Pkm	P52480	-0.1	0.238394	0.725793
813	Pkm	P52480-2	#N/A	#N/A	#N/A
814	Ube2e1	P52482	0.18	0.889851	0.985147
815	Ndufs6	P52503	0.48	0.521604	0.90415
816	Stat6	P52633	0.56	0.423361	0.866034
817	Cpt2	P52825	-0.04	0.670944	0.946638
818	Tmem165	P52875	-0.16	0.438271	0.874741
819	Tia1	P52912	1.42	0.73283	0.953469
820	Rpl10a	P53026	-0.11	0.206104	0.691577
821	Dbt	P53395	0.48	0.354032	0.822641
822	Cebpz	P53569	0.08	0.856007	0.978778
823	Rabggtb	P53612	#N/A	#N/A	#N/A
824	Pklr	P53657	0.41	0.61189	0.930178
825	Hccs	P53702	0.27	0.773628	0.959423
826	Fdft1	P53798	#N/A	#N/A	#N/A
827	Pitpna	P53810	-0.25	0.234439	0.725217
828	Pitpnb	P53811	-0.9	1.31231e-05	0.00035216
829	Slc16a1	P53986	1.02	0.00178505	0.0266159
830	Rab2a	P53994	0.07	0.743767	0.954436
831	Anapc1	P53995	0.7	0.351983	0.822606
832	Cnbp	P53996-3	0.12	0.96689	0.996258
833	Idh2	P54071	-0.32	0.0225064	0.177087
834	Dnajc2	P54103	0.23	0.775203	0.959947
835	Stom	P54116	0	0.675597	0.946638
836	Stmn1	P54227	0.07	0.747484	0.954436
837	Msh6	P54276	0.23	0.623215	0.933062
838	Lipe	P54310	2.06	0.276391	0.768411
839	Rad23a	P54726	-0.23	0.387309	0.843802
840	Rad23b	P54728	0.17	0.837656	0.975897
841	Nub1	P54729	1.3	0.565883	0.917499
842	Faf1	P54731	3.39	0.025853	0.193235
843	Ephb3	P54754	1.08	0.0113944	0.111086
844	Psmc4	P54775	0.55	0.0425626	0.273885
845	Adsl	P54822	-0.06	0.314607	0.802904
846	Ddx6	P54823	-0.01	0.447971	0.879959
847	Ptpn5	P54830	#N/A	#N/A	#N/A
848	Adprh	P54923	0.09	0.821572	0.97017
849	Acod1	P54987	-0.3	0.02623	0.195302
850	Abcd3	P55096	0.05	0.740888	0.953469
851	Ctsk	P55097	#N/A	#N/A	#N/A
852	Pex2	P55098	#N/A	#N/A	#N/A
853	Sh3bp1	P55194	0.06	0.835398	0.975635
854	Rab8a	P55258	0.02	0.735176	0.953469
855	Adk	P55264	0.61	0.0244791	0.18631
856	Adk	P55264-2	1.51	0.26156	0.755647
857	Lrpap1	P55302	-0.35	0.0140455	0.126713
858	Stmn2	P55821	0.72	0.486648	0.898424
859	Golga3	P55937	#N/A	#N/A	#N/A
860	Atp5mf	P56135	0.22	0.737821	0.953469
861	Rrp1	P56183	1.82	6.19283e-06	0.000178734
862	Arpp19	P56212	-0.1	0.346252	0.821658
863	Gfer	P56213	#N/A	#N/A	#N/A
864	Acyp1	P56376	-0.11	0.599511	0.925306
865	Atp5mpl	P56379	0.72	0.0293762	0.21196
866	Nudt2	P56380	-0.22	0.344141	0.821658
867	Cox6b1	P56391	0.37	0.278185	0.770093
868	Cox17	P56394	0.25	0.574654	0.917499
869	Cyb5a	P56395	-0.14	0.275122	0.766924
870	Usp5	P56399	0.7	0.0137777	0.125506
871	Agrp	P56473	1.47	0.00654436	0.074958
872	Irf5	P56477	0.17	0.925084	0.990421
873	Atp5f1b	P56480	0.26	0.565299	0.917499
874	Dnase2	P56542	6.64	1e-17	3.93919e-16
875	Ctbp2	P56546	0.01	0.646039	0.939645
876	S100a1	P56565	#N/A	#N/A	#N/A
877	Pdcd5	P56812	-0.01	0.524635	0.904382
878	Znrd2	P56873	0.2	0.734436	0.953469
879	Fus	P56959	0.32	0.36431	0.82941
880	Exosc10	P56960	0.11	0.951997	0.995974
881	Usp25	P57080	0.46	0.533229	0.906624
882	Ncstn	P57716	0.35	0.490417	0.898424
883	Atp6v1d	P57746	0.07	0.802844	0.967255
884	Erp29	P57759	0.46	0.114451	0.511301
885	Eef1d	P57776-2	-0.15	0.377977	0.836622
886	Eef1d	P57776-3	0.01	0.525098	0.904753
887	Actn4	P57780	0.16	0.936128	0.992296
888	Snrpa1	P57784	0.11	0.897631	0.986511
889	Tm9sf2	P58021	0.22	0.991637	0.999974
890	Idi1	P58044	-0.02	0.56943	0.917499
891	Nadk	P58058	0.15	0.978011	0.999837
892	Mrps21	P58059	-0.78	0.0523416	0.315574
893	Mrps6	P58064	1.19	0.0786748	0.405547
894	B3gat3	P58158	#N/A	#N/A	#N/A
895	Smpdl3b	P58242	0.58	0.215415	0.703739
896	Eef2	P58252	0.45	0.116818	0.515557
897	Opa1	P58281	-0.13	0.269689	0.766924
898	Ptpa	P58389	0.23	0.720924	0.953469
899	Foxp1	P58462	#N/A	#N/A	#N/A
900	Paxbp1	P58501	0.63	0.89642	0.986511
901	Aaas	P58742	-0.08	0.509641	0.898652
902	Tpm1	P58771-2	-0.44	0.196965	0.677338
903	Tubgcp3	P58854	#N/A	#N/A	#N/A
904	Gmeb2	P58929	0.01	0.613671	0.930178
905	Bcl2l13	P59017	1.65	0.000514297	0.00900406
906	Senp1	P59110	#N/A	#N/A	#N/A
907	Nup43	P59235	-0.27	0.262854	0.756843
908	Eif5	P59325	0.01	0.53661	0.9081
909	Ythdf1	P59326	0.48	0.508067	0.898652
910	Hps5	P59438	#N/A	#N/A	#N/A
911	Polr3b	P59470	1.68	0.074016	0.388938
912	Sf3b6	P59708	-0.05	0.607251	0.929466
913	Sash1	P59808	0.26	0.574462	0.917499
914	Arpc4	P59999	0.09	0.814683	0.969398
915	Sec61g	P60060	1.68	0.00209033	0.0308046
916	Ruvbl1	P60122	0.22	0.676449	0.946638
917	Eif3e	P60229	0.4	0.193388	0.671213
918	Espl1	P60330	0.15	0.630678	0.935283
919	Pcbp1	P60335	0.25	0.583089	0.919505
920	Gabarapl2	P60521	-0.12	0.573489	0.917499
921	Romo1	P60603	1.04	0.0993826	0.473753
922	Ube2g2	P60605	0.01	0.774447	0.959803
923	Nploc4	P60670	0.55	0.335163	0.821658
924	Actb	P60710	0.41	0.177867	0.646889
925	Morf4l1	P60762	2.2	0.00282582	0.0394127
926	Cdc42	P60766	1.38	0.000882533	0.0143319
927	Ensa	P60840	0.59	0.448424	0.879959
928	Eif4a1	P60843	0.29	0.447014	0.879959
929	Rps20	P60867	-0.52	0.00098567	0.0157007
930	Rab5b	P61021	0.55	0.433253	0.874039
931	Chp1	P61022	-0.57	0.134067	0.559285
932	Cks1b	P61025	0.61	0.506647	0.898424
933	Rab10	P61027	0.02	0.785363	0.961089
934	Rab8b	P61028	0.15	0.966286	0.996258
935	Ube2d3	P61079	0.56	0.0464699	0.291311
936	Ube2m	P61082	0.33	0.369602	0.831449
937	Ube2k	P61087	0.17	0.855849	0.978778
938	Ube2n	P61089	0.22	0.690644	0.948325
939	Actr2	P61161	0.28	0.497787	0.898424
940	Actr1a	P61164	0.25	0.580428	0.918041
941	Tmem258	P61166	0.35	0.629724	0.935283
942	Cops2	P61202	-0.23	0.104872	0.487472
943	Arf3	P61205	-0.36	0.344122	0.821658
944	Arl1	P61211	0.05	0.761358	0.95698
945	Abce1	P61222	0.23	0.650909	0.940237
946	Rpl26	P61255	0.27	0.52928	0.905354
947	Psme3	P61290	-0.16	0.133575	0.558895
948	Magoh	P61327	0.12	0.97923	0.999837
949	Rpl27	P61358	-0.02	0.43129	0.874039
950	Rpl37a	P61514	0.03	0.747398	0.954436
951	Naa20	P61600	-0.65	0.0726288	0.384583
952	Sec61a1	P61620	1.24	1.28717e-07	4.31277e-06
953	Arf4	P61750	1.17	0.00224685	0.0324912
954	Vbp1	P61759	0.65	0.198216	0.678967
955	Dad1	P61804	0.37	0.3405	0.821658
956	Copz1	P61924	-0.33	0.0672719	0.368769
957	Ufm1	P61961	0.3	0.679467	0.946638
958	Dcaf7	P61963	-0.53	0.148329	0.588679
959	Wdr5	P61965	-0.26	0.392748	0.849228
960	Ap1s1	P61967	0.21	0.998155	0.999974
961	Nutf2	P61971	0.3	0.432747	0.874039
962	Hnrnpk	P61979	0.72	0.0617535	0.351056
963	Hnrnpk	P61979-3	0.27	0.517559	0.902618
964	Ywhag	P61982	0.6	0.0210245	0.169261
965	Lrch1	P62046	#N/A	#N/A	#N/A
966	Timm10	P62073	0.01	0.772058	0.958905
967	Timm13	P62075	0.06	0.703233	0.949958
968	Rps7	P62082	1.05	5.07084e-06	0.000149086
969	Ppp1ca	P62137	0.34	0.313263	0.802904
970	Ppp1cb	P62141	0.27	0.689832	0.948325
971	Psmc1	P62192	0.09	0.794648	0.964523
972	Psmc5	P62196	0.07	0.734601	0.953469
973	Rps8	P62242	0.19	0.802517	0.967255
974	Rps15a	P62245	-0.15	0.146692	0.586523
975	Ube2g1	P62254	0.61	0.23952	0.727751
976	Ywhae	P62259	0.57	0.0323401	0.22965
977	Rps14	P62264	0.29	0.453539	0.882302
978	Rps23	P62267	0.91	0.000334162	0.00616508
979	Rps18	P62270	0.17	0.886366	0.984288
980	Rps29	P62274	-0.21	0.252737	0.743374
981	Rps11	P62281	-0.15	0.141981	0.58039
982	Rps13	P62301	-0.44	0.00368348	0.0465828
983	Snrpe	P62305	0.97	0.00167373	0.0250845
984	Snrpf	P62307	0.62	0.0676182	0.368769
985	Snrpg	P62309	1.1	0.00668912	0.0764658
986	Lsm3	P62311	1.14	0.00153237	0.0235099
987	Lsm6	P62313	1.92	0.0103117	0.103829
988	Snrpd1	P62315	-0.33	0.0231625	0.18029
989	Snrpd2	P62317	0.12	0.970073	0.997976
990	Snrpd3	P62320	0	0.533156	0.906624
991	Lsm5	P62322	1.05	0.0128633	0.120401
992	Arf6	P62331	0.21	0.766781	0.957568
993	Psmc6	P62334	0.04	0.61816	0.930208
994	Selenot	P62342	1.08	0.522441	0.90415
995	Kcnab2	P62482	0.52	0.30312	0.797871
996	Abi2	P62484	#N/A	#N/A	#N/A
997	Rab11a	P62492	0.39	0.480626	0.898424
998	Dynlrb1	P62627	-0.15	0.219233	0.706242
999	Rps4x	P62702	0.19	0.799426	0.967141
1000	Rpl18a	P62717	0.17	0.896541	0.986511
1001	Rhob	P62746	#N/A	#N/A	#N/A
1002	Hpcal1	P62748	-0.27	0.154324	0.60141
1003	Rpl23a	P62751	-0.05	0.343187	0.821658
1004	Rps6	P62754	0.22	0.693702	0.948325
1005	Mtpn	P62774	-0.13	0.183684	0.657522
1006	H4c1	P62806	-0.08	0.272904	0.766924
1007	Atp6v1b2	P62814	0.24	0.618179	0.930208
1008	Rab1A	P62821	0.69	0.0142484	0.127601
1009	Ran	P62827	-0.12	0.186878	0.660702
1010	Rpl23	P62830	-0.22	0.0701856	0.377126
1011	Rap1a	P62835	0.06	0.828114	0.972359
1012	Rps15	P62843	0.16	0.941619	0.993629
1013	Rps24	P62849	0.44	0.134702	0.559736
1014	Rps25	P62852	-0.27	0.0378248	0.25464
1015	Rps26	P62855	0.52	0.153522	0.599488
1016	Rps28	P62858	-0.56	0.000484906	0.00863629
1017	Fau	P62862	0.14	0.977746	0.999837
1018	Elob	P62869	0.57	0.0969085	0.46812
1019	Gnb1	P62874	0.01	0.656985	0.942671
1020	Polr2l	P62876	-0.02	0.6059	0.929466
1021	Rbx1	P62878	0.65	0.314709	0.802904
1022	Gnb2	P62880	0.18	0.84325	0.977365
1023	Rpl30	P62889	0.06	0.681266	0.946638
1024	Rpl39	P62892	-0.44	0.144448	0.582864
1025	Cycs	P62897	-0.34	0.161385	0.612547
1026	Rpl31	P62900	2.29	1e-17	3.93919e-16
1027	Rps3	P62908	0.15	0.959247	0.996258
1028	Rpl32	P62911	0.14	0.986889	0.999974
1029	Gtf2b	P62915	-0.02	0.709133	0.950775
1030	Rpl8	P62918	0.2	0.761057	0.956861
1031	Ybx1	P62960	0.08	0.768443	0.957568
1032	Pfn1	P62962	0.27	0.517486	0.902618
1033	Rps27a	P62983	0.22	0.715284	0.952427
1034	Tra2b	P62996	0.34	0.558368	0.914919
1035	Rac1	P63001	0.21	0.739113	0.953469
1036	Pafah1b1	P63005	0.04	0.717504	0.953469
1037	Hspa8	P63017	0.13	0.941647	0.993629
1038	Vamp3	P63024	-0.05	0.625257	0.933217
1039	Tpt1	P63028	-0.09	0.244776	0.73711
1040	Mpc1	P63030	1.28	0.0467908	0.29238
1041	Cyth2	P63034	#N/A	#N/A	#N/A
1042	Dnaja1	P63037	0.18	0.840464	0.975897
1043	Hspd1	P63038	0.25	0.569323	0.917499
1044	Hspd1	P63038-2	-6.64	1e-17	3.93919e-16
1045	Eif4e	P63073	0.28	0.514932	0.90171
1046	Atp6v0c	P63082	1.84	5.08885e-06	0.000149086
1047	Mapk1	P63085	0.11	0.874136	0.982673
1048	Ppp1cc	P63087	0.53	0.166445	0.621239
1049	Ywhaz	P63101	0.42	0.166123	0.620831
1050	Crnkl1	P63154	-0.04	0.582125	0.919476
1051	Hmgb1	P63158	-0.22	0.0715501	0.381994
1052	Snrpn	P63163	0.24	0.607121	0.929466
1053	Sumo1	P63166	-0.5	0.115441	0.513787
1054	Dynll1	P63168	0.95	0.000200016	0.00400516
1055	Gng2	P63213	-0.23	0.402482	0.855439
1056	Eif5a	P63242	-0.27	0.0394623	0.261735
1057	Actg1	P63260	1.7	0.000200322	0.00400516
1058	Supt4h1a	P63271	-0.24	0.378274	0.836622
1059	Rps17	P63276	0.44	0.135562	0.561502
1060	Ube2i	P63280	0.17	0.883166	0.98312
1061	Rala	P63321	#N/A	#N/A	#N/A
1062	Rps12	P63323	0.21	0.712856	0.950911
1063	Rps10	P63325	0.37	0.249068	0.741161
1064	Ppp3ca	P63328	-6.64	1e-17	3.93919e-16
1065	Ppp2ca	P63330	0.24	0.6096	0.930178
1066	Phb1	P67778	0.36	0.277649	0.769706
1067	Csnk2b	P67871	0.35	0.322324	0.81248
1068	Rpl22	P67984	0.24	0.634217	0.935573
1069	Actc1	P68033	0.43	0.154437	0.601449
1070	Ube2l3	P68037	0.46	0.107957	0.497149
1071	Rack1	P68040	0.17	0.890734	0.985198
1072	Acta1	P68134	#N/A	#N/A	#N/A
1073	Prkacb	P68181	1.18	0.951759	0.995974
1074	Ywhaq	P68254	0.66	0.00977857	0.0994922
1075	Tuba1a	P68369	1.52	0.00717253	0.0787492
1076	Tubb4b	P68372	-0.27	0.040439	0.265794
1077	Tuba1c	P68373	0.1	0.868608	0.980795
1078	H3c1	P68433	1.44	0.0366585	0.249714
1079	Ywhah	P68510	1.55	3.62417e-10	1.32886e-08
1080	Ranbp9	P69566	#N/A	#N/A	#N/A
1081	Sbds	P70122	-0.11	0.45573	0.884298
1082	Kpnb1	P70168	0.55	0.0411324	0.268234
1083	Pip5k1a	P70182	-0.4	0.261255	0.755139
1084	Kifap3	P70188	1.51	0.471422	0.895222
1085	Psmb7	P70195	1.6	0.601131	0.926897
1086	Chl1	P70232	-0.66	0.015961	0.1393
1087	Ebp	P70245	-6.64	1e-17	3.93919e-16
1088	Myo1f	P70248	0.5	0.801249	0.967255
1089	Gpr143	P70259	2.74	0.06829	0.371044
1090	Pkn1	P70268	0.52	0.446711	0.879959
1091	Hdac2	P70288	-0.16	0.479829	0.898424
1092	Mpp1	P70290	-0.57	0.00701153	0.0781904
1093	Aup1	P70295	-0.01	0.700486	0.949287
1094	Pebp1	P70296	0.04	0.61202	0.930178
1095	Stam	P70297	#N/A	#N/A	#N/A
1096	Ctps2	P70303	-0.31	0.210615	0.697542
1097	Was	P70315	-0.34	0.219625	0.706242
1098	Tial1	P70318	0.02	0.739008	0.953469
1099	Hnrnph2	P70333	0.66	0.150964	0.596138
1100	Rock1	P70335	#N/A	#N/A	#N/A
1101	Rock2	P70336	-0.31	0.199172	0.679924
1102	Hint1	P70349	-1	1.19519e-08	4.22301e-07
1103	Ufd1	P70362	0.35	0.54114	0.908573
1104	Elavl1	P70372	-0.16	0.158437	0.610502
1105	Rad50	P70388	0.05	0.751268	0.955426
1106	Usp9x	P70398	0.64	0.0136663	0.125077
1107	Tp53bp1	P70399	#N/A	#N/A	#N/A
1108	Idh3g	P70404	-0.39	0.0133891	0.12351
1109	Galnt3	P70419	-0.98	0.0225079	0.177087
1110	Nherf1	P70441	0.2	0.808147	0.967255
1111	Bid	P70444	0.23	0.696442	0.948325
1112	Fer	P70451	#N/A	#N/A	#N/A
1113	Stx4	P70452	-0.84	0.0167929	0.143975
1114	Erf	P70459	1.37	0.698511	0.948325
1115	Vasp	P70460	-0.04	0.485826	0.898424
1116	Naca	P70670	0.16	0.918147	0.988107
1117	Casp3	P70677	0.16	0.913212	0.987589
1118	Urod	P70697	0.43	0.453331	0.882302
1119	Ctps1	P70698	0.05	0.709608	0.950775
1120	Gaa	P70699	0.95	0.0292913	0.211609
1121	Polr1b	P70700	0.84	0.126465	0.54252
1122	Atp8a1	P70704	#N/A	#N/A	#N/A
1123	Cct7	P80313	0.51	0.0652588	0.361309
1124	Cct2	P80314	0.2	0.770079	0.957568
1125	Cct4	P80315	0.15	0.962381	0.996258
1126	Cct5	P80316	0.09	0.798414	0.966719
1127	Cct6a	P80317	0.34	0.317802	0.805784
1128	Cct3	P80318	-0.06	0.314386	0.802904
1129	Gabpb2	P81069	#N/A	#N/A	#N/A
1130	Nucb2	P81117	-1.04	0.00209239	0.0308046
1131	Renbp	P82343	0.28	0.562104	0.916919
1132	Phf5a	P83870	0.51	0.462396	0.89028
1133	Tubg1	P83887	0.67	0.142967	0.58039
1134	Eloc	P83940	0.16	0.879621	0.983038
1135	Arf1	P84078	0.36	0.282592	0.776124
1136	Arf5	P84084	0.58	0.299538	0.797871
1137	Erh	P84089	0.26	0.5532	0.914408
1138	Ap2m1	P84091	0.06	0.773844	0.959487
1139	Rhog	P84096	0.07	0.807823	0.967255
1140	Rpl19	P84099	0.16	0.91401	0.987589
1141	Srsf3	P84104	-0.45	0.103352	0.483159
1142	H3c2	P84228	1.41	0.000514087	0.00900406
1143	Isoc2a	P85094	1.67	0.000189466	0.00384874
1144	Mcl1	P97287	0.21	0.862179	0.979252
1145	Nptn	P97300	0.26	0.734763	0.953469
1146	Mcm2	P97310	0.09	0.799732	0.967255
1147	Mcm6	P97311	0.06	0.674401	0.946638
1148	Prkdc	P97313	-0.38	0.209929	0.697371
1149	Csrp1	P97315	-0.12	0.453697	0.882302
1150	Kif20a	P97329	#N/A	#N/A	#N/A
1151	Rps3a	P97351	-0.17	0.118791	0.519542
1152	S100a13	P97352	-0.36	0.268303	0.766924
1153	Sms	P97355	0.24	0.76499	0.957568
1154	Etv6	P97360	1.22	0.146351	0.585744
1155	Sptlc2	P97363	-0.14	0.471807	0.895234
1156	Ncf4	P97369	0.2	0.768483	0.957568
1157	Atp1b3	P97370	0.67	0.0448039	0.284849
1158	Psme1	P97371	-0.15	0.147805	0.587392
1159	Psme2	P97372	0.75	0.00484176	0.0584419
1160	Frg1	P97376	-0.14	0.405181	0.85685
1161	Cdk2	P97377	0.31	0.498305	0.898424
1162	G3bp2	P97379	0.2	0.849496	0.978778
1163	Anxa11	P97384	-0.17	0.307611	0.801014
1164	Lig3	P97386	0.65	0.331675	0.821658
1165	Vps45	P97390	-0.64	0.0163964	0.141407
1166	Arhgap5	P97393	1.49	0.581024	0.918484
1167	Anxa4	P97429	-0.14	0.165106	0.618617
1168	Mprip	P97434	#N/A	#N/A	#N/A
1169	Anpep	P97449	0.16	0.912271	0.987589
1170	Atp5pf	P97450	0.49	0.102297	0.481904
1171	Bop1	P97452	0.31	0.48353	0.898424
1172	Rps5	P97461	0.68	0.0071707	0.0787492
1173	Ppp4c	P97470	0.22	0.794932	0.964523
1174	Aurka	P97477	1.32	0.0452975	0.286115
1175	Coq7	P97478	3.16	4.17357e-05	0.00100131
1176	Eya3	P97480	1.23	0.0772426	0.399578
1177	Txn2	P97493	-1.27	2.68886e-06	8.12231e-05
1178	Gclc	P97494	0.11	0.953037	0.996068
1179	Smarcc1	P97496	-0.03	0.537745	0.9081
1180	Tep1	P97499	#N/A	#N/A	#N/A
1181	Polr2c	P97760	1.02	0.471153	0.895222
1182	Thumpd3	P97770	0.44	0.497167	0.898424
1183	Grm1	P97772	-0.27	0.393831	0.849754
1184	Xrn1	P97789	0.33	0.711951	0.950842
1185	Sirpa	P97797-2	0.09	0.918688	0.988107
1186	Smn1	P97801	1.47	0.0076388	0.0828086
1187	Fh	P97807	0.45	0.126836	0.54252
1188	Fxyd5	P97808	-0.02	0.620098	0.931058
1189	Ctsc	P97821	-0.07	0.610797	0.930178
1190	Anp32e	P97822	0.41	0.180601	0.652356
1191	Lypla1	P97823	0.44	0.302058	0.797871
1192	Jpt1	P97825	0.3	0.572246	0.917499
1193	G3bp1	P97855	0.19	0.812739	0.96917
1194	Slc35b1	P97858	0.61	0.494907	0.898424
1195	Rbbp6	P97868	6.64	1e-17	3.93919e-16
1196	Lama4	P97927	-0.29	0.286837	0.779607
1197	Dtymk	P97930	0.14	0.974885	0.99979
1198	Dab2	P98078	0.15	0.951062	0.995974
1199	Shc1	P98083	0.99	0.155098	0.602128
1200	Gnpat	P98192	1.18	0.0670094	0.368552
1201	Tubb5	P99024	0.1	0.856268	0.978778
1202	Psmb4	P99026	0.75	0.0746689	0.390071
1203	Rplp2	P99027	0.05	0.652725	0.940979
1204	Uqcrh	P99028	-1.34	2.81553e-13	1.0943e-11
1205	Prdx5	P99029	0.19	0.812349	0.968903
1206	Gabpa	Q00422	-0.4	0.139171	0.573406
1207	F8a1	Q00558	#N/A	#N/A	#N/A
1208	G6pdx	Q00612	0.22	0.686195	0.947998
1209	Prcd	Q00LT2	#N/A	#N/A	#N/A
1210	Hnrnpul2	Q00PI9	0.42	0.351034	0.822471
1211	Top2a	Q01320	0.33	0.358727	0.825809
1212	Sec23a	Q01405	-0.13	0.509582	0.898652
1213	Rsu1	Q01730	0.43	0.224712	0.71435
1214	Nme2	Q01768	0.39	0.213761	0.701951
1215	Vcp	Q01853	0.24	0.631301	0.93531
1216	Uba1	Q02053	0.35	0.287967	0.781586
1217	Nucb1	Q02819	-0.25	0.0831852	0.423924
1218	Cdk7	Q03147	1.08	0.109213	0.49899
1219	Atp5f1a	Q03265	0.07	0.737885	0.953469
1220	Pfdn6	Q03958	-0.28	0.163906	0.616744
1221	Eif2ak2	Q03963	0.52	0.245567	0.737968
1222	Rela	Q04207	-0.12	0.567416	0.917499
1223	Ckb	Q04447	#N/A	#N/A	#N/A
1224	Smarcad1	Q04692	-0.25	0.422768	0.866034
1225	Top1	Q04750	0.21	0.738173	0.953469
1226	Cdk18	Q04899	2	0.304014	0.797871
1227	Rac2	Q05144	0.07	0.732506	0.953469
1228	Mark2	Q05512	#N/A	#N/A	#N/A
1229	Hspg2	Q05793	#N/A	#N/A	#N/A
1230	Fabp5	Q05816	-0.15	0.141396	0.579705
1231	Fmn1	Q05860-5	1	0.27498	0.766924
1232	Pc	Q05920	0.02	0.714749	0.952237
1233	Rnasel	Q05921	1.28	0.154203	0.60141
1234	Larp7	Q05CL8	0.19	0.885589	0.983612
1235	Eif5b	Q05D44	0.07	0.740614	0.953469
1236	Cab39	Q06138	-0.13	0.332905	0.821658
1237	Atp5me	Q06185	0.16	0.883418	0.98312
1238	F8	Q06194	-1.58	0.000758647	0.0126369
1239	Clu	Q06890	#N/A	#N/A	#N/A
1240	Anxa7	Q07076	-0.16	0.176264	0.645363
1241	Ect2	Q07139	#N/A	#N/A	#N/A
1242	Zscan21	Q07231	0.88	0.70489	0.949958
1243	Acads	Q07417	0.2	0.765859	0.957568
1244	Bax	Q07813	0.55	0.25075	0.742955
1245	Cbfb	Q08024	0.26	0.718429	0.953469
1246	Tle3	Q08122	6.64	1e-17	3.93919e-16
1247	Lyar	Q08288	0.09	0.880814	0.983038
1248	Eps8	Q08509	1.48	0.056402	0.329587
1249	Ssrp1	Q08943	0.33	0.367559	0.82941
1250	Ncf1	Q09014	-0.09	0.373394	0.832852
1251	B4galnt1	Q09200	0.62	0.356562	0.82425
1252	Chd8	Q09XV5	#N/A	#N/A	#N/A
1253	Inf2	Q0GNC1	1.5	0.00802043	0.0856394
1254	Vps8	Q0P5W1	0.48	0.527883	0.904753
1255	Zc3h18	Q0P678	#N/A	#N/A	#N/A
1256	Mdga1	Q0PMG2	-0.55	0.0954604	0.465719
1257	Exph5	Q0VAV2	0.1	0.914348	0.987589
1258	Prelid2	Q0VBB0	#N/A	#N/A	#N/A
1259	Ppp4r2	Q0VGB7	-0.15	0.468567	0.89331
1260	Rtel1	Q0VGM9	#N/A	#N/A	#N/A
1261	Zgrf1	Q0VGT4	2.2	0.247982	0.740978
1262	Tanc1	Q0VGY8	0.38	0.504962	0.898424
1263	Npepps	Q11011	-0.13	0.183779	0.657522
1264	Pepd	Q11136	6.64	1e-17	3.93919e-16
1265	Relch	Q148V7	-0.04	0.602327	0.927758
1266	Cdk12	Q14AX6	0.48	0.870939	0.980795
1267	Prss55	Q14BX2	#N/A	#N/A	#N/A
1268	Ptcd3	Q14C51	0.48	0.225693	0.715491
1269	Nsun2	Q1HFZ0	0.25	0.573274	0.917499
1270	Parp14	Q2EMV9	-0.37	0.0181378	0.151495
1271	Edem3	Q2HXL6	0.78	0.516045	0.902556
1272	Gsk3a	Q2NL51	0.14	0.788676	0.961226
1273	Pi4k2a	Q2TBE6	-0.32	0.088671	0.444881
1274	Msto1	Q2YDW2	-0.42	0.0741851	0.388938
1275	Slc39a7	Q31125	0.81	0.126832	0.54252
1276	Pdss1	Q33DR2	1.28	0.0749288	0.391079
1277	Osbp	Q3B7Z2	0.18	0.869676	0.980795
1278	Nhej1	Q3KNJ2	0.37	0.699451	0.948325
1279	Marchf5	Q3KNM2	0.07	0.834428	0.975284
1280	Hddc2	Q3SXD3	-1.07	0.00303286	0.0419989
1281	Stk11ip	Q3TAA7	#N/A	#N/A	#N/A
1282	Ap5b1	Q3TAP4	#N/A	#N/A	#N/A
1283	Emc10	Q3TAS6	-0.93	0.115059	0.513623
1284	Arhgap45	Q3TBD2	1.68	0.459776	0.887406
1285	Sting1	Q3TBT3	-0.24	0.362976	0.829213
1286	Mrpl10	Q3TBW2	0.76	0.0179013	0.150599
1287	Ccdc127	Q3TC33	#N/A	#N/A	#N/A
1288	Hs1bp3	Q3TC93	-0.14	0.500634	0.898424
1289	Abraxas2	Q3TCJ1	0.41	0.540593	0.908573
1290	Plbd2	Q3TCN2	-0.71	0.0697239	0.376032
1291	Ppp1r21	Q3TDD9	0.73	0.177683	0.646889
1292	Faf2	Q3TDN2	1.31	0.0161805	0.140026
1293	Stt3b	Q3TDQ1	-0.12	0.521278	0.90415
1294	Hp1bp3	Q3TEA8	0.19	0.867824	0.980795
1295	Gpatch4	Q3TFK5	-0.14	0.401297	0.854709
1296	Spryd7	Q3TFQ1	-0.21	0.411817	0.859526
1297	Ttyh2	Q3TH73	1.35	0.184898	0.658701
1298	Myl12b	Q3THE2	0.21	0.734988	0.953469
1299	Aarsd1	Q3THG9	0.4	0.547079	0.910314
1300	Eif1ad	Q3THJ3	-0.31	0.318244	0.805978
1301	Gtf2f1	Q3THK3	0.1	0.924216	0.989972
1302	Gmps	Q3THK7	0.17	0.852992	0.978778
1303	Mat2a	Q3THS6	0	0.504756	0.898424
1304	Ric8a	Q3TIR3	1.82	0.0526925	0.316452
1305	Pde12	Q3TIU4	0.3	0.722943	0.953469
1306	Zc3h15	Q3TIV5	0.32	0.566011	0.917499
1307	Usp39	Q3TIX9	0.81	0.0093409	0.0962146
1308	Fam98a	Q3TJZ6	1.92	0.000465615	0.00835241
1309	Smarca4	Q3TKT4	-0.07	0.536877	0.9081
1310	Cwc27	Q3TKY6	-0.3	0.358182	0.82505
1311	Prrc2c	Q3TLH4	-0.1	0.398004	0.852905
1312	Echdc2	Q3TLP5	#N/A	#N/A	#N/A
1313	Qsox2	Q3TMX7	#N/A	#N/A	#N/A
1314	Micall2	Q3TN34	#N/A	#N/A	#N/A
1315	Xylb	Q3TNA1	0.4	0.811089	0.968576
1316	Exoc5	Q3TPX4	1.52	0.636206	0.936194
1317	Firrm	Q3TQQ9	2.06	0.00566673	0.0667415
1318	Hk3	Q3TRM8	-0.05	0.352294	0.822606
1319	Alkbh5	Q3TSG4	#N/A	#N/A	#N/A
1320	Cblb	Q3TTA7	#N/A	#N/A	#N/A
1321	Krt2	Q3TTY5	-0.04	0.578938	0.917805
1322	Tamm41	Q3TUH1	0	0.730854	0.953469
1323	Tex30	Q3TUU5	0.55	0.262847	0.756843
1324	Otulinl	Q3TVP5	1.92	0.306047	0.799038
1325	Uap1l1	Q3TW96	0.25	0.591641	0.922405
1326	Wdr70	Q3TWF6	#N/A	#N/A	#N/A
1327	Cnnm2	Q3TWN3	#N/A	#N/A	#N/A
1328	Srsf6	Q3TWW8	-0.5	0.0437392	0.279298
1329	Trmt1	Q3TX08	-0.21	0.409789	0.85896
1330	Psmd1	Q3TXS7	-0.08	0.269318	0.766924
1331	Dhps	Q3TXU5	0.38	0.633882	0.935573
1332	Cybc1	Q3TYS2	-0.56	0.156547	0.605619
1333	Smyd5	Q3TYX3	0.54	0.224285	0.713747
1334	Nol9	Q3TZX8	#N/A	#N/A	#N/A
1335	Esyt2	Q3TZZ7	-0.08	0.544932	0.909298
1336	Ogfod1	Q3U0K8	1.32	0.74504	0.954436
1337	Entpd6	Q3U0P5	#N/A	#N/A	#N/A
1338	Khsrp	Q3U0V1	0.15	0.950177	0.995974
1339	Tradd	Q3U0V2	-0.09	0.48876	0.898424
1340	Rars2	Q3U186	-0.84	0.050628	0.308423
1341	Ddb1	Q3U1J4	0.04	0.607034	0.929466
1342	Dennd4b	Q3U1Y4	1.34	0.803544	0.967255
1343	Gpsm3	Q3U1Z5	1.95	0.207415	0.692572
1344	Mast3	Q3U214	1.04	0.983283	0.999837
1345	Vars2	Q3U2A8	#N/A	#N/A	#N/A
1346	Sec24a	Q3U2P1	1.35	0.820113	0.97017
1347	Ctu2	Q3U308	0.43	0.687183	0.948325
1348	Rnf40	Q3U319	#N/A	#N/A	#N/A
1349	Ulk3	Q3U3Q1	#N/A	#N/A	#N/A
1350	Lmf1	Q3U3R4	1.29	0.747505	0.954436
1351	Prmt9	Q3U3W5	-1.19	0.0155677	0.137099
1352	Mmp25	Q3U435	#N/A	#N/A	#N/A
1353	Mfsd12	Q3U481	#N/A	#N/A	#N/A
1354	Xxylt1	Q3U4G3	#N/A	#N/A	#N/A
1355	Yrdc	Q3U5F4	0.25	0.865358	0.980795
1356	Cmpk2	Q3U5Q7	-0.71	2.29951e-05	0.000580016
1357	NA.4018	Q3U6N9	#N/A	#N/A	#N/A
1358	Pik3r6	Q3U6Q4	1.16	0.73102	0.953469
1359	Esyt1	Q3U7R1	-0.07	0.377013	0.836622
1360	Ap5z1	Q3U829	0.23	0.820308	0.97017
1361	Cops9	Q3U898	1.23	0.354612	0.823197
1362	Lbr	Q3U9G9	-0.19	0.115506	0.513787
1363	Slc16a10	Q3U9N9	1.13	0.690343	0.948325
1364	Trip13	Q3UA06	-0.19	0.276022	0.76812
1365	Qrich1	Q3UA37	0.3	0.998769	0.999974
1366	Tmem109	Q3UBX0	1.09	0.326782	0.815905
1367	Otulin	Q3UCV8	-1	0.0284214	0.207145
1368	Atxn7l3b	Q3UD01	-0.59	0.113118	0.506902
1369	Parp8	Q3UD82	#N/A	#N/A	#N/A
1370	Ttll12	Q3UDE2	0.38	0.326416	0.815905
1371	Slc2a6	Q3UDF0	-0.41	0.215588	0.703739
1372	Trafd1	Q3UDK1	-0.05	0.677633	0.946638
1373	Yipf3	Q3UDR8	0.24	0.995713	0.999974
1374	Hgsnat	Q3UDW8	6.64	1e-17	3.93919e-16
1375	Ube2z	Q3UE37	0.09	0.871642	0.981355
1376	Puf60	Q3UEB3-2	0.24	0.594441	0.922405
1377	Lyplal1	Q3UFF7	-0.34	0.293417	0.789033
1378	Frmd8	Q3UFK8	-1.08	0.0507825	0.309042
1379	Nom1	Q3UFM5	0.82	0.255947	0.748419
1380	Zyg11b	Q3UFS0	-0.69	0.0898041	0.449406
1381	Nt5c3b	Q3UFY7	#N/A	#N/A	#N/A
1382	Trmt10c	Q3UFY8	-0.2	0.405399	0.85685
1383	Eif3j1	Q3UGC7	0.27	0.502418	0.898424
1384	Hdhd2	Q3UGR5	-0.58	0.043047	0.275784
1385	Mcrip1	Q3UGS4	0.09	0.925186	0.990421
1386	Arfgef3	Q3UGY8	0.65	0.720685	0.953469
1387	Spg11	Q3UHA3	#N/A	#N/A	#N/A
1388	Nt5dc3	Q3UHB1	0.58	0.711321	0.950842
1389	Dab2ip	Q3UHC7	#N/A	#N/A	#N/A
1390	Snx27	Q3UHD6	-0.1	0.432709	0.874039
1391	Dennd11	Q3UHG7	0.2	0.538695	0.908429
1392	Aak1	Q3UHJ0	#N/A	#N/A	#N/A
1393	Mtcl1	Q3UHU5	#N/A	#N/A	#N/A
1394	Pdap1	Q3UHX2	-0.17	0.226255	0.716496
1395	Arhgap17	Q3UIA2	0.07	0.828757	0.972359
1396	Dtx3l	Q3UIR3	-0.26	0.189711	0.667885
1397	Ndufb6	Q3UIU2	0.84	0.271345	0.766924
1398	Edc4	Q3UJB9	-0.24	0.0701259	0.377126
1399	Usp19	Q3UJD6	1.54	0.34986	0.822271
1400	Gtpbp2	Q3UJK4	#N/A	#N/A	#N/A
1401	Rmdn3	Q3UJU9	0.92	0.0545205	0.322886
1402	Smu1	Q3UKJ7	-0.85	4.34339e-06	0.000129194
1403	Mccc2	Q3ULD5	-0.1	0.539896	0.908573
1404	Spg7	Q3ULF4	0.46	0.666419	0.946638
1405	Gpd1l	Q3ULJ0	0.46	0.353927	0.822641
1406	Parp3	Q3ULW8	0.1	0.899675	0.986511
1407	Lsg1	Q3UM18	0.09	0.927049	0.990781
1408	Cog7	Q3UM29	0.89	0.10474	0.487472
1409	Ppp1r7	Q3UM45	-0.07	0.361342	0.827168
1410	Washc4	Q3UMB9	0.29	0.648907	0.939645
1411	Naf1	Q3UMQ8	#N/A	#N/A	#N/A
1412	Mcu	Q3UMR5	-1.2	0.000669689	0.0113497
1413	Hdgfl2	Q3UMU9	-0.77	0.146386	0.585744
1414	Eml4	Q3UMY5	0.43	0.358087	0.82505
1415	Lclat1	Q3UN02	1.28	0.420375	0.864497
1416	Skap2	Q3UND0	0.33	0.533845	0.906624
1417	Zc3hav1	Q3UPF5	-0.44	0.0760098	0.395305
1418	Prrc1	Q3UPH1	1.12	0.0707657	0.378652
1419	Sec31a	Q3UPL0	0.2	0.754933	0.9555
1420	Tars2	Q3UQ84	0.42	0.417068	0.864497
1421	Vwa5b2	Q3UR50	-0.15	0.470066	0.894408
1422	Tex10	Q3URQ0	0.09	0.944066	0.994382
1423	Mthfsd	Q3URQ7	#N/A	#N/A	#N/A
1424	Ccdc51	Q3URS9	0.38	0.976415	0.999837
1425	Pgap1	Q3UUQ7	0.66	0.29615	0.794365
1426	Ermp1	Q3UVK0	0.22	0.792247	0.964057
1427	Vps51	Q3UVL4	0.41	0.526192	0.904753
1428	Tubal3	Q3UX10	0.08	0.844726	0.978298
1429	Fam81a	Q3UXZ6	0.37	0.494882	0.898424
1430	Custos	Q3UY34	-0.55	0.117527	0.516445
1431	Ncbp1	Q3UYV9	0.71	0.00792639	0.0849464
1432	Lrrfip1	Q3UZ39	0.27	0.566619	0.917499
1433	Tmed1	Q3V009	1.94	0.00646225	0.0741632
1434	Ulk4	Q3V129	#N/A	#N/A	#N/A
1435	Nt5c2	Q3V1L4	0.49	0.255977	0.748419
1436	Esf1	Q3V1V3	0.45	0.379324	0.837992
1437	Bbs1	Q3V3N7	#N/A	#N/A	#N/A
1438	Mthfd1l	Q3V3R1	0.42	0.157858	0.60867
1439	Srbd1	Q497V5	1.07	0.222131	0.708825
1440	Mars2	Q499X9	2.72	0.00759223	0.0825796
1441	Prpf38a	Q4FK66	0.15	0.996248	0.999974
1442	Syne3	Q4FZC9	#N/A	#N/A	#N/A
1443	Abl2	Q4JIM5	1.65	0.605226	0.929466
1444	Abracl	Q4KML4	1.63	6.85057e-05	0.00154802
1445	Arap1	Q4LDD4	0.38	0.488646	0.898424
1446	Odr4	Q4PJX1	#N/A	#N/A	#N/A
1447	Atad5	Q4QY64	-0.92	0.0172836	0.146885
1448	Herc2	Q4U2R1	-6.64	1e-17	3.93919e-16
1449	Pds5b	Q4VA53	0.15	0.934883	0.991337
1450	Cdv3	Q4VAA2	0.37	0.267242	0.765613
1451	Wdr18	Q4VBE8	#N/A	#N/A	#N/A
1452	Antkmt	Q501J2	-6.64	1e-17	3.93919e-16
1453	Ddx17	Q501J6	0.12	0.986594	0.999973
1454	Zbtb8os	Q505B7	0.59	0.233279	0.725217
1455	Lrrc47	Q505F5	0.06	0.797113	0.965946
1456	Srrm1	Q52KI8	-0.06	0.457166	0.884298
1457	Trmo	Q562D6	#N/A	#N/A	#N/A
1458	Ddx46	Q569Z5	0.1	0.91675	0.987589
1459	Thrap3	Q569Z6	-0.2	0.160734	0.612078
1460	Scn2b	Q56A07	0.27	0.691875	0.948325
1461	Gpkow	Q56A08	-0.07	0.548792	0.91179
1462	Lin54	Q571G4	#N/A	#N/A	#N/A
1463	Urb1	Q571H0	1.61	0.0034773	0.0449851
1464	Aldh16a1	Q571I9	0.36	0.60468	0.929466
1465	Spag9	Q58A65-2	#N/A	#N/A	#N/A
1466	Ndufaf2	Q59J78	0.46	0.522197	0.90415
1467	Rnf20	Q5DTM8	0.47	0.904085	0.986511
1468	Zfyve26	Q5DU37	-0.13	0.499861	0.898424
1469	Ehmt1	Q5DW34	-0.28	0.191833	0.670093
1470	Prkaa1	Q5EG47	#N/A	#N/A	#N/A
1471	Tmem256	Q5F285	-0.17	0.488788	0.898424
1472	Nufip2	Q5F2E7	0.12	0.946432	0.995256
1473	Taok1	Q5F2E8	-0.03	0.702733	0.949958
1474	Grhl3	Q5FWH3	-0.12	0.465027	0.890361
1475	Arhgap1	Q5FWK3	0.87	0.00102179	0.0162317
1476	Vps13a	Q5H8C4	0.76	0.188705	0.665547
1477	Slc25a51	Q5HZI9	#N/A	#N/A	#N/A
1478	Ppp1r13l	Q5I1X5	2.17	0.0129031	0.120401
1479	Vps41	Q5KU39	0.12	0.756321	0.955647
1480	Fam20c	Q5MJS3	#N/A	#N/A	#N/A
1481	Xaf1	Q5NBU8	-1.54	0.000809222	0.0132895
1482	Ttf2	Q5NC05	-0.15	0.499353	0.898424
1483	Mrs2	Q5NCE8	0.73	0.707308	0.950775
1484	Dph1	Q5NCQ5	#N/A	#N/A	#N/A
1485	Nsrp1	Q5NCR9	0.27	0.662507	0.944111
1486	Hsf5	Q5ND04	#N/A	#N/A	#N/A
1487	Wdr81	Q5ND34	1.8	0.00158896	0.0238907
1488	Mrm3	Q5ND52	6.64	1e-17	3.93919e-16
1489	Heatr5a	Q5PRF0	0.93	0.240574	0.729353
1490	Mdc1	Q5PSV9	0.85	0.0918714	0.455268
1491	Mctp2	Q5RJH2	#N/A	#N/A	#N/A
1492	Smg7	Q5RJH6	-6.64	1e-17	3.93919e-16
1493	Brsk1	Q5RJI5	#N/A	#N/A	#N/A
1494	Krtcap2	Q5RL79	-0.4	0.272607	0.766924
1495	Igf2bp2	Q5SF07	0.01	0.54304	0.908573
1496	Rbm27	Q5SFM8	#N/A	#N/A	#N/A
1497	Ccdc88a	Q5SNZ0	0.92	0.838047	0.975897
1498	Cyfip2	Q5SQX6	0.46	0.743622	0.954436
1499	Fbxw11	Q5SRY7	0.31	0.711042	0.950775
1500	Zdbf2	Q5SS00	0.47	0.170272	0.63188
1501	Dhrs13	Q5SS80	-0.03	0.610951	0.930178
1502	Utp18	Q5SSI6	#N/A	#N/A	#N/A
1503	Tefm	Q5SSK3	-1.54	0.000763509	0.0126816
1504	Abr	Q5SSL4	0.47	0.186199	0.658701
1505	Psme4	Q5SSW2	0.4	0.678246	0.946638
1506	Tns3	Q5SSZ5	-0.17	0.314866	0.802904
1507	Myo1g	Q5SUA5	1.95	0.216609	0.70471
1508	Ankrd40	Q5SUE8	#N/A	#N/A	#N/A
1509	Luc7l3	Q5SUF2	0.46	0.305247	0.797871
1510	Ctc1	Q5SUQ9	0.38	0.672101	0.946638
1511	Pfas	Q5SUR0	0.19	0.816839	0.97017
1512	Tbc1d9b	Q5SVR0	1.77	0.502879	0.898424
1513	Cluh	Q5SW19	-0.07	0.427498	0.869797
1514	Pik3r5	Q5SW28	1.57	0.665353	0.946168
1515	Tsr1	Q5SWD9	-0.18	0.279216	0.771118
1516	Acaca	Q5SWU9	0.34	0.409917	0.85896
1517	Specc1	Q5SXY1	2.54	0.0388138	0.258907
1518	Myo1d	Q5SYD0	-0.87	0.0392374	0.260654
1519	Tmem199	Q5SYH2	0.37	0.658819	0.943019
1520	Dnajc11	Q5U458	0.09	0.889538	0.985147
1521	Thoc6	Q5U4D9	6.64	1e-17	3.93919e-16
1522	Dync2i2	Q5U4F6	#N/A	#N/A	#N/A
1523	Atp13a4	Q5XF90-3	6.64	1e-17	3.93919e-16
1524	Utp20	Q5XG71	1.23	0.00335118	0.0449136
1525	Acbd5	Q5XG73	#N/A	#N/A	#N/A
1526	Leo1	Q5XJE5	-0.22	0.437819	0.874437
1527	Arcn1	Q5XJY5	-0.13	0.199779	0.679924
1528	Jagn1	Q5XKN4	0.31	0.748258	0.95477
1529	Sin3a	Q60520-1	0.25	0.760649	0.956861
1530	Ogdh	Q60597	0.11	0.896133	0.986511
1531	Myl6	Q60605-2	0.34	0.317322	0.805393
1532	Grb2	Q60631	0.16	0.899564	0.986511
1533	Clpb	Q60649	1.08	0.0452234	0.286115
1534	Hnrnpd	Q60668	0.21	0.746276	0.954436
1535	Ppp5c	Q60676	0.35	0.533108	0.906624
1536	Chuk	Q60680	1.33	0.248254	0.741001
1537	Psmb6	Q60692	0.69	0.0263872	0.196221
1538	Samhd1	Q60710	-0.18	0.108403	0.498354
1539	P4ha1	Q60715	0.02	0.635936	0.936194
1540	Csnk2a1	Q60737	-0.02	0.413101	0.859526
1541	Khdrbs1	Q60749	0.12	0.961994	0.996258
1542	Igf1r	Q60751	1.59	0.614339	0.930178
1543	Gcdh	Q60759	-0.61	0.0830899	0.423809
1544	Irgm1	Q60766	-0.02	0.645431	0.939645
1545	Stxbp3	Q60770	0.5	0.32171	0.811584
1546	Elf1	Q60775	#N/A	#N/A	#N/A
1547	Nfkbib	Q60778	1.52	0.642512	0.939369
1548	Gas7	Q60780	#N/A	#N/A	#N/A
1549	Lcp2	Q60787	1.05	0.477363	0.898424
1550	Rasa3	Q60790	-6.64	1e-17	3.93919e-16
1551	Hells	Q60848	0.57	0.506073	0.898424
1552	Serpinb6	Q60854	0.13	0.948634	0.995974
1553	Ripk1	Q60855	-0.27	0.302759	0.797871
1554	Orc2	Q60862	1.45	0.681497	0.946638
1555	Stip1	Q60864	0	0.478845	0.898424
1556	Caprin1	Q60865	0.01	0.516144	0.902556
1557	Pter	Q60866	0.25	0.736605	0.953469
1558	Reep5	Q60870	0.02	0.787992	0.961089
1559	Eif1a	Q60872	0.39	0.612533	0.930178
1560	Arhgef2	Q60875	-0.04	0.441981	0.877939
1561	Eps15l1	Q60902	-0.42	0.111992	0.503401
1562	Vdac2	Q60930	0.05	0.65881	0.943019
1563	Vdac3	Q60931	0.18	0.833024	0.974484
1564	Vdac1	Q60932	0.12	0.930073	0.990781
1565	Pml	Q60953	#N/A	#N/A	#N/A
1566	Kpna1	Q60960	0.59	0.0651773	0.361208
1567	Papss1	Q60967	0.04	0.82221	0.97017
1568	Rbbp4	Q60972	0.72	0.00886909	0.0928308
1569	Rbbp7	Q60973	0.18	0.841977	0.976667
1570	Vav2	Q60992	-0.28	0.308618	0.801014
1571	Ppp2r5c	Q60996	0.14	0.988096	0.999974
1572	Scarb1	Q61009	0.66	0.682115	0.946638
1573	Asns	Q61024	0.15	0.983646	0.999837
1574	Tmpo	Q61029	0.36	0.284227	0.776133
1575	Hars1	Q61035	0.03	0.603007	0.928315
1576	Tsc2	Q61037	#N/A	#N/A	#N/A
1577	Nin	Q61043	#N/A	#N/A	#N/A
1578	Ppm1g	Q61074	0.12	0.986458	0.999973
1579	Cdc37	Q61081	0.22	0.698851	0.948325
1580	Cybb	Q61093	-0.08	0.504044	0.898424
1581	Abcb7	Q61102	0.26	0.722269	0.953469
1582	Dpf2	Q61103	0.14	0.968008	0.996686
1583	Gbp3	Q61107	#N/A	#N/A	#N/A
1584	Sdf4	Q61112	1.17	0.949756	0.995974
1585	Cln3	Q61124	-6.64	1e-17	3.93919e-16
1586	Prpf4b	Q61136	0.3	0.706008	0.950364
1587	Psen2	Q61144	1.69	0.0146048	0.129653
1588	Ppp2r5e	Q61151	0.4	0.512718	0.900344
1589	Ptpn18	Q61152	0.71	0.258562	0.750396
1590	Fadd	Q61160	0.45	0.65277	0.940979
1591	Ctcf	Q61164	#N/A	#N/A	#N/A
1592	Mapre1	Q61166	-0.17	0.144506	0.582864
1593	Prdx2	Q61171	0.31	0.38908	0.846395
1594	Papola	Q61183	0.32	0.605009	0.929466
1595	Tsg101	Q61187	6.64	1e-17	3.93919e-16
1596	Clns1a	Q61189	-0.13	0.356505	0.82425
1597	Hcfc1	Q61191	0.37	0.273939	0.766924
1598	Pafah1b2	Q61206	0.54	0.0643357	0.358377
1599	Psap	Q61207	-0.23	0.0640476	0.358347
1600	Arhgef1	Q61210	0.79	0.0419892	0.270494
1601	Eif2d	Q61211	0.34	0.874688	0.982673
1602	Mre11	Q61216	0.81	0.249767	0.741794
1603	Lcp1	Q61233	0.35	0.298871	0.796851
1604	Sntb2	Q61235	0.44	0.393004	0.849228
1605	Fnta	Q61239	1.84	0.420811	0.865066
1606	Igbp1	Q61249	0.45	0.307196	0.801014
1607	Soat1	Q61263	0.1	0.855712	0.978778
1608	Hspa4	Q61316	0.2	0.750923	0.955426
1609	Tnfaip2	Q61333	2.3	0.14364	0.581542
1610	Bcap29	Q61334	0.99	0.628942	0.935283
1611	Bcap31	Q61335	-0.25	0.181462	0.654274
1612	Hadh	Q61425	1.11	0.000186763	0.00380708
1613	Ccnh	Q61458	2.44	0.000485884	0.00863629
1614	Cyba	Q61462	0.47	0.364796	0.82941
1615	Plpp1	Q61469	-6.64	1e-17	3.93919e-16
1616	Trim25	Q61510	0.38	0.511782	0.899403
1617	Glg1	Q61543	-0.08	0.278997	0.771068
1618	Ewsr1	Q61545	-0.09	0.387228	0.843802
1619	Adgre1	Q61549	0.1	0.932703	0.991054
1620	Rad21	Q61550	-0.06	0.556629	0.914919
1621	Fdxr	Q61578	0.45	0.498058	0.898424
1622	Fxr1	Q61584	-0.17	0.341597	0.821658
1623	Gpam	Q61586	#N/A	#N/A	#N/A
1624	Ktn1	Q61595	-0.88	0.00352628	0.0449851
1625	Gdi2	Q61598	0.13	0.970288	0.99802
1626	Arhgdib	Q61599	-0.06	0.310395	0.802226
1627	Grid1	Q61627	-0.86	4.62658e-05	0.00108762
1628	Ddx19a	Q61655	0.09	0.874247	0.982673
1629	Ddx5	Q61656	0.19	0.807981	0.967255
1630	Atrx	Q61687	#N/A	#N/A	#N/A
1631	Hsph1	Q61699	0.23	0.653198	0.940979
1632	Dnajc1	Q61712	0.02	0.737512	0.953469
1633	Mrps31	Q61733	2.47	0.074097	0.388938
1634	Cd47	Q61735	2.83	1.37531e-06	4.24237e-05
1635	Eif2b4	Q61749	-0.12	0.565462	0.917499
1636	Phgdh	Q61753	-0.03	0.385834	0.842581
1637	Kif5b	Q61768	-0.05	0.414232	0.861493
1638	Kif3b	Q61771	2.4	0.134506	0.559736
1639	Lasp1	Q61792	0.45	0.195371	0.675971
1640	Melk	Q61846	#N/A	#N/A	#N/A
1641	Myh10	Q61879	-0.18	0.513962	0.900631
1642	Mcm7	Q61881	0.18	0.836904	0.975897
1643	Npm1	Q61937	0.56	0.0349221	0.240657
1644	Nnt	Q61941	-0.2	0.263353	0.757449
1645	Pcbp2	Q61990	0.3	0.437796	0.874437
1646	Pcbp2	Q61990-2	6.64	1e-17	3.93919e-16
1647	Ctr9	Q62018	0.09	0.912996	0.987589
1648	Pea15	Q62048	0.17	0.866956	0.980795
1649	Plcg1	Q62077	0.36	0.990876	0.999974
1650	Ppp1r14b	Q62084	0.8	0.0276786	0.202721
1651	Pon2	Q62086	1.8	0.00421437	0.0520546
1652	Pon3	Q62087	0.73	0.499969	0.898424
1653	Srsf2	Q62093	0.43	0.180555	0.652356
1654	Jak3	Q62137	1.75	0.517298	0.902618
1655	Rhoc	Q62159	0.29	0.463341	0.890318
1656	Ddx3x	Q62167	0.19	0.819311	0.97017
1657	Ssr4	Q62186	0.35	0.314526	0.802904
1658	Snrpa	Q62189	0.44	0.152878	0.598096
1659	Rpa2	Q62193	0.51	0.305048	0.797871
1660	Sf3a2	Q62203	-0.21	0.296871	0.794365
1661	Sycp1	Q62209	-0.77	0.0150829	0.133434
1662	Siglec1	Q62230	-0.66	0.0244792	0.18631
1663	Snrpc	Q62241	0.45	0.375099	0.834985
1664	Taf6	Q62311	#N/A	#N/A	#N/A
1665	Tgoln2	Q62314	-1.04	0.105336	0.488163
1666	Trim28	Q62318	0.19	0.792062	0.964034
1667	Tsn	Q62348	-0.06	0.321361	0.811405
1668	Tfrc	Q62351	0.04	0.796842	0.965819
1669	Snrnp70	Q62376	0.09	0.886644	0.984341
1670	Zpr1	Q62384	-0.9	0.0140799	0.126713
1671	Atm	Q62388	1.47	0.0924527	0.456779
1672	Tpd52	Q62393	-0.02	0.490011	0.898424
1673	Sorbs1	Q62417-7	0.46	0.855867	0.978778
1674	Dbnl	Q62418	0.27	0.691641	0.948325
1675	Sh3gl1	Q62419	0.67	0.376545	0.836288
1676	Ostf1	Q62422	-0.08	0.32329	0.813123
1677	Ndufa4	Q62425	0.27	0.575003	0.91752
1678	Cstb	Q62426	0.07	0.73381	0.953469
1679	Smad2	Q62432	2.01	0.00524949	0.0625859
1680	Ndrg1	Q62433	-0.2	0.389783	0.846909
1681	Fkbp3	Q62446	0.01	0.500387	0.898424
1682	Eif4g2	Q62448	0.15	0.954404	0.996068
1683	Vat1	Q62465	0.28	0.475861	0.898221
1684	Zyx	Q62523	-6.64	1e-17	3.93919e-16
1685	Ppp3r1	Q63810	#N/A	#N/A	#N/A
1686	Commd3	Q63829	-0.44	0.0948886	0.464874
1687	Mapk3	Q63844	0.12	0.995536	0.999974
1688	Nup62	Q63850	-0.3	0.0738629	0.388938
1689	Map2k2	Q63932	0.41	0.465164	0.890361
1690	Mef2d	Q63943	0.05	0.68408	0.946638
1691	Crk	Q64010	-0.34	0.366834	0.82941
1692	Raly	Q64012	-0.08	0.521457	0.90415
1693	Arhgap30	Q640N3	0.9	0.239764	0.727751
1694	Pan3	Q640Q5	2.15	0.193372	0.671213
1695	Spr	Q64105	-0.07	0.542559	0.908573
1696	Ifit2	Q64112	-1	1.64826e-06	5.00488e-05
1697	Maoa	Q64133	0.05	0.778157	0.960619
1698	Btf3	Q64152	0.44	0.137085	0.566812
1699	Sf1	Q64213	0.22	0.677129	0.946638
1700	Ly6e	Q64253	0.53	0.392565	0.849228
1701	Cdk6	Q64261	0.27	0.838809	0.975897
1702	Ifit1	Q64282	-1.06	1.98574e-07	6.50385e-06
1703	Surf4	Q64310	1.01	0.0139252	0.126258
1704	Stxbp2	Q64324	0.52	0.147795	0.587392
1705	Sqstm1	Q64337	-0.06	0.550449	0.91179
1706	Isg15	Q64339	-0.31	0.0389275	0.259072
1707	Ifit3	Q64345	-1.01	0.000590386	0.0102135
1708	Bcl2l1	Q64373	1.87	0.0164578	0.141726
1709	Fkbp5	Q64378	0.17	0.946269	0.995256
1710	Atp7a	Q64430	0.77	0.325556	0.815905
1711	Hspe1	Q64433	0.14	0.987295	0.999974
1712	Sord	Q64442	-0.24	0.142783	0.58039
1713	Cox8a	Q64445	0.5	0.587764	0.921877
1714	Ptprj	Q64455	0.01	0.753275	0.9555
1715	Top2b	Q64511	#N/A	#N/A	#N/A
1716	Tpp2	Q64514-2	0.07	0.73472	0.953469
1717	Gk	Q64516	1.06	0.281153	0.774633
1718	Atp2a3	Q64518-1	#N/A	#N/A	#N/A
1719	Guk1	Q64520	-0.17	0.483283	0.898424
1720	Gpd2	Q64521	0.39	0.242058	0.73195
1721	H2ac21	Q64522	1.31	0.109145	0.49899
1722	Srm	Q64674	0.02	0.554106	0.914408
1723	Rbl1	Q64701	1.42	0.00831986	0.0880305
1724	Stx3	Q64704	0.87	0.429822	0.872515
1725	Vcl	Q64727	1	0.0399869	0.264371
1726	Gart	Q64737	0.46	0.115515	0.513787
1727	Wapl	Q65Z40	0.89	0.0413426	0.268356
1728	Ptpmt1	Q66GT5	-0.81	0.0544265	0.322886
1729	Cep43	Q66JX5	0.52	0.588364	0.922087
1730	Nlrp4e	Q66X19	0.22	0.904104	0.986511
1731	Sbno1	Q689Z5	0.65	0.629546	0.935283
1732	Tent4b	Q68ED3	#N/A	#N/A	#N/A
1733	Cltc	Q68FD5	0.26	0.542705	0.908573
1734	Git1	Q68FF6	1.97	0.386871	0.843802
1735	Galk2	Q68FH4	0.29	0.648155	0.939645
1736	Ahcyl2	Q68FL4	0.44	0.834353	0.975284
1737	Mars1	Q68FL6	-0.07	0.282475	0.776124
1738	Cdk13	Q69ZA1	1.27	0.517415	0.902618
1739	Ric1	Q69ZJ7	#N/A	#N/A	#N/A
1740	Prex1	Q69ZK0	0.15	0.979031	0.999837
1741	Stk36	Q69ZM6	-0.14	0.497081	0.898424
1742	Myof	Q69ZN7	0.09	0.816424	0.97
1743	Hectd1	Q69ZR2	0.42	0.753813	0.9555
1744	Hbs1l	Q69ZS7	6.64	1e-17	3.93919e-16
1745	Macf1	Q69ZZ9	0.61	0.833899	0.975252
1746	Ltn1	Q6A009	1.05	0.0699122	0.376699
1747	Pds5a	Q6A026	0.7	0.0132636	0.122546
1748	Swap70	Q6A028	-0.02	0.469862	0.894408
1749	Cep170	Q6A065	0	0.75773	0.956023
1750	Cdc5l	Q6A068	-0.01	0.538824	0.908429
1751	Larp4b	Q6A0A2	0.32	0.608127	0.929813
1752	FAM120A	Q6A0A9	0.15	0.940765	0.993629
1753	Rftn1	Q6A0D4	#N/A	#N/A	#N/A
1754	Usp7	Q6A4J8	0.13	0.988421	0.999974
1755	Ddx11	Q6AXC6	0.42	0.199667	0.679924
1756	Sidt1	Q6AXF6	#N/A	#N/A	#N/A
1757	Ncapg2	Q6DFV1	6.64	1e-17	3.93919e-16
1758	C9orf72	Q6DFW0	0.52	0.614316	0.930178
1759	Nop58	Q6DFW4	0.35	0.327807	0.816742
1760	Scaf8	Q6DID3	0.17	0.939578	0.993423
1761	Lemd2	Q6DVA0	#N/A	#N/A	#N/A
1762	Nomo1	Q6GQT9	0.16	0.885448	0.983612
1763	Hist2h2aa1;	Q6GSS7	0.6	0.0366647	0.249714
1764	Kdsr	Q6GV12	0.17	0.903891	0.986511
1765	Zdhhc24	Q6IR37	#N/A	#N/A	#N/A
1766	Tpm4	Q6IRU2	-0.58	0.000300821	0.0055853
1767	Cltb	Q6IRU5	0.2	0.854085	0.978778
1768	Exoc3	Q6KAR6	1.15	0.432501	0.874039
1769	Nipbl	Q6KCD5	0.66	0.304107	0.797871
1770	Pdcd11	Q6NS46	0.18	0.971554	0.998477
1771	Ltv1	Q6NSQ7	0.41	0.718827	0.953469
1772	G6pc3	Q6NSQ9	0.96	0.989857	0.999974
1773	Npepl1	Q6NSR8	-0.14	0.320369	0.809253
1774	U2surp	Q6NV83	0.1	0.922557	0.989424
1775	Bfsp2	Q6NVD9	#N/A	#N/A	#N/A
1776	Cpsf6	Q6NVF9	-0.02	0.528844	0.905214
1777	Rprd2	Q6NXI6	1.52	0.0129075	0.120401
1778	Szrd1	Q6NXN1	-0.04	0.647011	0.939645
1779	Rad17	Q6NXW6	#N/A	#N/A	#N/A
1780	Tbc1d31	Q6NXY1	-2.22	1.09084e-08	3.8778e-07
1781	Dnajc8	Q6NZB0	-0.04	0.615159	0.930178
1782	Prmt6	Q6NZB1	2.02	0.298922	0.796851
1783	Sec23ip	Q6NZC7	0.34	0.450056	0.879959
1784	Zc3h11a	Q6NZF1	-0.25	0.388204	0.845118
1785	Eif4g1	Q6NZJ6	0.19	0.82212	0.97017
1786	Ptpdc1	Q6NZK8-2	0.32	0.436911	0.874437
1787	Rbm26	Q6NZN0	#N/A	#N/A	#N/A
1788	Ddx31	Q6NZQ2	-0.08	0.529146	0.905354
1789	Sri	Q6P069	-0.96	0.0708593	0.378652
1790	Xpnpep1	Q6P1B1	-0.27	0.0465925	0.291766
1791	Zmiz1	Q6P1E1	-1.07	0.00322717	0.0437545
1792	Ppp2r2a	Q6P1F6	0.36	0.336366	0.821658
1793	Heatr6	Q6P1G0	-0.35	0.233594	0.725217
1794	Ankle2	Q6P1H6	#N/A	#N/A	#N/A
1795	Tnpo3	Q6P2B1	0.55	0.189975	0.668008
1796	Ppp4r3a	Q6P2K6	1.22	0.00340272	0.0449851
1797	Arl11	Q6P3A9	2.38	0.0107011	0.106828
1798	Ints1	Q6P4S8	-6.64	1e-17	3.93919e-16
1799	Atg2a	Q6P4T0	#N/A	#N/A	#N/A
1800	Snrnp200	Q6P4T2	0.39	0.212104	0.699414
1801	Abcf1	Q6P542	0.11	0.895203	0.986511
1802	Inppl1	Q6P549	1.07	0.229617	0.723792
1803	Rrp12	Q6P5B0	0.34	0.38087	0.838717
1804	Smchd1	Q6P5D8	0.13	0.970786	0.99818
1805	Uggt1	Q6P5E4	0.22	0.678165	0.946638
1806	Gga2	Q6P5E6	1.29	0.649932	0.939857
1807	Ttyh3	Q6P5F7	#N/A	#N/A	#N/A
1808	Xpo1	Q6P5F9	0.29	0.459838	0.887406
1809	Ubxn7	Q6P5G6	1.22	0.00301455	0.0418448
1810	Alg8	Q6P8H8	0.4	0.456828	0.884298
1811	Pcnp	Q6P8I4	#N/A	#N/A	#N/A
1812	Snx6	Q6P8X1	-0.2	0.284535	0.776317
1813	Ano6	Q6P9J9	1.1	0.214077	0.701951
1814	Kif15	Q6P9L6	0.86	0.466041	0.890533
1815	Hycc1	Q6P9N1	#N/A	#N/A	#N/A
1816	Kif11	Q6P9P6	-0.77	0.0291535	0.210874
1817	Fhod1	Q6P9Q4	-0.52	0.0959197	0.466709
1818	Fkbp15	Q6P9Q6	-0.67	0.0839353	0.427328
1819	Ddx51	Q6P9R1	0.29	0.926033	0.990647
1820	Oxsr1	Q6P9R2	0.11	0.973776	0.999641
1821	Arhgef18	Q6P9R4	-0.08	0.568352	0.917499
1822	Atl2	Q6PA06	0.56	0.510516	0.898652
1823	Gapvd1	Q6PAR5	-0.27	0.338859	0.821658
1824	Herc4	Q6PAV2	-0.11	0.501895	0.898424
1825	Ptpn23	Q6PB44	1.52	0.661304	0.943873
1826	Lrpprc	Q6PB66	0.29	0.460031	0.887485
1827	Galnt2	Q6PB93	-0.3	0.366952	0.82941
1828	Hltf	Q6PCN7	1.81	0.378185	0.836622
1829	Mff	Q6PCP5	0.21	0.861257	0.978778
1830	Ppp2r5a	Q6PD03	0.35	0.586814	0.921391
1831	Armh3	Q6PD19	-0.55	0.252218	0.742955
1832	Ankrd13d	Q6PD24	-0.42	0.218273	0.706242
1833	Pigs	Q6PD26	1.23	0.744867	0.954436
1834	Ppp2r5b	Q6PD28	#N/A	#N/A	#N/A
1835	Smarcc2	Q6PDG5	1.46	0.020465	0.166172
1836	Ecpas	Q6PDI5	0.36	0.272049	0.766924
1837	Fbxo42	Q6PDJ6	#N/A	#N/A	#N/A
1838	Dync1li2	Q6PDL0	-0.61	0.0175227	0.148324
1839	Srsf1	Q6PDM2	0.05	0.683909	0.946638
1840	Chd4	Q6PDQ2	0.21	0.73827	0.953469
1841	Ado	Q6PDY2	-0.03	0.599783	0.925306
1842	Snrnp40	Q6PE01	0.33	0.524408	0.904297
1843	Abhd10	Q6PE15	0.49	0.954384	0.996068
1844	Mob4	Q6PEB6	-0.23	0.44355	0.878959
1845	Pik3c3	Q6PF93	-0.51	0.263013	0.756843
1846	Nup98	Q6PFD9	0.12	0.978685	0.999837
1847	Rasa4	Q6PFQ7	0.79	0.890012	0.985147
1848	Tra2a	Q6PFR5	0.24	0.86989	0.980795
1849	Naa50	Q6PGB6	0.03	0.697682	0.948325
1850	Dhx29	Q6PGC1	1.71	0.000157978	0.00328073
1851	Exoc8	Q6PGF7	1.66	0.522941	0.90415
1852	Gmip	Q6PGG2	0.28	0.634587	0.935573
1853	Bud31	Q6PGH1	0.32	0.542973	0.908573
1854	Jpt2	Q6PGH2	-0.07	0.40992	0.85896
1855	Washc2	Q6PGL7	0.31	0.681674	0.946638
1856	Tmem164	Q6PHN7	0	0.705209	0.949958
1857	Rab35	Q6PHN9	0.13	0.98452	0.999837
1858	Naa35	Q6PHQ8	1.48	0.314152	0.802904
1859	Camk2d	Q6PHZ2	0.25	0.624887	0.933217
1860	Atp1a3	Q6PIC6	0.2	0.87468	0.982673
1861	Nfrkb	Q6PIJ4	#N/A	#N/A	#N/A
1862	Nudcd1	Q6PIP5	0.13	0.99466	0.999974
1863	NA.3728	Q6PIU9	6.64	1e-17	3.93919e-16
1864	Dmxl1	Q6PNC0	0.97	0.926926	0.990781
1865	Rif1	Q6PR54	0.04	0.809323	0.967868
1866	Rigi	Q6Q899	-0.63	0.1098	0.500495
1867	Rictor	Q6QI06	0.54	0.5944	0.922405
1868	Gnas	Q6R0H7	0.29	0.547265	0.910314
1869	N6amt1	Q6SKR2	-6.64	1e-17	3.93919e-16
1870	Vkorc1l1	Q6TEK5	6.13	1e-17	3.93919e-16
1871	Dnmbp	Q6TXD4	0.05	0.324338	0.813637
1872	Slc9c1	Q6UJY2	#N/A	#N/A	#N/A
1873	Ranbp10	Q6VN19	1.13	0.293331	0.789033
1874	Wdfy3	Q6VNB8	0.62	0.502685	0.898424
1875	Ubr2	Q6WKZ8	0.3	0.870846	0.980795
1876	Kctd12	Q6WVG3	0.32	0.990412	0.999974
1877	Arhgap10	Q6Y5D8	0.38	0.499516	0.898424
1878	Gigyf2	Q6Y7W8	0.32	0.68714	0.948325
1879	Sbf1	Q6ZPE2	3.49	2.30812e-05	0.000580016
1880	Fmnl3	Q6ZPF4	-0.5	0.269671	0.766924
1881	Smpd4	Q6ZPR5	0.7	0.183948	0.657522
1882	Ibtk	Q6ZPR6	1.25	0.00102977	0.0162698
1883	Ino80	Q6ZPV2	#N/A	#N/A	#N/A
1884	Kdm3b	Q6ZPY7	0.77	0.334367	0.821658
1885	Zc3h4	Q6ZPZ3	1.19	0.770614	0.957568
1886	Cnot1	Q6ZQ08	0.56	0.116704	0.515557
1887	Efr3b	Q6ZQ18	-0.42	0.130494	0.552489
1888	Cand1	Q6ZQ38	0.07	0.738989	0.953469
1889	Larp1	Q6ZQ58	0.23	0.680624	0.946638
1890	Kdm1a	Q6ZQ88	0.25	0.763146	0.957568
1891	Usp34	Q6ZQ93	1.52	0.0456723	0.287548
1892	Nbeal2	Q6ZQA0	1.49	0.0644217	0.358377
1893	Ppip5k2	Q6ZQB6	-0.07	0.579635	0.917805
1894	Nemp1	Q6ZQE4	0.75	0.704936	0.949958
1895	Nup188	Q6ZQH8	1.42	0.000477538	0.00854002
1896	Mlec	Q6ZQI3	0.41	0.429155	0.871465
1897	Dna2	Q6ZQJ5	#N/A	#N/A	#N/A
1898	Ncapd3	Q6ZQK0	0.1	0.900887	0.986511
1899	Acap2	Q6ZQK5	-0.16	0.380823	0.838717
1900	Wdr43	Q6ZQL4	0.31	0.985711	0.999973
1901	Ugt1a7	Q6ZQM8	0.4	0.206761	0.691577
1902	Lsm8	Q6ZWM4	0.24	0.671678	0.946638
1903	Rps9	Q6ZWN5	-0.22	0.0740814	0.388938
1904	Spcs3	Q6ZWQ7	0.03	0.755984	0.9555
1905	Rpl10	Q6ZWV3	0.33	0.355506	0.823647
1906	Rpl35	Q6ZWV7	-1.24	5.95657e-12	2.25499e-10
1907	Wdr83os	Q6ZWX0	#N/A	#N/A	#N/A
1908	Eif2s1	Q6ZWX6	0.01	0.50138	0.898424
1909	Rps27l	Q6ZWY3	-0.03	0.38077	0.838717
1910	Tmsb10	Q6ZWY8	0.44	0.126168	0.54252
1911	Znrf2	Q71FD5	-1.1	0.0109955	0.108467
1912	Tm7sf2	Q71KT5	#N/A	#N/A	#N/A
1913	Tln2	Q71LX4	#N/A	#N/A	#N/A
1914	Tmem132d	Q76HP3	#N/A	#N/A	#N/A
1915	Polr1g	Q76KJ5	-0.36	0.220616	0.707864
1916	Mindy1	Q76LS9	-0.13	0.398287	0.852905
1917	Ppp2r1a	Q76MZ3	0.5	0.0707753	0.378652
1918	Stambpl1	Q76N33	-0.06	0.607964	0.929813
1919	Atp5mk	Q78IK2	0.37	0.369769	0.831449
1920	Apool	Q78IK4	-0.06	0.634842	0.935573
1921	Slc39a4	Q78IQ7	1.13	0.480153	0.898424
1922	Tmed3	Q78IS1	0.44	0.878002	0.983038
1923	Fbxo22	Q78JE5	0.13	0.990623	0.999974
1924	Ubfd1	Q78JW9	-0.04	0.609351	0.930178
1925	Snd1	Q78PY7	0.14	0.982187	0.999837
1926	Sys1	Q78S06	#N/A	#N/A	#N/A
1927	Vma21	Q78T54	0.15	0.952411	0.995974
1928	Ostc	Q78XF5	0.13	0.999635	0.999974
1929	Scoc	Q78YZ6	2.59	1.212e-05	0.00032865
1930	Nap1l4	Q78ZA7	0.76	0.00778803	0.0840819
1931	Mtch1	Q791T5	-0.04	0.661941	0.943873
1932	Mtch2	Q791V5	-0.16	0.137741	0.569122
1933	Brd2	Q7JJ13	0.15	0.984944	0.999837
1934	Tex14	Q7M6U3	-0.43	0.0493175	0.301384
1935	Picalm	Q7M6Y3-5	0.07	0.866016	0.980795
1936	Abhd17b	Q7M759	#N/A	#N/A	#N/A
1937	Znf503	Q7TMA2-2	0.84	0.778778	0.960619
1938	Cyfip1	Q7TMB8	0.16	0.867801	0.980795
1939	Fcsk	Q7TMC8	1.45	0.0604102	0.348015
1940	Eri1	Q7TMF2	-0.17	0.454851	0.883338
1941	Ndufa12	Q7TMF3	0.58	0.206939	0.691775
1942	Hook2	Q7TMK6	0.56	0.7245	0.953469
1943	Syncrip	Q7TMK9	0.08	0.772775	0.958978
1944	Tubb2a	Q7TMM9	-0.27	0.24906	0.741161
1945	Wdr91	Q7TMQ7	-0.87	0.0343481	0.238961
1946	Fastkd5	Q7TMV3	0.74	0.365541	0.82941
1947	Thoc7	Q7TMY4	#N/A	#N/A	#N/A
1948	Ipo8	Q7TMY7	1.09	0.0636752	0.356949
1949	Huwe1	Q7TMY8	0.17	0.839326	0.975897
1950	Txndc16	Q7TN22	-0.23	0.182711	0.655967
1951	Smap2	Q7TN29	0.07	0.755268	0.9555
1952	Tmc6	Q7TN60	1.65	0.572048	0.917499
1953	Luc7l2	Q7TNC4	-0.23	0.143057	0.58039
1954	Spag7	Q7TNE3	0.2	0.870347	0.980795
1955	Eml2	Q7TNG5	0.69	0.257116	0.749119
1956	Ppp2r1b	Q7TNP2	1.16	0.0113528	0.110865
1957	Dek	Q7TNV0	-0.19	0.117205	0.516092
1958	Ints3	Q7TPD0	1.94	0.020606	0.166927
1959	Mycbp2	Q7TPH6	3.22	0.020118	0.164962
1960	Arrdc3	Q7TPQ9	#N/A	#N/A	#N/A
1961	Actn1	Q7TPR4	0	0.486941	0.898424
1962	Mybbp1a	Q7TPV4	0.54	0.0449625	0.285546
1963	Lnpk	Q7TQ95	0.2	0.904169	0.986511
1964	Maco1	Q7TQE6	#N/A	#N/A	#N/A
1965	Atxn2l	Q7TQH0-2	-0.07	0.46912	0.893781
1966	Otub1	Q7TQI3	-0.02	0.416381	0.863573
1967	Ints7	Q7TQK1	-1.95	3.71456e-07	1.19646e-05
1968	Exosc3	Q7TQK4	-0.17	0.526164	0.904753
1969	Ccdc93	Q7TQK5	0.06	0.741622	0.953469
1970	Prrc2a	Q7TSC1	0.22	0.810058	0.968151
1971	Ctdp1	Q7TSG2	0.17	0.826554	0.972143
1972	Phkb	Q7TSH2	#N/A	#N/A	#N/A
1973	Scaf4	Q7TSH6	#N/A	#N/A	#N/A
1974	Plekhm1	Q7TSI1	0.56	0.918787	0.988107
1975	Ppp6r1	Q7TSI3	-0.04	0.670974	0.946638
1976	Ube2q1	Q7TSS2	-0.61	0.0682308	0.371044
1977	Pgm2	Q7TSV4	0.38	0.479166	0.898424
1978	Elp1	Q7TT37	0.22	0.807665	0.967255
1979	Cdc42bpb	Q7TT50	1.39	0.01592	0.1393
1980	Gvin1	Q80SU7	0.12	0.984382	0.999837
1981	Ahcyl1	Q80SW1	0.33	0.435405	0.874437
1982	Prpf38b	Q80SY5	0.68	0.129322	0.549524
1983	Rsbn1	Q80T69	#N/A	#N/A	#N/A
1984	Selenoi	Q80TA1	0.07	0.353229	0.822606
1985	Epg5	Q80TA9	6.64	1e-17	3.93919e-16
1986	Fnip2	Q80TD3	2.46	0.117896	0.51712
1987	Rpap1	Q80TE0	0.59	0.634195	0.935573
1988	Erbin	Q80TH2	1.88	0.162034	0.613416
1989	Mon2	Q80TL7	#N/A	#N/A	#N/A
1990	Nisch	Q80TM9	0.2	0.776177	0.960613
1991	Ubr5	Q80TP3	0.11	0.353677	0.822641
1992	Clasp1	Q80TV8	0.56	0.251856	0.742955
1993	Fnbp1	Q80TY0	6.64	1e-17	3.93919e-16
1994	Rusc2	Q80U22	#N/A	#N/A	#N/A
1995	Madd	Q80U28	0.52	0.908165	0.986511
1996	Pum2	Q80U58	-0.21	0.406232	0.85685
1997	Mfn2	Q80U63	1.69	0.144566	0.582864
1998	Suz12	Q80U70	#N/A	#N/A	#N/A
1999	Pum1	Q80U78	-0.41	0.135608	0.561502
[truncated: 2,250 more rows]

## Sheet: Figure6D_Lysate_Up-regulated
	Term	Overlap	P.value	Adjusted.P.value	Old.P.value	Old.Adjusted.P.value	Odds.Ratio	Combined.Score	Genes	group	Genesize
1	Parkinson disease	8/144	2.99582e-05	0.00353364	0	0	7.24118	75.422	CASP9;NDUFA9;NDUFA13;NDUFA10;SDHD;CYC1;SLC25A5;COX7C	KEGG	8
2	Non-alcoholic fatty liver disease (NAFLD)	8/151	4.20671e-05	0.00353364	0	0	6.88427	69.3675	CDC42;NDUFA9;NDUFA13;NDUFA10;PRKAG1;SDHD;CYC1;COX7C	KEGG	8
3	Alzheimer disease	8/175	0.00011859	0.00507219	0	0	5.88772	53.2241	CASP9;NDUFA9;NDUFA13;NDUFA10;CALML3;SDHD;CYC1;COX7C	KEGG	8
4	Oxidative phosphorylation	7/134	0.000139749	0.00507219	0	0	6.74598	59.875	NDUFA9;NDUFA13;NDUFA10;SDHD;CYC1;COX7C;ATP6V0C	KEGG	7
5	Thermogenesis	9/231	0.000150958	0.00507219	0	0	5	43.9925	NDUFA9;NDUFA13;RPS6KB1;NDUFA10;PRKAG1;SDHD;CYC1;COX7C;ACTG1	KEGG	9
6	Huntington disease	8/192	0.000224022	0.00627261	0	0	5.33913	44.8688	CASP9;NDUFA9;NDUFA13;NDUFA10;SDHD;CYC1;SLC25A5;COX7C	KEGG	8
7	Protein export	3/28	0.00163438	0.0392252	0	0	14.4051	92.4301	SEC61A2;SEC61A1;SEC61G	KEGG	3
8	Mitophagy	4/63	0.00194595	0.040865	0	0	8.17404	51.0224	BCL2L13;USP15;MFN1;TOMM7	KEGG	4
9	Phagosome	6/180	0.00419909	0.0645831	0	0	4.18433	22.9004	SEC61A2;SEC61A1;SEC61G;RAB5A;ATP6V0C;ACTG1	KEGG	6
10	Salmonella infection	4/78	0.00422866	0.0645831	0	0	6.5122	35.5948	CDC42;KLC2;KLC1;ACTG1	KEGG	4
11	Endocytosis	7/269	0.00778513	0.108992	0	0	3.24759	15.7688	CDC42;ARFGEF2;GIT2;TSG101;CHMP2A;RAB5A;CHMP5	KEGG	7
12	Membrane Trafficking R-HSA-199991	22/599	6.65464e-09	4.39206e-06	0	0	5.02849	94.6762	ARF4;SCOC;TSG101;FNBP1;YWHAB;SEC16A;PRKAG1;MIA3;KLC1;DYNLL1;CLINT1;BICD2;CHMP2A;TRIP10;KDELR2;DNASE2;SBF1;RAB5A;ACTR10;YWHAH;EXOC1;CHMP5	reactome	22
13	Vesicle-mediated Transport R-HSA-5653656	22/637	2.00933e-08	6.6308e-06	0	0	4.70848	83.4477	ARF4;SCOC;TSG101;FNBP1;YWHAB;SEC16A;PRKAG1;MIA3;KLC1;DYNLL1;CLINT1;BICD2;CHMP2A;TRIP10;KDELR2;DNASE2;SBF1;RAB5A;ACTR10;YWHAH;EXOC1;CHMP5	reactome	22
14	Metabolism Of RNA R-HSA-8953854	20/666	8.54329e-07	0.000187952	0	0	4.01347	56.08	HBS1L;NUP188;RPS7;RPL31;CCNH;YWHAB;RPLP1;U2AF1;MTO1;LSM3;THOC6;MRM3;SNW1;PSMA2;PCBP2;SNRPE;UTP20;NOL11;RPL15;RPS23	reactome	20
15	SRP-dependent Cotranslational Protein Targeting To Membrane R-HSA-1799339	8/108	3.619e-06	0.000597134	0	0	9.866	123.614	SEC61A2;SEC61A1;RPS7;RPL31;RPLP1;SEC61G;RPL15;RPS23	reactome	8
16	Infectious Disease R-HSA-5663205	22/961	1.88463e-05	0.00248771	0	0	3.03183	32.9839	TSG101;HDAC3;NUP188;RPS7;RPL31;CCNH;YWHAB;RPLP1;DYNLL1;ACTG1;CDC42;PSMA2;CHMP2A;BANF1;SNRPE;NELFB;RPL15;SLC25A5;RAB5A;RPS23;YWHAH;CHMP5	reactome	22
17	Metabolism R-HSA-1430728	35/2049	3.42034e-05	0.00361265	0	0	2.32818	23.9411	VKORC1L1;NDUFA13;HDAC3;NUP188;MTARC2;RPL31;RPLP1;RPE;NDUFA10;MIA3;COX7C;PTGS1;RFK;TSPO;PIP4K2C;RPL15;HADH;SBF1;NDUFA9;ELOVL1;CDK19;SLC16A1;RPS7;SDHD;HOOK3;COQ7;ATP5F1D;ASS1;UCK2;PSMA2;ACOX1;LPCAT3;NAXD;RAB5A;RPS23	reactome	35
18	Cellular Response To Starvation R-HSA-9711097	8/153	4.6195e-05	0.00361265	0	0	6.78862	67.7684	SZT2;IMPACT;RPS7;RPL31;RPLP1;RPL15;ATP6V0C;RPS23	reactome	8
19	Autophagy R-HSA-9612973	7/128	0.000104961	0.00692745	0	0	7.08264	64.8906	TSG101;CHMP2A;PRKAG1;MFN1;TOMM7;DYNLL1;TOMM6	reactome	7
20	RHOQ GTPase Cycle R-HSA-9013406	5/59	0.000136725	0.00777697	0	0	11.2349	99.9634	CDC42;GIT2;FNBP1;ARHGAP1;TRIP10	reactome	5
21	HIV Infection R-HSA-162906	9/229	0.000141399	0.00777697	0	0	5.04597	44.7271	TSG101;NUP188;CCNH;PSMA2;CHMP2A;BANF1;NELFB;SLC25A5;CHMP5	reactome	9
22	Selective Autophagy R-HSA-9663891	5/61	0.000160291	0.00813784	0	0	10.8326	94.6609	PRKAG1;MFN1;TOMM7;DYNLL1;TOMM6	reactome	5
23	Response Of EIF2AK4 (GCN2) To Amino Acid Deficiency R-HSA-9633012	6/98	0.00017864	0.00842159	0	0	7.94686	68.5825	IMPACT;RPS7;RPL31;RPLP1;RPL15;RPS23	reactome	6
24	Disease R-HSA-1643685	29/1736	0.000265042	0.0110819	0	0	2.21528	18.2442	TSG101;HDAC3;NUP188;RPL31;CCNH;YWHAB;UNC93B1;RPLP1;KLC1;ACTG1;CASP9;CDC42;BANF1;NELFB;RPL15;MPDU1;YWHAH;HGSNAT;SLC16A1;RPS7;DYNLL1;SNW1;PSMA2;CHMP2A;SNRPE;SLC25A5;RAB5A;RPS23;CHMP5	reactome	29
25	HIV Life Cycle R-HSA-162587	7/149	0.000268794	0.0110819	0	0	6.02878	49.566	TSG101;NUP188;CCNH;CHMP2A;BANF1;NELFB;CHMP5	reactome	7
26	rRNA Processing R-HSA-72312	8/199	0.000285443	0.0110819	0	0	5.14162	41.9632	RPS7;RPL31;RPLP1;UTP20;NOL11;RPL15;RPS23;MRM3	reactome	8
27	Respiratory Electron Transport, ATP Synthesis By Chemiosmotic Coupling, Heat Production By Uncoupling Proteins R-HSA-163200	6/112	0.000368676	0.0128067	0	0	6.89238	54.4884	NDUFA9;NDUFA13;NDUFA10;SDHD;COX7C;ATP5F1D	reactome	6
28	Golgi-to-ER Retrograde Transport R-HSA-8856688	6/112	0.000368676	0.0128067	0	0	6.89238	54.4884	ARF4;KDELR2;KLC1;DYNLL1;ACTR10;BICD2	reactome	6
29	Macroautophagy R-HSA-1632852	6/114	0.000405361	0.0133769	0	0	6.76406	52.8323	CHMP2A;PRKAG1;MFN1;TOMM7;DYNLL1;TOMM6	reactome	6
30	Citric Acid (TCA) Cycle And Respiratory Electron Transport R-HSA-1428517	7/163	0.000462768	0.0145442	0	0	5.48384	42.1064	NDUFA9;NDUFA13;SLC16A1;NDUFA10;SDHD;COX7C;ATP5F1D	reactome	7
31	Peptide Chain Elongation R-HSA-156902	5/86	0.000792833	0.0197603	0	0	7.47974	53.4046	RPS7;RPL31;RPLP1;RPL15;RPS23	reactome	5
32	PINK1-PRKN Mediated Mitophagy R-HSA-5205685	3/22	0.000797206	0.0197603	0	0	18.9598	135.267	MFN1;TOMM7;TOMM6	reactome	3
33	Major Pathway Of rRNA Processing In Nucleolus And Cytosol R-HSA-6791226	7/179	0.000806648	0.0197603	0	0	4.96967	35.3971	RPS7;RPL31;RPLP1;UTP20;NOL11;RPL15;RPS23	reactome	7
34	Intra-Golgi And Retrograde Golgi-to-ER Traffic R-HSA-6811442	7/181	0.000860966	0.0197603	0	0	4.91204	34.6665	ARF4;SCOC;KDELR2;KLC1;DYNLL1;ACTR10;BICD2	reactome	7
35	Translocation Of SLC2A4 (GLUT4) To Plasma Membrane R-HSA-1445148	4/51	0.000882589	0.0197603	0	0	10.2673	72.206	YWHAB;PRKAG1;YWHAH;EXOC1	reactome	4
36	ER To Golgi Anterograde Transport R-HSA-199977	6/133	0.000914562	0.0197603	0	0	5.74657	40.2091	ARF4;SEC16A;KDELR2;MIA3;DYNLL1;ACTR10	reactome	6
37	Respiratory Electron Transport R-HSA-611105	5/90	0.000973974	0.0197603	0	0	7.12631	49.4147	NDUFA9;NDUFA13;NDUFA10;SDHD;COX7C	reactome	5
38	Selenocysteine Synthesis R-HSA-2408557	5/90	0.000973974	0.0197603	0	0	7.12631	49.4147	RPS7;RPL31;RPLP1;RPL15;RPS23	reactome	5
39	Eukaryotic Translation Elongation R-HSA-156842	5/90	0.000973974	0.0197603	0	0	7.12631	49.4147	RPS7;RPL31;RPLP1;RPL15;RPS23	reactome	5
40	Eukaryotic Translation Termination R-HSA-72764	5/90	0.000973974	0.0197603	0	0	7.12631	49.4147	RPS7;RPL31;RPLP1;RPL15;RPS23	reactome	5
41	Viral mRNA Translation R-HSA-192823	5/90	0.000973974	0.0197603	0	0	7.12631	49.4147	RPS7;RPL31;RPLP1;RPL15;RPS23	reactome	5
42	Late Phase Of HIV Life Cycle R-HSA-162599	6/136	0.00102684	0.0197603	0	0	5.61311	38.6253	TSG101;NUP188;CCNH;CHMP2A;NELFB;CHMP5	reactome	6
43	Influenza Viral RNA Transcription And Replication R-HSA-168273	6/137	0.00106653	0.0197603	0	0	5.56997	38.1173	NUP188;RPS7;RPL31;RPLP1;RPL15;RPS23	reactome	6
44	Nonsense Mediated Decay (NMD) Independent Of Exon Junction Complex (EJC) R-HSA-975956	5/92	0.00107528	0.0197603	0	0	6.96178	47.585	RPS7;RPL31;RPLP1;RPL15;RPS23	reactome	5
45	RHOJ GTPase Cycle R-HSA-9013409	4/54	0.00109534	0.0197603	0	0	9.64976	65.7794	CDC42;GIT2;FNBP1;ARHGAP1	reactome	4
46	rRNA Processing In Nucleus And Cytosol R-HSA-8868773	7/189	0.00110778	0.0197603	0	0	4.69422	31.946	RPS7;RPL31;RPLP1;UTP20;NOL11;RPL15;RPS23	reactome	7
47	Intrinsic Pathway For Apoptosis R-HSA-109606	4/55	0.00117359	0.0203835	0	0	9.46007	63.8336	CASP9;YWHAB;DYNLL1;YWHAH	reactome	4
48	Formation Of A Pool Of Free 40S Subunits R-HSA-72689	5/98	0.00142627	0.0235335	0	0	6.51065	42.6623	RPS7;RPL31;RPLP1;RPL15;RPS23	reactome	5
49	Mitophagy R-HSA-5205647	3/28	0.00163438	0.0263096	0	0	14.4051	92.4301	MFN1;TOMM7;TOMM6	reactome	3
50	Budding And Maturation Of HIV Virion R-HSA-162588	3/29	0.00181179	0.028471	0	0	13.8503	87.4433	TSG101;CHMP2A;CHMP5	reactome	3
51	Programmed Cell Death R-HSA-5357801	7/208	0.00191767	0.0287067	0	0	4.24638	26.5681	CASP9;YWHAB;PSMA2;CHMP2A;DYNLL1;ADD1;YWHAH	reactome	7
52	Signaling By ROBO Receptors R-HSA-376176	7/209	0.00197038	0.0287067	0	0	4.22514	26.3206	CDC42;RPS7;RPL31;PSMA2;RPLP1;RPL15;RPS23	reactome	7
53	Activation Of BH3-only Proteins R-HSA-114452	3/30	0.00200077	0.0287067	0	0	13.3367	82.8772	YWHAB;DYNLL1;YWHAH	reactome	3
54	Endosomal Sorting Complex Required For Transport (ESCRT) R-HSA-917729	3/30	0.00200077	0.0287067	0	0	13.3367	82.8772	TSG101;CHMP2A;CHMP5	reactome	3
55	Influenza Infection R-HSA-168255	6/157	0.00213668	0.0300044	0	0	4.82732	29.6808	NUP188;RPS7;RPL31;RPLP1;RPL15;RPS23	reactome	6
56	L13a-mediated Translational Silencing Of Ceruloplasmin Expression R-HSA-156827	5/108	0.00218929	0.0301027	0	0	5.87557	35.9831	RPS7;RPL31;RPLP1;RPL15;RPS23	reactome	5
57	GTP Hydrolysis And Joining Of 60S Ribosomal Subunit R-HSA-72706	5/109	0.00227923	0.0306998	0	0	5.81878	35.401	RPS7;RPL31;RPLP1;RPL15;RPS23	reactome	5
58	Nonsense Mediated Decay (NMD) Enhanced By Exon Junction Complex (EJC) R-HSA-975957	5/112	0.00256519	0.033621	0	0	5.65478	33.7348	RPS7;RPL31;RPLP1;RPL15;RPS23	reactome	5
59	Translation R-HSA-72766	8/281	0.00264174	0.033621	0	0	3.58223	21.2653	SEC61A2;SEC61A1;RPS7;RPL31;RPLP1;SEC61G;RPL15;RPS23	reactome	8
60	Transport To Golgi And Subsequent Modification R-HSA-948021	6/164	0.0026572	0.033621	0	0	4.61181	27.3503	ARF4;SEC16A;KDELR2;MIA3;DYNLL1;ACTR10	reactome	6
61	Asparagine N-linked Glycosylation R-HSA-446203	8/282	0.00269987	0.033621	0	0	3.56898	21.1089	ARF4;SEC16A;PGM3;KDELR2;MIA3;DYNLL1;ACTR10;MPDU1	reactome	8
62	Selenoamino Acid Metabolism R-HSA-2408522	5/114	0.00276975	0.0338525	0	0	5.55046	32.6866	RPS7;RPL31;RPLP1;RPL15;RPS23	reactome	5
63	COPI-independent Golgi-to-ER Retrograde Traffic R-HSA-6811436	3/34	0.00287739	0.0342642	0	0	11.6135	67.9491	DYNLL1;ACTR10;BICD2	reactome	3
64	Regulation Of Expression Of SLITs And ROBOs R-HSA-9010553	6/167	0.00290726	0.0342642	0	0	4.52519	26.4296	RPS7;RPL31;PSMA2;RPLP1;RPL15;RPS23	reactome	6
65	Cap-dependent Translation Initiation R-HSA-72737	5/116	0.00298587	0.0343616	0	0	5.4499	31.685	RPS7;RPL31;RPLP1;RPL15;RPS23	reactome	5
66	HCMV Infection R-HSA-9609646	5/121	0.00357915	0.0390718	0	0	5.21367	29.3667	TSG101;HDAC3;NUP188;CHMP2A;DYNLL1	reactome	5
67	RHOV GTPase Cycle R-HSA-9013424	3/37	0.00366809	0.0390718	0	0	10.5872	59.3737	CDC42;GIT2;ARHGAP12	reactome	3
68	Interactions Of Vpr With Host Cellular Proteins R-HSA-176033	3/38	0.00395818	0.0410123	0	0	10.2842	56.8917	NUP188;BANF1;SLC25A5	reactome	3
69	Apoptosis R-HSA-109581	6/178	0.00397695	0.0410123	0	0	4.23342	23.3991	CASP9;YWHAB;PSMA2;DYNLL1;ADD1;YWHAH	reactome	6
70	Metabolism Of Proteins R-HSA-392499	27/1890	0.00431882	0.0438527	0	0	1.84695	10.0562	ARF4;USP15;HDAC3;NUP188;RPL31;RPLP1;MIA3;SEC61A2;SEC61A1;SEC61G;PGM3;UBXN7;RPL15;MPDU1;ARFGEF2;RPS7;SEC16A;ATP6AP2;DYNLL1;PEX12;PSMA2;KDELR2;RAB5A;PFDN5;ACTR10;RPS23;EXOC1	reactome	27
71	Processing Of Capped Intron-Containing Pre-mRNA R-HSA-72203	7/242	0.00443511	0.0443511	0	0	3.62572	19.6449	SNW1;NUP188;PCBP2;SNRPE;U2AF1;LSM3;THOC6	reactome	7
72	COPI-mediated Anterograde Transport R-HSA-6807878	4/80	0.00462843	0.0455935	0	0	6.34018	34.0819	ARF4;KDELR2;DYNLL1;ACTR10	reactome	4
73	TP53 Regulates Metabolic Genes R-HSA-5628897	4/81	0.00483754	0.0469526	0	0	6.25752	33.361	YWHAB;PRKAG1;COX7C;YWHAH	reactome	4
74	MTOR Signaling R-HSA-165159	3/41	0.00491068	0.0469717	0	0	9.47081	50.3501	RPS6KB1;YWHAB;PRKAG1	reactome	3
75	SARS-CoV-2-host Interactions R-HSA-9705683	6/196	0.00632024	0.0563697	0	0	3.82885	19.3893	NUP188;RPS7;YWHAB;SNRPE;RPS23;YWHAH	reactome	6
76	ER-Phagosome Pathway R-HSA-1236974	4/89	0.00674236	0.0593328	0	0	5.66628	28.3277	SEC61A2;SEC61A1;PSMA2;SEC61G	reactome	4
77	SARS-CoV-2 Modulates Host Translation Machinery R-HSA-9754678	3/47	0.00720081	0.0617213	0	0	8.17686	40.341	RPS7;SNRPE;RPS23	reactome	3
78	NOTCH1 Intracellular Domain Regulates Transcription R-HSA-2122947	3/48	0.00763415	0.0645967	0	0	7.99475	38.9754	TLE3;HDAC3;SNW1	reactome	3
79	CDC42 GTPase Cycle R-HSA-9013148	5/149	0.00854408	0.0713809	0	0	4.19393	19.9737	CDC42;GIT2;WDR81;FNBP1;ARHGAP1	reactome	5
80	Complex I Biogenesis R-HSA-6799198	3/51	0.00902523	0.0744581	0	0	7.49394	35.2795	NDUFA9;NDUFA13;NDUFA10	reactome	3
81	Post-Translational Protein Targeting To Membrane, Translocation (GO:0031204)	3/7	1.98781e-05	0.0118076	0	0	90.1273	975.708	SEC61A2;SEC61A1;SEC61G	GO-BP	3
82	Endosome Organization (GO:0007032)	5/53	8.16154e-05	0.0242398	0	0	12.6431	119.016	ARFGEF2;ATP6AP2;HOOK3;ATP6V0C;CORO1C	GO-BP	5
83	Proton Motive Force-Driven Mitochondrial ATP Synthesis (GO:0042776)	5/53	8.16154e-05	0.0242398	0	0	12.6431	119.016	NDUFA9;NDUFA13;NDUFA10;SDHD;ATP5F1D	GO-BP	5
84	Proton Motive Force-Driven ATP Synthesis (GO:0015986)	5/60	0.00014815	0.0252311	0	0	11.0301	97.2557	NDUFA9;NDUFA13;NDUFA10;SDHD;ATP5F1D	GO-BP	5
85	Protein-Containing Complex Disassembly (GO:0032984)	5/62	0.000173178	0.0252311	0	0	10.642	92.1726	TSG101;CHMP2A;EPG5;PEX12;CHMP5	GO-BP	5
86	Oxidative Phosphorylation (GO:0006119)	5/63	0.000186841	0.0252311	0	0	10.458	89.7846	NDUFA9;NDUFA13;NDUFA10;SDHD;ATP5F1D	GO-BP	5
87	Post-Translational Protein Targeting To Endoplasmic Reticulum Membrane (GO:0006620)	3/14	0.000197968	0.0252311	0	0	32.762	279.375	SEC61A2;SEC61A1;SEC61G	GO-BP	3
88	Activation Of Cysteine-Type Endopeptidase Activity Involved In Apoptotic Process (GO:0006919)	5/67	0.000249881	0.0252311	0	0	9.78132	81.1314	CASP9;BCL2L13;CASP2;PDCD2;DYNLL1	GO-BP	5
89	Lysosomal Transport (GO:0007041)	6/105	0.000260255	0.0252311	0	0	7.38234	60.9327	HGSNAT;TSG101;CHMP2A;EPG5;HOOK3;CHMP5	GO-BP	6
90	Aerobic Electron Transport Chain (GO:0019646)	5/68	0.000267899	0.0252311	0	0	9.62557	79.1694	NDUFA9;NDUFA10;SDHD;CYC1;COX7C	GO-BP	5
91	Membrane Fission (GO:0090148)	4/38	0.000283751	0.0252311	0	0	14.2023	115.996	TSG101;CHMP2A;CORO1C;CHMP5	GO-BP	4
92	Protein Localization To Endoplasmic Reticulum (GO:0070972)	3/16	0.000300826	0.0252311	0	0	27.7189	224.772	SEC16A;MIA3;KDELR2	GO-BP	3
93	Mitochondrial ATP Synthesis Coupled Electron Transport (GO:0042775)	5/70	0.000306878	0.0252311	0	0	9.32846	75.4584	NDUFA9;NDUFA10;SDHD;CYC1;COX7C	GO-BP	5
94	Positive Regulation Of Cysteine-Type Endopeptidase Activity Involved In Apoptotic Process (GO:0043280)	6/109	0.000318575	0.0252311	0	0	7.09421	57.1201	CASP9;BCL2L13;NDUFA13;CASP2;PDCD2;DYNLL1	GO-BP	6
95	Substantia Nigra Development (GO:0021762)	4/42	0.000419183	0.0311243	0	0	12.7047	98.8074	CDC42;SEC16A;DYNLL1;YWHAH	GO-BP	4
96	Mitochondrion Organization (GO:0007005)	7/162	0.000445998	0.0311674	0	0	5.5195	42.584	HAX1;WDR81;MFN1;TOMM7;TSPO;HIGD1A;ATP5F1D	GO-BP	7
97	Autophagosome Maturation (GO:0097352)	4/44	0.000501807	0.0317125	0	0	12.0683	91.6864	TSG101;CHMP2A;EPG5;CHMP5	GO-BP	4
98	Negative Regulation Of Protein Modification Process (GO:0031400)	5/78	0.000507186	0.0317125	0	0	8.3028	62.9903	IMPACT;IBTK;YWHAB;TSPO;CORO1C	GO-BP	5
99	Intracellular Protein Transmembrane Transport (GO:0065002)	4/46	0.000595405	0.0353671	0	0	11.4925	85.346	SEC61A2;SEC61A1;SEC61G;PEX12	GO-BP	4
100	Retrograde Vesicle-Mediated Transport, Golgi To Endoplasmic Reticulum (GO:0006890)	4/48	0.000700765	0.0396433	0	0	10.969	79.6713	ARF4;GOLPH3;KDELR2;BICD2	GO-BP	4
101	Cellular Respiration (GO:0045333)	5/85	0.000751777	0.040596	0	0	7.57362	54.4776	NDUFA9;NDUFA13;NDUFA10;CYC1;COX7C	GO-BP	5
102	Nuclear Membrane Reassembly (GO:0031468)	3/23	0.000911156	0.0436297	0	0	18.0109	126.091	CHMP2A;BANF1;CHMP5	GO-BP	3
103	Gene Expression (GO:0010467)	9/296	0.000917235	0.0436297	0	0	3.85478	26.9609	CASP9;HBS1L;GOLPH3;RPS7;RPL31;RPLP1;RPL15;THOC6;RPS23	GO-BP	9
104	Macromolecule Biosynthetic Process (GO:0009059)	7/183	0.000918134	0.0436297	0	0	4.85573	33.9569	HBS1L;GOLPH3;RPS7;RPL31;RPLP1;RPL15;RPS23	GO-BP	7
105	Early Endosome To Late Endosome Transport (GO:0045022)	3/24	0.00103493	0.0446993	0	0	17.1524	117.896	WDR81;HOOK3;RAB5A	GO-BP	3
106	Endoplasmic Reticulum Organization (GO:0007029)	4/54	0.00109534	0.0446993	0	0	9.64976	65.7794	SEC61A1;SEC16A;LPCAT3;MIA3	GO-BP	4
107	Cytoplasmic Translation (GO:0002181)	5/93	0.00112877	0.0446993	0	0	6.88232	46.7077	RPS7;RPL31;RPLP1;RPL15;RPS23	GO-BP	5
108	Vesicle-Mediated Transport Between Endosomal Compartments (GO:0098927)	3/25	0.00116883	0.0447927	0	0	16.3719	110.539	WDR81;HOOK3;RAB5A	GO-BP	3
109	Endomembrane System Organization (GO:0010256)	7/196	0.00136652	0.050732	0	0	4.51875	29.8034	CDC42;SEC61A1;ARFGEF2;GOLPH3;SEC16A;MIA3;HOOK3	GO-BP	7
110	Aerobic Respiration (GO:0009060)	4/59	0.00152594	0.0549339	0	0	8.77029	56.8766	NDUFA9;NDUFA13;NDUFA10;ATP5F1D	GO-BP	4
111	Intracellular Protein Transport (GO:0006886)	9/325	0.00175112	0.0611863	0	0	3.49582	22.1897	ARF4;TSG101;NUP188;UNC93B1;SEC16A;KPNA6;RAB5A;IPO4;YWHAH	GO-BP	9
112	Multivesicular Body Assembly (GO:0036258)	3/29	0.00181179	0.0614974	0	0	13.8503	87.4433	TSG101;CHMP2A;CHMP5	GO-BP	3
113	Multivesicular Body Organization (GO:0036257)	3/30	0.00200077	0.0643195	0	0	13.3367	82.8772	TSG101;CHMP2A;CHMP5	GO-BP	3
114	Ribosome Biogenesis (GO:0042254)	6/155	0.00200322	0.0643195	0	0	4.89262	30.3978	RPS7;GRWD1;UTP20;DHX29;RPF2;RPS23	GO-BP	6
115	Peptide Biosynthetic Process (GO:0043043)	6/158	0.00220588	0.067111	0	0	4.79532	29.3312	HBS1L;RPS7;RPL31;RPLP1;RPL15;RPS23	GO-BP	6
116	Ubiquitin-Dependent Protein Catabolic Process Via The Multivesicular Body Sorting Pathway (GO:0043162)	3/33	0.00263964	0.0712704	0	0	12.0012	71.2525	TSG101;CHMP2A;CHMP5	GO-BP	3
117	Ribonucleoprotein Complex Biogenesis (GO:0022613)	5/118	0.00321392	0.0797832	0	0	5.3529	30.727	RPS7;GRWD1;UTP20;RPF2;RPS23	GO-BP	5
118	Histone Deacetylation (GO:0016575)	3/36	0.0033914	0.0797832	0	0	10.9085	62.0316	MORF4L1;HDAC3;MORF4L2	GO-BP	3
119	Positive Regulation Of Exocytosis (GO:0045921)	3/37	0.00366809	0.0797832	0	0	10.5872	59.3737	TSG101;CHMP2A;RAB5A	GO-BP	3
120	Negative Regulation Of Phosphorylation (GO:0042326)	4/75	0.00367377	0.0797832	0	0	6.78839	38.0593	IMPACT;IBTK;DYNLL1;CORO1C	GO-BP	4
121	Regulation Of Stress Fiber Assembly (GO:0051492)	4/75	0.00367377	0.0797832	0	0	6.78839	38.0593	CDC42;CD47;DYNLL1;ACTG1	GO-BP	4
122	Translation (GO:0006412)	7/234	0.00369367	0.0797832	0	0	3.75503	21.0324	HBS1L;RPS7;RPL31;RPLP1;RPL15;QRSL1;RPS23	GO-BP	7
123	Protein Deacetylation (GO:0006476)	3/40	0.00457929	0.0937966	0	0	9.72727	52.3931	MORF4L1;HDAC3;MORF4L2	GO-BP	3
124	Protein Targeting (GO:0006605)	5/129	0.00469773	0.0945915	0	0	4.87532	26.135	SEC61A1;SEC61G;TOMM7;TSPO;PEX12	GO-BP	5
125	Negative Regulation Of Programmed Cell Death (GO:0043069)	9/381	0.00501122	0.0955631	0	0	2.96105	15.6819	ARF4;GOLPH3;HAX1;HDAC3;RPS6KB1;CASP2;HIGD1A;PEPD;THOC6	GO-BP	9
126	Protein Transport (GO:0015031)	8/313	0.00505513	0.0955631	0	0	3.20115	16.9256	ARF4;GOLPH3;UNC93B1;CHMP2A;ARHGAP1;MIA3;RAB5A;YWHAH	GO-BP	8
127	Modulation By Host Of Symbiont Process (GO:0051851)	3/42	0.00525618	0.0960668	0	0	9.22751	48.4292	CDC42;SNW1;RAB5A	GO-BP	3
128	Ribosomal Small Subunit Biogenesis (GO:0042274)	4/84	0.0055027	0.0990486	0	0	6.02195	31.3293	RPS7;UTP20;NOL11;RPS23	GO-BP	4
129	Regulation Of Cellular Metabolic Process (GO:0031323)	3/45	0.00637895	0.105753	0	0	8.5671	43.3046	ARF4;PRKAG1;COQ7	GO-BP	3
130	Golgi Vesicle Transport (GO:0048193)	6/197	0.00647458	0.105753	0	0	3.80861	19.1949	ARF4;GOLPH3;SEC16A;KDELR2;MIA3;BICD2	GO-BP	6
131	Golgi To Plasma Membrane Transport (GO:0006893)	3/47	0.00720081	0.109674	0	0	8.17686	40.341	ARFGEF2;GOLPH3;SEC16A	GO-BP	3
132	Intrinsic Apoptotic Signaling Pathway In Response To DNA Damage (GO:0008630)	3/49	0.00808259	0.118545	0	0	7.82055	37.6798	CASP9;SNW1;CASP2	GO-BP	3
133	Protein Stabilization (GO:0050821)	6/208	0.00835803	0.12109	0	0	3.59919	17.2205	RPS7;WDR81;CCNH;SEC16A;GLMP;PFDN5	GO-BP	6
134	Negative Regulation Of Innate Immune Response (GO:0045824)	3/52	0.00951963	0.130935	0	0	7.34063	34.1662	USP15;PCBP2;BANF1	GO-BP	3
135	Tertiary Granule Membrane (GO:0070821)	5/72	0.000350011	0.015313	0	0	9.04908	72.0085	HGSNAT;ATP6AP2;CD47;DYNLL1;ATP6V0C	GO-CC	5
136	Intracellular Membrane-Bounded Organelle (GO:0043231)	63/5175	0.000575135	0.0201297	0	0	1.7277	12.8902	SPI1;CCNH;RRP1;NCAPG2;PRKAG1;DPY30;MIA3;CLINT1;IPO4;ACTG1;KPNA6;CASP2;TSPO;UBXN7;BANF1;NELFB;POLE;TLE3;RPS7;FNBP1;CHD1L;DYNLL1;THOC6;PSMA2;GRWD1;MSH4;S100A6;S100A4;SNRPE;KDELR2;SLC25A5;PPIC;USP15;HDAC3;ADD1;PTGS1;ORC5;PURB;DHX30;PCBP2;RBBP6;CYC1;RPL15;S100A11;NDUFA9;ARFGEF2;CDK19;SLC16A1;RNF25;TPRKB;SAAL1;GLMP;HOOK3;ELP5;COQ7;LSM3;GOLPH3;SNW1;TRIP10;PDCD2;FAM98A;RAB5A;CUTC	GO-CC	63
137	Vacuolar Membrane (GO:0005774)	4/59	0.00152594	0.0377802	0	0	8.77029	56.8766	WDR81;ATP6AP2;CHMP2A;CHMP5	GO-CC	4
138	Ribosome (GO:0005840)	4/61	0.0017271	0.0377802	0	0	8.4617	53.8275	RPS7;RPL31;RPL15;RPS23	GO-CC	4
139	Autophagosome Membrane (GO:0000421)	3/35	0.0031279	0.0528437	0	0	11.25	64.8832	WDR81;CHMP2A;CHMP5	GO-CC	3
140	Mitochondrial Inner Membrane (GO:0005743)	9/370	0.00414873	0.0528437	0	0	3.053	16.7456	NDUFA13;NDUFA10;SDHD;CYC1;HIGD1A;SLC25A5;COQ7;COX7C;ATP5F1D	GO-CC	9
141	Ficolin-1-Rich Granule (GO:0101002)	6/184	0.00467074	0.0528437	0	0	4.08947	21.9459	KCMF1;PSMA2;ATP6AP2;DYNLL1;ATP6V0C;ACTR10	GO-CC	6
142	Mitochondrial Respiratory Chain Complex I (GO:0005747)	3/41	0.00491068	0.0528437	0	0	9.47081	50.3501	NDUFA9;NDUFA13;NDUFA10	GO-CC	3
143	Respiratory Chain Complex I (GO:0045271)	3/41	0.00491068	0.0528437	0	0	9.47081	50.3501	NDUFA9;NDUFA13;NDUFA10	GO-CC	3
144	Autophagosome (GO:0005776)	4/83	0.00527459	0.0528437	0	0	6.09849	31.9857	WDR81;CHMP2A;PIP4K2C;CHMP5	GO-CC	4
145	Late Endosome Membrane (GO:0031902)	4/85	0.00573731	0.0528437	0	0	5.94731	30.6926	WDR81;ATP13A4;CHMP2A;CHMP5	GO-CC	4
146	Organelle Inner Membrane (GO:0019866)	9/398	0.0066113	0.0578489	0	0	2.82917	14.1995	NDUFA13;NDUFA10;SDHD;CYC1;HIGD1A;SLC25A5;COQ7;COX7C;ATP5F1D	GO-CC	9
147	Multivesicular Body (GO:0005771)	3/50	0.00854625	0.0682506	0	0	7.65377	36.4493	TSG101;CHMP2A;CHMP5	GO-CC	3
148	Mitochondrial Outer Membrane (GO:0005741)	5/151	0.00902076	0.0682506	0	0	4.13606	19.4735	HAX1;MTARC2;MFN1;TOMM7;TSPO	GO-CC	5
149	Large Ribosomal Subunit (GO:0015934)	3/52	0.00951963	0.0682506	0	0	7.34063	34.1662	RPL31;RPLP1;RPL15	GO-CC	3
150	Cytosolic Large Ribosomal Subunit (GO:0022625)	3/52	0.00951963	0.0682506	0	0	7.34063	34.1662	RPL31;RPLP1;RPL15	GO-CC	3

## Sheet: Figure6D_Lysate_Down-regulate
	Term	Overlap	P.value	Adjusted.P.value	Old.P.value	Old.Adjusted.P.value	Odds.Ratio	Combined.Score	Genes	group	Genesize
1	Oocyte meiosis	4/116	0.00624919	0.404574	0	0	5.78513	29.3613	PPP3CA;ANAPC4;MAD1L1;ANAPC2	KEGG	4
2	SRP-dependent Cotranslational Protein Targeting To Membrane R-HSA-1799339	6/108	6.28106e-05	0.017762	0	0	9.69216	93.7754	RPS28;RPL35;RPS20;SEC61B;RPS13;SEC11C	reactome	6
3	Translation R-HSA-72766	9/281	7.37012e-05	0.017762	0	0	5.54355	52.7496	N6AMT1;MRPL53;RPS28;RPL35;RPS20;SEC61B;MRRF;RPS13;SEC11C	reactome	9
4	Eukaryotic Translation Termination R-HSA-72764	5/90	0.000262531	0.04218	0	0	9.62032	79.3209	N6AMT1;RPS28;RPL35;RPS20;RPS13	reactome	5
5	Nonsense Mediated Decay (NMD) Enhanced By Exon Junction Complex (EJC) R-HSA-975957	5/112	0.000717863	0.0865025	0	0	7.63381	55.263	RPS28;RPL35;RPS20;SMG7;RPS13	reactome	5
6	Interferon Alpha/Beta Signaling R-HSA-909733	4/72	0.00110982	0.0920467	0	0	9.54966	64.9717	IFIT1;XAF1;IFIT3;IFIT2	reactome	4
7	Metabolism Of Proteins R-HSA-392499	23/1890	0.00155629	0.0920467	0	0	2.15371	13.9247	N6AMT1;ACTR5;COG2;FN3KRP;NR3C1;TXN2;KTN1;ADAMTSL1;PPP3CA;MRPL53;PSMA6;RPS28;F8;HERC2;TMEM115;NEURL2;RPL35;PFDN1;RPS20;SEC61B;MRRF;RPS13;SEC11C	reactome	23
8	Peptide Chain Elongation R-HSA-156902	4/86	0.00214104	0.0920467	0	0	7.91363	48.6409	RPS28;RPL35;RPS20;RPS13	reactome	4
9	Selenocysteine Synthesis R-HSA-2408557	4/90	0.00252702	0.0920467	0	0	7.54403	45.1187	RPS28;RPL35;RPS20;RPS13	reactome	4
10	Eukaryotic Translation Elongation R-HSA-156842	4/90	0.00252702	0.0920467	0	0	7.54403	45.1187	RPS28;RPL35;RPS20;RPS13	reactome	4
11	Viral mRNA Translation R-HSA-192823	4/90	0.00252702	0.0920467	0	0	7.54403	45.1187	RPS28;RPL35;RPS20;RPS13	reactome	4
12	Nonsense Mediated Decay (NMD) Independent Of Exon Junction Complex (EJC) R-HSA-975956	4/92	0.00273684	0.0920467	0	0	7.37183	43.5008	RPS28;RPL35;RPS20;RPS13	reactome	4
13	SARS-CoV-2 Modulates Host Translation Machinery R-HSA-9754678	3/47	0.00323409	0.0920467	0	0	10.9922	63.0296	RPS28;RPS20;RPS13	reactome	3
14	Response Of EIF2AK4 (GCN2) To Amino Acid Deficiency R-HSA-9633012	4/98	0.00343743	0.0920467	0	0	6.8992	39.1394	RPS28;RPL35;RPS20;RPS13	reactome	4
15	Formation Of A Pool Of Free 40S Subunits R-HSA-72689	4/98	0.00343743	0.0920467	0	0	6.8992	39.1394	RPS28;RPL35;RPS20;RPS13	reactome	4
16	Formation Of Ternary Complex, And Subsequently, 43S Complex R-HSA-72695	3/50	0.00385605	0.0978218	0	0	10.2891	57.1877	RPS28;RPS20;RPS13	reactome	3
17	Regulation Of Expression Of SLITs And ROBOs R-HSA-9010553	5/167	0.00414665	0.0999342	0	0	5.02806	27.5812	PSMA6;RPS28;RPL35;RPS20;RPS13	reactome	5
18	L13a-mediated Translational Silencing Of Ceruloplasmin Expression R-HSA-156827	4/108	0.0048603	0.101559	0	0	6.23266	33.1992	RPS28;RPL35;RPS20;RPS13	reactome	4
19	GTP Hydrolysis And Joining Of 60S Ribosomal Subunit R-HSA-72706	4/109	0.00502128	0.101559	0	0	6.17299	32.6802	RPS28;RPL35;RPS20;RPS13	reactome	4
20	Major Pathway Of rRNA Processing In Nucleolus And Cytosol R-HSA-6791226	5/179	0.00555043	0.101559	0	0	4.67845	24.2993	RPS28;RPP40;RPL35;RPS20;RPS13	reactome	5
21	Ribosomal Scanning And Start Codon Recognition R-HSA-72702	3/57	0.00557572	0.101559	0	0	8.95212	46.4556	RPS28;RPS20;RPS13	reactome	3
22	Translation Initiation Complex Formation R-HSA-72649	3/57	0.00557572	0.101559	0	0	8.95212	46.4556	RPS28;RPS20;RPS13	reactome	3
23	mRNA Activation Upon Binding Of Cap-Binding Complex And eIFs, Subsequent Binding To 43S R-HSA-72662	3/58	0.00585313	0.101559	0	0	8.78891	45.1819	RPS28;RPS20;RPS13	reactome	3
24	Selenoamino Acid Metabolism R-HSA-2408522	4/114	0.00587997	0.101559	0	0	5.89091	30.2569	RPS28;RPL35;RPS20;RPS13	reactome	4
25	Cap-dependent Translation Initiation R-HSA-72737	4/116	0.00624919	0.101559	0	0	5.78513	29.3613	RPS28;RPL35;RPS20;RPS13	reactome	4
26	Synthesis Of DNA R-HSA-69239	4/119	0.00683142	0.101559	0	0	5.63336	28.0892	PSMA6;RFC3;ANAPC4;ANAPC2	reactome	4
27	rRNA Processing In Nucleus And Cytosol R-HSA-8868773	5/189	0.00695321	0.101559	0	0	4.42194	21.9706	RPS28;RPP40;RPL35;RPS20;RPS13	reactome	5
28	Autodegradation Of Cdh1 By Cdh1:APC/C R-HSA-174084	3/63	0.00736342	0.102369	0	0	8.05447	39.5574	PSMA6;ANAPC4;ANAPC2	reactome	3
29	Cell Cycle Checkpoints R-HSA-69620	6/271	0.00745652	0.102369	0	0	3.69981	18.1241	PSMA6;RFC3;HERC2;ANAPC4;MAD1L1;ANAPC2	reactome	6
30	Mitochondrial Protein Import R-HSA-1268020	3/65	0.00802608	0.104556	0	0	7.79386	37.6058	TIMM10B;FXN;HSPD1	reactome	3
31	Metabolism Of Amino Acids And Derivatives R-HSA-71291	7/364	0.00831703	0.10511	0	0	3.21585	15.4022	PSMA6;RPS28;RPL35;NAALAD2;RPS20;RPS13;TXN2	reactome	7
32	rRNA Processing R-HSA-72312	5/199	0.00858725	0.10511	0	0	4.19187	19.9427	RPS28;RPP40;RPL35;RPS20;RPS13	reactome	5
33	APC/C:Cdc20 Mediated Degradation Of Securin R-HSA-174154	3/67	0.00872281	0.10511	0	0	7.54954	35.7985	PSMA6;ANAPC4;ANAPC2	reactome	3
34	Macromolecule Biosynthetic Process (GO:0009059)	6/183	0.00107482	0.288773	0	0	5.56412	38.0341	RPS28;ALAS1;RPL35;RPS20;MRRF;RPS13	GO-BP	6
35	Gene Expression (GO:0010467)	7/296	0.00273474	0.288773	0	0	3.98636	23.5264	RPS28;RPL35;RPS20;SMG7;MRRF;RPS13;HSPD1	GO-BP	7
36	Cytoplasmic Translation (GO:0002181)	4/93	0.0028461	0.288773	0	0	7.28864	42.7246	RPS28;RPL35;RPS20;RPS13	GO-BP	4
37	Antiviral Innate Immune Response (GO:0140374)	3/46	0.00304152	0.288773	0	0	11.2484	65.1892	IFIT1;IFIT3;IFIT2	GO-BP	3
38	Peptide Biosynthetic Process (GO:0043043)	5/158	0.00327559	0.288773	0	0	5.32626	30.4729	RPS28;RPL35;RPS20;MRRF;RPS13	GO-BP	5
39	Translation (GO:0006412)	6/234	0.00369304	0.288773	0	0	4.30833	24.1323	MRPL53;RPS28;RPL35;RPS20;MRRF;RPS13	GO-BP	6
40	mRNA Export From Nucleus (GO:0006406)	3/62	0.00704474	0.288773	0	0	8.1914	40.5923	ENY2;SMG7;IWS1	GO-BP	3
41	Cytosolic Small Ribosomal Subunit (GO:0022627)	3/41	0.00218527	0.145243	0	0	12.7317	77.9947	RPS28;RPS20;RPS13	GO-CC	3
42	Small Ribosomal Subunit (GO:0015935)	3/42	0.00234262	0.145243	0	0	12.4046	75.1284	RPS28;RPS20;RPS13	GO-CC	3
43	Mitochondrial Membrane (GO:0031966)	9/540	0.00722193	0.180994	0	0	2.80212	13.8162	TIMM10B;ATF2;MRPL53;HINT2;TMEM11;SYNJ2BP;UQCRH;MCU;HSPD1	GO-CC	9
44	Mitochondrial Matrix (GO:0005759)	7/355	0.00729816	0.180994	0	0	3.30054	16.2391	ALAS1;NR3C1;FXN;MRRF;TXN2;HSPD1;TEFM	GO-CC	7

## Sheet: Figure6E_DEP
	Gene.names	Accession	Abundance.Ratio.log2.siIft88_Abeta..Con_Abeta	Abundance.Ratio.P_Value.siIft88_Abeta..Con_Abeta	Abundance.Ratio.Adj.P_Value.siIft88_Abeta..Con_Abeta
1	Mpeg1	A1L314	#N/A	#N/A	#N/A
2	Cul4b	A2A432	0.75	0.828519	0.939287
3	Dhx8	A2A4P0	6.64	1e-17	6.29076e-17
4	Cdc27	A2A6Q5	-0.21	0.450514	0.833318
5	Ptprf	A2A8L5	1.66	0.259303	0.671461
6	Dock11	A2AF47	-0.25	0.453313	0.833318
7	Med12	A2AGH6	-6.64	1e-17	6.29076e-17
8	Virma	A2AIV2	-6.64	1e-17	6.29076e-17
9	Focad	A2AKG8	#N/A	#N/A	#N/A
10	Shroom2	A2ALU4	0.02	0.604453	0.873374
11	Ubr4	A2AN08	-0.9	0.145557	0.479502
12	Tubb1	A2AQ07	-1.3	0.0643643	0.270424
13	Upf2	A2AT37	1.68	0.277419	0.693972
14	Svep1	A2AVA0	-1.11	0.0962662	0.360609
15	Arid1a	A2BH40	6.64	1e-17	6.29076e-17
16	Dytn	A2CI98	6.64	1e-17	6.29076e-17
17	Itih4	A6X935	0.09	0.652819	0.886702
18	Atp2c2	A7L9Z8	-2.01	0.0161347	0.0819118
19	Skint1	A7TZE6	2.27	0.0802815	0.321543
20	Nlgn4l	B0F2B4	1.7	0.280247	0.693972
21	Ptprs	B0V2N1	-1.16	0.0860728	0.333766
22	Usp24	B1AY13	#N/A	#N/A	#N/A
23	Thoc2	B1AZI6	0.81	0.787124	0.927077
24	Cad	B2RQC6	1.92	0.163468	0.519106
25	Rrn3	B2RS91	1.1	0.567353	0.873374
26	Otud7b	B2RUR8	#N/A	#N/A	#N/A
27	Plxnb2	B2RXS4	2.78	0.0236955	0.116206
28	Rbm25	B2RY56	1.88	0.238888	0.646675
29	Osbpl8	B9EJ86	1.82	0.194203	0.58669
30	H2ac7	C0HKE3	0.49	0.962393	0.992722
31	Hmcn1	D3YXG0	-0.43	0.331036	0.728794
32	Fga	E9PV24	#N/A	#N/A	#N/A
33	Gcn1	E9PVA8	0.84	0.763674	0.924202
34	Wdfy4	E9Q2M9	-6.64	1e-17	6.29076e-17
35	Akap13	E9Q394	-0.7	0.212677	0.60716
36	Apob	E9Q414	-0.1	0.522012	0.870169
37	Wdfy1	E9Q4P1	#N/A	#N/A	#N/A
38	Rnf213	E9Q555	-0.42	0.332129	0.730179
39	Nolc1	E9Q5C9	2.07	0.122625	0.427525
40	Kif23	E9Q5G3	1.2	0.550984	0.873374
41	Myo1e	E9Q634	1.49	0.336814	0.733105
42	Numa1	E9Q7G0	0.62	0.931431	0.987101
43	Tpr	F6ZDS4	1.71	0.235107	0.643348
44	Myo10	F8VQB6	#N/A	#N/A	#N/A
45	Arfgef1	G3X9K3	1.4	0.405408	0.799184
46	Kif14	L0N7N1	-6.64	1e-17	6.29076e-17
47	Hk2	O08528	6.64	1e-17	6.29076e-17
48	Capn2	O08529	1.48	0.428808	0.818099
49	Dpysl2	O08553	-0.18	0.468001	0.835975
50	Gtpbp1	O08582	-6.64	1e-17	6.29076e-17
51	Metap2	O08663	-0.5	0.294374	0.705642
52	Kng1	O08677	-1.51	0.0384662	0.177741
53	Prdx6	O08709	1.08	0.582832	0.873374
54	Tg	O08710	-6.64	1e-17	6.29076e-17
55	Ampd3	O08739	-1.96	0.0116719	0.0614103
56	Ube3a	O08759	0.81	0.810724	0.932701
57	Tcof1	O08784	1.4	0.466241	0.834118
58	Dctn1	O08788	0.43	0.913288	0.981977
59	Prdx4	O08807	1.82	0.194156	0.58669
60	Diaph1	O08808	0.59	0.959579	0.992722
61	Eftud2	O08810	1.12	0.558518	0.873374
62	RO60	O08848	#N/A	#N/A	#N/A
63	Slc22a1	O08966	2.28	0.114984	0.40889
64	Sdcbp	O08992	-1.96	0.0116276	0.0613164
65	Lfng	O09010	-6.64	1e-17	6.29076e-17
66	Psmb1	O09061	0.31	0.819643	0.936638
67	Hdac1	O09106	-0.18	0.467717	0.835975
68	Man2b1	O09159	-0.33	0.383795	0.778009
69	Rpl21	O09167	1.44	0.361423	0.764443
70	Gclm	O09172	#N/A	#N/A	#N/A
71	Hgd	O09173	-1.52	0.0379818	0.177274
72	Vps26c	O35075	#N/A	#N/A	#N/A
73	Emg1	O35130	1.48	0.342444	0.738824
74	Polr1a	O35134	-0.13	0.501969	0.857607
75	Cpsf2	O35218	1.43	0.369173	0.766489
76	Dhx15	O35286	0.62	0.936299	0.987101
77	Kpna4	O35343	-6.64	1e-17	6.29076e-17
78	Kpna3	O35344	0.94	0.685255	0.895746
79	Kpna6	O35345	1.46	0.3505	0.751999
80	Nrp2	O35375	-0.01	0.582127	0.873374
81	Dhodh	O35435	-1.89	0.0142911	0.0735199
82	Edil3	O35474	-6.64	1e-17	6.29076e-17
83	Bhmt	O35490	-1.73	0.0219495	0.109041
84	Notch2	O35516	-1.12	0.0952391	0.359086
85	Psmd14	O35593	0.05	0.623936	0.882892
86	Adam10	O35598	-1.11	0.0956914	0.359621
87	Stag2	O35638	-0.31	0.393479	0.791403
88	Ap1b1	O35643	0.21	0.743576	0.92309
89	Neu1	O35657	-6.64	1e-17	6.29076e-17
90	C1qbp	O35658	0.41	0.900491	0.975399
91	Myadm	O35682	#N/A	#N/A	#N/A
92	Ppfibp2	O35711	#N/A	#N/A	#N/A
93	Hnrnph1	O35737	-0.27	0.417045	0.80489
94	Api5	O35841	1.37	0.403093	0.797573
95	Cops5	O35864	-0.04	0.557019	0.873374
96	Aldh1a7	O35945	-0.43	0.32771	0.724593
97	Psmb10	O35955	-6.64	1e-17	6.29076e-17
98	Sdc4	O35988	-6.64	1e-17	6.29076e-17
99	Zw10	O54692	6.64	1e-17	6.29076e-17
100	Aox1	O54754	-6.64	1e-17	6.29076e-17
101	Ap3d1	O54774	0.66	0.898143	0.975399
102	Srpk2	O54781	-1.11	0.0973878	0.364221
103	Bysl	O54825	6.64	1e-17	6.29076e-17
104	Csnk2a2	O54833	1.46	0.352593	0.75401
105	Smarce1	O54941	#N/A	#N/A	#N/A
106	Prkag1	O54950	-6.64	1e-17	6.29076e-17
107	Banf1	O54962	-0.01	0.582388	0.873374
108	Get3	O54984	1.48	0.340204	0.736049
109	Copb2	O55029	0.77	0.81655	0.934873
110	Septin7	O55131	0.88	0.731811	0.920692
111	Eif6	O55135	1.35	0.412061	0.802965
112	Rpl35a	O55142	1.38	0.394503	0.792035
113	Ilk	O55222	-0.92	0.141457	0.472545
114	Psmb5	O55234	0.88	0.732702	0.920692
115	Dhx9	O70133	0.25	0.772436	0.926365
116	Top3a	O70157	#N/A	#N/A	#N/A
117	Eif3d	O70194	1.02	0.628048	0.884386
118	Eef1b	O70251	1.01	0.633536	0.886702
119	Nmt1	O70310	1.09	0.578832	0.873374
120	Ctss	O70370	-1.04	0.111417	0.399181
121	Psma3	O70435	0.01	0.596652	0.873374
122	Ugdh	O70475	-0.83	0.168378	0.527462
123	Ubr1	O70481	6.64	1e-17	6.29076e-17
124	Srpk1	O70551	1.46	0.380047	0.774997
125	Pde9a	O70628	#N/A	#N/A	#N/A
126	Clec11a	O88200	-2.66	0.0012505	0.0071303
127	Sorl1	O88307	0.12	0.67076	0.887685
128	Nid2	O88322	-0.25	0.451295	0.833318
129	Wdr1	O88342	1.02	0.629511	0.885907
130	Klc1	O88447	0.58	0.963284	0.992722
131	Capns1	O88456	-6.64	1e-17	6.29076e-17
132	Dync1i2	O88487	0.37	0.869072	0.964941
133	Cops3	O88543	0.38	0.871918	0.965601
134	Cops4	O88544	0.81	0.784542	0.927077
135	Cops6	O88545	0.78	0.810928	0.932701
136	Hnrnpa2b1	O88569	-0.23	0.459997	0.833318
137	Comt	O88587	-1.28	0.0670138	0.279526
138	Becn1	O88597	-6.64	1e-17	6.29076e-17
139	Creg1	O88668	-3.48	4.94967e-05	0.000300748
140	Psmc3	O88685	0.98	0.657162	0.886702
141	Ctbp1	O88712	#N/A	#N/A	#N/A
142	Birc6	O88738	#N/A	#N/A	#N/A
143	F5	O88783	-0.88	0.151266	0.489764
144	Rpp30	O88796	1.7	0.242817	0.648352
145	Idh1	O88844	-1.47	0.0436517	0.193589
146	Apaf1	O88879	-0.15	0.487704	0.847285
147	F10	O88947	-1.62	0.0294415	0.141405
148	Tcn2	O88968	-6.64	1e-17	6.29076e-17
149	Gcat	O88986	#N/A	#N/A	#N/A
150	Olfm1	O88998	-6.64	1e-17	6.29076e-17
151	Lgmn	O89017	0.02	0.598346	0.873374
152	Afm	O89020	-1.01	0.118886	0.417636
153	Tpp1	O89023	-1.38	0.0534731	0.231384
154	Itm2b	O89051	-6.64	1e-17	6.29076e-17
155	Coro1a	O89053	0.8	0.788291	0.927077
156	Cope	O89079	0.07	0.639144	0.886702
157	Adh1	P00329	-6.64	1e-17	6.29076e-17
158	Dhfr	P00375	-1.3	0.0640176	0.270122
159	Hprt1	P00493	-2.03	0.0154055	0.0787277
160	C3	P01027	-1.42	0.0486122	0.212978
161	C4b	P01029	-0.68	0.21963	0.620811
162	B2m	P01887	-0.91	0.143321	0.477393
163	H2-D1	P01899	-1.6	0.0341513	0.160365
164	H2-K1	P01901	0.66	0.900169	0.975399
165	Hba	P01942	0.33	0.834034	0.941956
166	Hbb-b1	P02088	-0.52	0.284538	0.693972
167	H3-5	P02301	-6.64	1e-17	6.29076e-17
168	Lamc1	P02468	-0.21	0.449932	0.833318
169	Lamb1	P02469	-0.74	0.196843	0.590048
170	Krt10	P02535	6.64	1e-17	6.29076e-17
171	Krt1	P04104	0.62	0.934186	0.987101
172	Cfb	P04186	0.36	0.858715	0.959302
173	Aldoa	P05064	1.4	0.385593	0.780202
174	Got1	P05201	6.64	1e-17	6.29076e-17
175	Itgam	P05555	0.1	0.656158	0.886702
176	Ldha	P06151	-0.12	0.508235	0.863906
177	C5	P06684	-4.18	1.96784e-06	1.22461e-05
178	Ctsl	P06797	-0.03	0.564767	0.873374
179	Ptprc	P06800	-0.17	0.474016	0.837267
180	Me1	P06801	-0.43	0.328409	0.72499
181	Plau	P06869	-0.56	0.270125	0.686138
182	S100a4	P07091	-1.85	0.0158136	0.0806353
183	Anxa2	P07356	0.01	0.596867	0.873374
184	Alb	P07724	0.02	0.599702	0.873374
185	Rrm1	P07742	0.82	0.776016	0.926365
186	Hsp90aa1	P07901	0.91	0.706586	0.907597
187	Aprt	P08030	1.08	0.587237	0.873374
188	Hsp90b1	P08113	1.73	0.228846	0.635227
189	Col3a1	P08121	#N/A	#N/A	#N/A
190	Col4a2	P08122	-1.24	0.0887577	0.343028
191	Apoe	P08226	-4.05	3.59421e-06	2.22476e-05
192	Sod1	P08228	1.35	0.482546	0.845003
193	Nras	P08556	-0.21	0.45811	0.833318
194	Gnai2	P08752	-1.07	0.103775	0.380126
195	Polr2a	P08775	0.46	0.940357	0.987101
196	Pgk2	P09041	#N/A	#N/A	#N/A
197	Itgb1	P09055	0.23	0.757018	0.924202
198	Ncl	P09405	0	0.586134	0.873374
199	Pgk1	P09411	1.8	0.203836	0.598087
200	Fth1	P09528	-0.08	0.535577	0.873374
201	Igf2	P09535	0	0.586601	0.873374
202	H2az1	P0C0S6	0.86	0.745765	0.923875
203	Calm2	P0DP27	1.51	0.32734	0.724466
204	Anxa1	P10107	-1.25	0.074443	0.302874
205	Eef1a1	P10126	0.71	0.862695	0.960624
206	Pol	P10400	-0.99	0.122007	0.426655
207	NA.344	P10404	-0.29	0.405173	0.799184
208	Nid1	P10493	-2.62	0.00144319	0.0081887
209	Ctsb	P10605	-0.53	0.279517	0.693972
210	Eif4a2	P10630	6.64	1e-17	6.29076e-17
211	Txn	P10639	-1.94	0.0124297	0.0651013
212	Gstm1	P10649	0.67	0.920814	0.982806
213	Cd14	P10810	-0.03	0.566671	0.873374
214	Slc3a2	P10852	-0.09	0.527263	0.871245
215	H2bc7	P10853	0.24	0.763498	0.924202
216	Ccl3	P10855	0.34	0.843355	0.947402
217	Spp1	P10923	-2.95	0.000438779	0.00258467
218	Sub1	P11031	0.77	0.827822	0.939287
219	Col1a1	P11087	0.15	0.695576	0.903118
220	Parp1	P11103	2.3	0.126119	0.432937
221	Lpl	P11152	-0.02	0.571908	0.873374
222	Fn1	P11276	-0.92	0.142334	0.474789
223	Fv4	P11370	-0.33	0.382015	0.776533
224	Cdk1	P11440	0.89	0.719736	0.914571
225	Hsp90ab1	P11499	1.45	0.355912	0.757991
226	Cfp	P11680	-0.23	0.43552	0.824389
227	Itga5	P11688	-0.25	0.444307	0.833318
228	Itgb2	P11835	-1.3	0.0636922	0.27005
229	Tcp1	P11983	0.61	0.940618	0.987101
230	App	P12023	-0.1	0.51907	0.870169
231	Gusb	P12265	-0.97	0.128526	0.438847
232	Prkar2a	P12367	1.57	0.297081	0.709745
233	Pfkl	P12382	0.5	0.967951	0.993265
234	Pdcd6	P12815	0.02	0.598749	0.873374
235	Rpl7a	P12970	2.31	0.0745975	0.302971
236	Gsn	P13020-2	0.74	0.842459	0.947287
237	Umps	P13439	1.08	0.582183	0.873374
238	Gpd1	P13707	#N/A	#N/A	#N/A
239	Gsta1	P13745	0.05	0.62127	0.882892
240	Dnmt1	P13864	0.64	0.919626	0.982806
241	S100a6	P14069	-6.64	1e-17	6.29076e-17
242	Rpl27a	P14115	0.84	0.762111	0.924202
243	Rps16	P14131	1.29	0.446468	0.833318
244	Rpl7	P14148	0.91	0.707524	0.907597
245	Rpsa	P14206	1.82	0.197523	0.590783
246	Calr	P14211	-6.64	1e-17	6.29076e-17
247	H2-Ab1	P14483	0.68	0.883029	0.970512
248	Srp54	P14576	1.34	0.464822	0.833413
249	Hspb1	P14602	#N/A	#N/A	#N/A
250	Psmd3	P14685	1.17	0.522757	0.870169
251	Rplp0	P14869	1.24	0.478932	0.841597
252	Hmox1	P14901	6.64	1e-17	6.29076e-17
253	Glul	P15105	-0.52	0.28523	0.693972
254	Cd44	P15379	-0.47	0.306812	0.711626
255	Nme1	P15532	-6.64	1e-17	6.29076e-17
256	B4galt1	P15535	-0.9	0.145818	0.479502
257	Lgals1	P16045	0.69	0.875535	0.967015
258	Lgals3	P16110	0.01	0.595645	0.873374
259	Ldhb	P16125	0	0.587294	0.873374
260	Pah	P16331	-0.85	0.161019	0.512033
261	Ass1	P16460	-1.04	0.111736	0.399181
262	Ctsa	P16675	-1.07	0.104179	0.381001
263	Gapdh	P16858	1.29	0.447386	0.833318
264	Lamp2	P17047	-0.72	0.203142	0.598087
265	Hmga1	P17095	0.98	0.674642	0.887685
266	Eno1	P17182	0.92	0.69955	0.907259
267	Ptbp1	P17225	#N/A	#N/A	#N/A
268	Ap2a1	P17426	1.27	0.460281	0.833318
269	Ap2a2	P17427	0.09	0.653055	0.886702
270	Gba1	P17439	-0.03	0.568378	0.873374
271	Cxcl10	P17515	-6.64	1e-17	6.29076e-17
272	Selenbp1	P17563	0.09	0.651408	0.886702
273	Hk1	P17710	-6.64	1e-17	6.29076e-17
274	Ppia	P17742	0.07	0.635764	0.886702
275	Tpi1	P17751	0.7	0.867373	0.963979
276	Slc2a1	P17809	0.29	0.80284	0.931149
277	Hspa1b	P17879	0.73	0.845279	0.948531
278	Pcna	P17918	2.12	0.110465	0.39859
279	Ctsd	P18242	-0.48	0.30262	0.711626
280	Bsg	P18572	0.69	0.878847	0.967961
281	Rps6ka3	P18654	-6.64	1e-17	6.29076e-17
282	Cfl1	P18760	0.63	0.92925	0.986343
283	Fasn	P19096	0.44	0.918675	0.982806
284	Ifrd1	P19182	1	0.668155	0.887685
285	F2	P19221	0.1	0.659492	0.88763
286	Rpl13a	P19253	-0.57	0.262971	0.677277
287	Serpinh1	P19324	-2.5	0.00214164	0.0120337
288	Hspa5	P20029	1.52	0.323123	0.723555
289	Hexb	P20060	-1	0.120492	0.422633
290	Fcer1g	P20491	-6.64	1e-17	6.29076e-17
291	Prim1	P20664	1.25	0.475099	0.837666
292	Plg	P20918	6.64	1e-17	6.29076e-17
293	Tpm3	P21107-2	0.58	0.969287	0.994196
294	Gnaq	P21279	#N/A	#N/A	#N/A
295	Mfge8	P21956	-1.13	0.0933071	0.356445
296	Emb	P21995	-0.77	0.186603	0.568403
297	Serpine1	P22777	-0.29	0.427941	0.818071
298	Ap1g1	P22892	0.45	0.927033	0.98543
299	Eif3a	P23116	0.73	0.842533	0.947287
300	Mov10	P23249	1.11	0.562643	0.873374
301	Pnp	P23492	-1.14	0.0910613	0.349597
302	Gfus	P23591	0.19	0.718978	0.914571
303	Glb1	P23780	-6.64	1e-17	6.29076e-17
304	Cat	P24270	0.33	0.833598	0.941956
305	Capg	P24452	1.43	0.365638	0.766422
306	Lta4h	P24527	-0.73	0.199227	0.595111
307	Impdh2	P24547	1.6	0.283252	0.693972
308	Aldh1a1	P24549	#N/A	#N/A	#N/A
309	M6pr	P24668	#N/A	#N/A	#N/A
310	Ccnb1	P24860	0.21	0.729356	0.920643
311	Mcm3	P25206	1.63	0.271089	0.687371
312	Rps2	P25444	1.77	0.21288	0.60716
313	Tln1	P26039	0.86	0.742526	0.922677
314	Ezr	P26040	-3.03	0.000589681	0.00345598
315	Msn	P26041	0.47	0.947637	0.990159
316	Fcgr1	P26151	-1.49	0.0405668	0.182157
317	U2af2	P26369	1.69	0.24386	0.650099
318	Pik3r1	P26450	-6.64	1e-17	6.29076e-17
319	Psmd7	P26516	0.3	0.812997	0.932701
320	Sars1	P26638	1.02	0.623331	0.882892
321	Csf2rb2	P26954	#N/A	#N/A	#N/A
322	Gna13	P27601	-0.57	0.285085	0.693972
323	Plaa	P27612	1.67	0.251732	0.66063
324	Rpl3	P27659	0.5	0.966339	0.99278
325	Pdia3	P27773	1.56	0.316421	0.723555
326	Psmb8	P28063	0.26	0.776354	0.926365
327	Aco1	P28271	-0.74	0.197022	0.590048
328	Apex1	P28352	1.44	0.362018	0.764663
329	Adh5	P28474	0.47	0.945189	0.989648
330	Col2a1	P28481	1.51	0.324916	0.723555
331	Adss1	P28650	0.95	0.674271	0.887685
332	Bgn	P28653	-1.34	0.0577426	0.246631
333	Nap1l1	P28656	0.08	0.641212	0.886702
334	Atxn10	P28658	-1.21	0.0779496	0.313832
335	Mug1	P28665	-6.64	1e-17	6.29076e-17
336	Grn	P28798	0.38	0.87342	0.965601
337	Pabpc1	P29341	0.65	0.909002	0.98013
338	Ptpn6	P29351	1.27	0.461228	0.833318
339	Ftl1	P29391	0.05	0.620529	0.882892
340	Hexa	P29416	-1.21	0.0770096	0.311674
341	Fkbp4	P30416	-6.64	1e-17	6.29076e-17
342	Hmgb2	P30681	#N/A	#N/A	#N/A
343	Aimp1	P31230	1.45	0.359453	0.762028
344	Notch4	P31695	-6.64	1e-17	6.29076e-17
345	Map2k1	P31938	-6.64	1e-17	6.29076e-17
346	Cd68	P31996	#N/A	#N/A	#N/A
347	Ssb	P32067	1.19	0.507648	0.863906
348	Drg1	P32233	0.63	0.922884	0.983193
349	Serpinc1	P32261	-0.87	0.154364	0.497362
350	Wars1	P32921	2.06	0.125688	0.432937
351	Mmp2	P33434	6.64	1e-17	6.29076e-17
352	Pola1	P33609	0.14	0.685736	0.895868
353	Prim2	P33610	1.32	0.429369	0.818099
354	Ranbp1	P34022	-0.81	0.172451	0.535872
355	Mif	P34884	0.6	0.950669	0.991841
356	Ephx2	P34914	-1.3	0.0641738	0.270122
357	Mmp12	P34960	-0.47	0.308446	0.713338
358	Usp4	P35123	#N/A	#N/A	#N/A
359	Rab5c	P35278	1.19	0.513497	0.867697
360	Rab6a	P35279	#N/A	#N/A	#N/A
361	Rab21	P35282	0.13	0.674871	0.887685
362	Thbs1	P35441	-0.96	0.131687	0.448168
363	Hal	P35492	2.34	0.118865	0.417636
364	Fbl	P35550	2.35	0.0706391	0.289946
365	Ap1m1	P35585	0.39	0.8789	0.967961
366	Prdx1	P35700	0.91	0.705167	0.907597
367	Cd81	P35762	-1.27	0.0684112	0.283313
368	Ptpn12	P35831	#N/A	#N/A	#N/A
369	Ldlr	P35951	-1.06	0.107392	0.389675
370	Flt1	P35969	0.19	0.72329	0.916986
371	Rpl12	P35979	1.66	0.258725	0.671461
372	Rpl18	P35980	1.61	0.278534	0.693972
373	Btk	P35991	-6.64	1e-17	6.29076e-17
374	Sar1a	P36536	0.15	0.692332	0.899411
375	Gnl1	P36916	#N/A	#N/A	#N/A
376	Lig1	P37913	#N/A	#N/A	#N/A
377	Dnm2	P39054	1	0.639951	0.886702
378	Fen1	P39749	6.64	1e-17	6.29076e-17
379	Cap1	P40124	0.32	0.829792	0.939412
380	Tkt	P40142	2.06	0.123611	0.429668
381	Cd82	P40237	-0.56	0.267873	0.682958
382	Cd9	P40240	-1.8	0.018176	0.0920729
383	Vps26a	P40336	0.44	0.92245	0.983182
384	Cd63	P41731	-1.19	0.0820495	0.328056
385	Septin2	P42208	0.63	0.92999	0.9864
386	Stat1	P42225	-0.59	0.25398	0.664166
387	Stat3	P42227	#N/A	#N/A	#N/A
388	Pura	P42669	6.64	1e-17	6.29076e-17
389	Htt	P42859	-6.64	1e-17	6.29076e-17
390	Cct8	P42932	1.27	0.462205	0.833318
391	Slc1a2	P43006	#N/A	#N/A	#N/A
392	Akr1b1	P45376	1.46	0.351195	0.752792
393	Rangap1	P46061	1.32	0.429091	0.818099
394	Gpx3	P46412	-3.23	0.00014422	0.000874003
395	Nsf	P46460	-6.64	1e-17	6.29076e-17
396	Vps4b	P46467	0.77	0.81227	0.932701
397	Psmc2	P46471	1.24	0.476499	0.838892
398	Rab11b	P46638	0.52	0.987325	0.99866
399	Adss2	P46664	0.43	0.913252	0.981977
400	Brcc3	P46737	1.36	0.455637	0.833318
401	Pla2g4a	P47713	0.66	0.905149	0.977341
402	Aldh2	P47738	0.14	0.706014	0.907597
403	Capza1	P47753	0.9	0.712904	0.912312
404	Capza2	P47754	0.75	0.834536	0.941956
405	Capzb	P47757	1.04	0.613065	0.87988
406	Gfpt1	P47856	0.07	0.634511	0.886702
407	Igfbp6	P47880	-2.16	0.00646478	0.0347238
408	Rpl6	P47911	0.59	0.956082	0.992722
409	Rplp1	P47955	1.59	0.289924	0.697687
410	Rpl5	P47962	1.18	0.520448	0.870169
411	Rpl13	P47963	0.76	0.82598	0.938245
412	Rpl36	P47964	6.64	1e-17	6.29076e-17
413	Anxa5	P48036	0.45	0.92762	0.985516
414	Epb41	P48193	6.64	1e-17	6.29076e-17
415	Idua	P48441	-6.64	1e-17	6.29076e-17
416	Ppp3cb	P48453	0.26	0.781108	0.926365
417	Lmna	P48678	6.64	1e-17	6.29076e-17
418	Cbr1	P48758	-0.77	0.187808	0.569824
419	Gstm5	P48774	-3.53	4.094e-05	0.000250069
420	Slc25a4	P48962	#N/A	#N/A	#N/A
421	Mapkapk2	P49138	0.25	0.760884	0.924202
422	Serpind1	P49182	-2.07	0.00840421	0.0448289
423	Mcm4	P49717	0.77	0.812585	0.932701
424	Mcm5	P49718	1.51	0.326187	0.723555
425	Psma2	P49722	-0.8	0.177789	0.548046
426	Srp9	P49962	1.78	0.210361	0.60716
427	Impdh1	P50096	1.17	0.525638	0.871245
428	Ahcy	P50247	-0.2	0.457298	0.833318
429	Shmt1	P50431	0.52	0.981532	0.99866
430	Atp6v1a	P50516	1.52	0.323564	0.723555
431	Atp6v1e1	P50518	-6.64	1e-17	6.29076e-17
432	S100a11	P50543	-6.64	1e-17	6.29076e-17
433	Pa2g4	P50580	2.34	0.0693548	0.286197
434	Rab7a	P51150	1.03	0.622794	0.882892
435	Rpl9	P51410	1.15	0.537874	0.873374
436	Gla	P51569	-0.67	0.223327	0.625154
437	Lum	P51885	-0.16	0.480805	0.843869
438	Slc1a5	P51912	#N/A	#N/A	#N/A
439	Kpna2	P52293	2.05	0.126743	0.433397
440	Pold1	P52431	1.24	0.492016	0.850489
441	Polr1c	P52432	1.39	0.38747	0.782717
442	Usp10	P52479	#N/A	#N/A	#N/A
443	Pkm	P52480	1.19	0.510963	0.864678
444	Pkm	P52480-2	1.66	0.256831	0.667543
445	Sult1a1	P52840	0.24	0.7642	0.924307
446	Rpl10a	P53026	1.36	0.40747	0.799184
447	Slc16a1	P53986	-0.17	0.476866	0.838892
448	Rab2a	P53994	1.26	0.468949	0.836377
449	Anapc1	P53995	1.35	0.416795	0.80489
450	Cnbp	P53996	0.81	0.784035	0.927077
451	Idh2	P54071	1.02	0.627502	0.884155
452	Dnajc2	P54103	#N/A	#N/A	#N/A
453	Psmc4	P54775	1.14	0.544631	0.873374
454	Galc	P54818	-6.64	1e-17	6.29076e-17
455	Adsl	P54822	1.41	0.380301	0.774997
456	Ddx6	P54823	1.83	0.193462	0.586211
457	Adprh	P54923	0.56	0.983757	0.99866
458	Pltp	P55065	-6.64	1e-17	6.29076e-17
459	Ctsk	P55097	-0.53	0.280546	0.693972
460	Adk	P55264	0.23	0.75568	0.924202
461	Rrp1	P56183	-6.64	1e-17	6.29076e-17
462	Usp5	P56399	1.07	0.590016	0.873374
463	Atp5f1b	P56480	-6.64	1e-17	6.29076e-17
464	Ctbp2	P56546	1.51	0.32546	0.723555
465	Fus	P56959	#N/A	#N/A	#N/A
466	Ncstn	P57716	-0.99	0.123164	0.428757
467	Atp6v1d	P57746	1.28	0.474511	0.837267
468	Eef1d	P57776	0.84	0.760118	0.924202
469	Actn4	P57780	0.27	0.784592	0.927077
470	Snrpa1	P57784	1.52	0.324017	0.723555
471	Nadk	P58058	6.64	1e-17	6.29076e-17
472	Smpdl3b	P58242	-0.1	0.518565	0.870169
473	Eef2	P58252	1	0.641454	0.886702
474	Paxbp1	P58501	0.82	0.777398	0.926365
475	Tubgcp3	P58854	6.64	1e-17	6.29076e-17
476	Cpne2	P59108	1.21	0.515511	0.870169
477	Eif5	P59325	0.85	0.757242	0.924202
478	Wdhd1	P59328	#N/A	#N/A	#N/A
479	Polr3b	P59470	#N/A	#N/A	#N/A
480	Sf3b6	P59708	1.12	0.560395	0.873374
481	Arpc4	P59999	0.51	0.977713	0.99866
482	Ruvbl1	P60122	1.77	0.214615	0.611113
483	Eif3e	P60229	-0.1	0.522676	0.870169
484	Espl1	P60330	0.78	0.812034	0.932701
485	Pcbp1	P60335	0.68	0.886761	0.971534
486	Nploc4	P60670	-1.14	0.11124	0.399181
487	Actb	P60710	1.11	0.56419	0.873374
488	Cdc42	P60766	-0.01	0.581309	0.873374
489	Eif4a1	P60843	1.14	0.546551	0.873374
490	Rps20	P60867	2	0.14004	0.46915
491	Rab5b	P61021	0.49	0.95231	0.992168
492	Rab10	P61027	-0.9	0.146381	0.480668
493	Ube2d3	P61079	-0.35	0.368076	0.766422
494	Ube2m	P61082	0.43	0.915379	0.982806
495	Actr2	P61161	-0.04	0.560862	0.873374
496	Actr1a	P61164	-0.05	0.55034	0.873374
497	Cops2	P61202	0.14	0.688185	0.896659
498	Arf3	P61205	0.8	0.788404	0.927077
499	Arl1	P61211	-6.64	1e-17	6.29076e-17
500	Abce1	P61222	1.25	0.474507	0.837267
501	Rpl26	P61255	#N/A	#N/A	#N/A
502	Psme3	P61290	1.05	0.602699	0.873374
503	Rpl27	P61358	1.41	0.379406	0.774845
504	Vbp1	P61759	-0.52	0.316424	0.723555
505	Copz1	P61924	-1.16	0.0849812	0.332879
506	Wdr5	P61965	1.47	0.345606	0.742877
507	Nutf2	P61971	0.69	0.87658	0.967575
508	Hnrnpk	P61979	1.16	0.533015	0.873374
509	Ywhag	P61982	0.39	0.880241	0.968733
510	Rps7	P62082	-1.05	0.108634	0.393493
511	Ppp1ca	P62137	1.18	0.519047	0.870169
512	Ppp1cb	P62141	0.65	0.910281	0.981052
513	Psmc1	P62192	1.37	0.402013	0.796116
514	Psmc5	P62196	0.96	0.670732	0.887685
515	Rps8	P62242	1.46	0.353038	0.75401
516	Rps15a	P62245	1	0.643869	0.886702
517	Ywhae	P62259	-0.63	0.238096	0.646675
518	Rps14	P62264	2.34	0.0821915	0.328058
519	Rps23	P62267	1.22	0.494502	0.851132
520	Rps18	P62270	0.88	0.727678	0.920158
521	Rps11	P62281	-0.33	0.379238	0.774845
522	Rps13	P62301	0.91	0.707934	0.907597
523	Snrpe	P62305	0.1	0.659221	0.88763
524	Snrpf	P62307	-6.64	1e-17	6.29076e-17
525	Snrpg	P62309	6.64	1e-17	6.29076e-17
526	Snrpd1	P62315	-0.34	0.37535	0.771016
527	Snrpd2	P62317	2.01	0.137847	0.463332
528	Snrpd3	P62320	1.54	0.31435	0.723555
529	Arf6	P62331	0.64	0.917868	0.982806
530	Psmc6	P62334	1.02	0.626494	0.884155
531	Kcnab2	P62482	-0.86	0.158507	0.507529
532	Rps4x	P62702	1.67	0.251721	0.66063
533	Rpl18a	P62717	-0.81	0.174181	0.539076
534	Acta2	P62737	0.21	0.743656	0.92309
535	Ap2s1	P62743	0.58	0.962674	0.992722
536	Hpcal1	P62748	1.9	0.169257	0.5295
537	Rpl23a	P62751	1.11	0.566683	0.873374
538	Rps6	P62754	2.21	0.0915093	0.350735
539	H4c1	P62806	1.72	0.233538	0.641329
540	Atp6v1b2	P62814	0.77	0.813423	0.932701
541	Rab1A	P62821	1.52	0.321787	0.723555
542	Ran	P62827	1.73	0.227214	0.632089
543	Rpl23	P62830	1.69	0.245032	0.650099
544	Rap1a	P62835	-1.12	0.0944511	0.357955
545	Rps15	P62843	-0.87	0.154472	0.497362
546	Rps24	P62849	-0.62	0.240757	0.646675
547	Rps25	P62852	1.95	0.154846	0.497872
548	Rps26	P62855	1.28	0.455143	0.833318
549	Elob	P62869	-6.64	1e-17	6.29076e-17
550	Gnb1	P62874	0.99	0.651747	0.886702
551	Polr2l	P62876	6.64	1e-17	6.29076e-17
552	Gnb2	P62880	0.42	0.902086	0.975399
553	Rpl30	P62889	2.52	0.045381	0.200874
554	Rpl31	P62900	0.54	0.998276	0.999808
555	Rps3	P62908	1.79	0.207734	0.605671
556	Rpl32	P62911	3.1	0.0235233	0.115619
557	Rpl8	P62918	2.38	0.06298	0.26752
558	Ybx1	P62960	1.6	0.354998	0.757438
559	Pfn1	P62962	1.03	0.619868	0.882892
560	Rps27a	P62983	0.68	0.884185	0.970512
561	Rac1	P63001	0.49	0.9576	0.992722
562	Pafah1b1	P63005	1.03	0.623175	0.882892
563	Hspa8	P63017	1.34	0.418271	0.80489
564	Dnaja1	P63037	0.41	0.894795	0.973394
565	Hspd1	P63038	1.23	0.487875	0.847285
566	Eif4e	P63073	6.64	1e-17	6.29076e-17
567	Mapk1	P63085	0.79	0.802102	0.931149
568	Ppp1cc	P63087	-0.27	0.417738	0.80489
569	Ywhaz	P63101	-0.38	0.355682	0.757991
570	Crnkl1	P63154	1.16	0.529222	0.871571
571	Hmgb1	P63158	0.09	0.650979	0.886702
572	Snrpn	P63163	0.25	0.767613	0.926365
573	Dynll1	P63168	1.63	0.318351	0.723555
574	Gng2	P63213	0.92	0.700787	0.907597
575	Eif5a	P63242	0.24	0.763715	0.924202
576	Actg1	P63260	0.5	0.967404	0.993144
577	Rps17	P63276	1.7	0.248078	0.655595
578	Rala	P63321	-1.14	0.0903021	0.347258
579	Rps12	P63323	-3.05	0.000576448	0.003387
580	Rps10	P63325	#N/A	#N/A	#N/A
581	Ppp2ca	P63330	0.53	0.994768	0.99866
582	Csnk2b	P67871	0.47	0.941992	0.988089
583	Rpl22	P67984	#N/A	#N/A	#N/A
584	Ube2l3	P68037	-0.22	0.444483	0.833318
585	Rack1	P68040	1.18	0.519725	0.870169
586	Prkacb	P68181	2.38	0.0998527	0.368087
587	Ywhaq	P68254	0.03	0.611759	0.87988
588	Tuba4a	P68368	0.14	0.690219	0.898176
589	Tuba1a	P68369	0.86	0.749	0.923875
590	Tubb4b	P68372	0.49	0.965214	0.99278
591	Tuba1c	P68373	-0.88	0.153229	0.494734
592	H3c1	P68433	-6.64	1e-17	6.29076e-17
593	Ywhah	P68510	1.21	0.500625	0.857402
594	Kpnb1	P70168	0.53	0.990626	0.99866
595	Psmb7	P70195	-0.55	0.273319	0.691512
596	Hdac2	P70288	-0.36	0.366216	0.766422
597	Ctps2	P70303	-0.8	0.202986	0.598087
598	Rock2	P70336	-0.2	0.457651	0.833318
599	Hint1	P70349	0.57	0.973244	0.99737
600	Igfals	P70389	-6.64	1e-17	6.29076e-17
601	Usp9x	P70398	1.02	0.623708	0.882892
602	Ext2	P70428	-2.62	0.00143968	0.0081887
603	Vasp	P70460	0.64	0.946565	0.989746
604	Naca	P70670	2	0.194634	0.58669
605	Casp3	P70677	0.18	0.728636	0.920236
606	Fbp2	P70695	1.63	0.356619	0.758799
607	Ctps1	P70698	1.14	0.546918	0.873374
608	Gaa	P70699	-0.84	0.164805	0.522634
609	Polr1b	P70700	0.08	0.646092	0.886702
610	Cct7	P80313	0.14	0.689812	0.898152
611	Cct2	P80314	0.67	0.890866	0.973394
612	Cct4	P80315	1.15	0.538381	0.873374
613	Cct5	P80316	0.76	0.822705	0.937578
614	Cct6a	P80317	1.22	0.493028	0.850489
615	Cct3	P80318	1.1	0.568061	0.873374
616	Tgfbi	P82198	-0.06	0.549232	0.873374
617	Renbp	P82343	-0.64	0.236371	0.645282
618	Phf5a	P83870	0.23	0.745681	0.923875
619	Tubg1	P83887	#N/A	#N/A	#N/A
620	Eloc	P83940	-0.44	0.325794	0.723555
621	Erh	P84089	1.94	0.156446	0.50232
622	Ap2m1	P84091	0.52	0.985493	0.99866
623	Rhog	P84096	0.84	0.791094	0.927752
624	Rpl19	P84099	0.84	0.759332	0.924202
625	H3c2	P84228	-6.64	1e-17	6.29076e-17
626	Serping1	P97290	-6.64	1e-17	6.29076e-17
627	Serpinf1	P97298	0.24	0.760825	0.924202
628	Nptn	P97300	-6.64	1e-17	6.29076e-17
629	Polr1d	P97304	0.85	0.766507	0.926365
630	Mcm2	P97310	1.27	0.457788	0.833318
631	Mcm6	P97311	1.22	0.490183	0.850489
632	Nrp1	P97333	0.59	0.954908	0.992722
633	Rps3a	P97351	1.44	0.36021	0.762934
634	Sms	P97355	6.64	1e-17	6.29076e-17
635	Atp1b3	P97370	0.54	0.997897	0.999808
636	Psme1	P97371	-1.03	0.114517	0.407856
637	Psme2	P97372	-0.96	0.132673	0.449688
638	Cdk2	P97377	1.16	0.541612	0.873374
639	G3bp2	P97379	-6.64	1e-17	6.29076e-17
640	Crmp1	P97427	-1.09	0.0996037	0.368087
641	Anxa4	P97429	1.15	0.533991	0.873374
642	Anpep	P97449	-0.05	0.551483	0.873374
643	Bop1	P97452	3.41	0.00620754	0.0334197
644	Rps5	P97461	2.13	0.108784	0.393493
645	Ext1	P97464	0.34	0.830254	0.939412
646	Ppp4c	P97470	0.96	0.672395	0.887685
647	Smarcc1	P97496	-6.64	1e-17	6.29076e-17
648	Polr2c	P97760	-6.64	1e-17	6.29076e-17
649	Grm1	P97772	1.18	0.557387	0.873374
650	Sirpa	P97797	#N/A	#N/A	#N/A
651	Neo1	P97798	-0.04	0.575667	0.873374
652	Ctsc	P97821	0.13	0.679082	0.889686
653	Anp32e	P97822	0.63	0.923846	0.983312
654	Adamts1	P97857	0.89	0.720595	0.914571
655	Bmp1	P98063	-0.97	0.146941	0.481144
656	Masp1	P98064-2	0.2	0.732575	0.920692
657	Tubb5	P99024	0.08	0.64689	0.886702
658	Psmb4	P99026	-0.21	0.452208	0.833318
659	Rplp2	P99027	2.96	0.0147447	0.0755179
660	Cpe	Q00493	-0.43	0.328516	0.72499
661	Xdh	Q00519	6.64	1e-17	6.29076e-17
662	G6pdx	Q00612	0.32	0.825435	0.938153
663	Apoa1	Q00623	-0.53	0.283279	0.693972
664	Itga4	Q00651	-0.52	0.285585	0.693972
665	Col1a2	Q01149	-0.39	0.34978	0.75115
666	Top2a	Q01320	0.8	0.793217	0.928564
667	Apoh	Q01339	-0.6	0.249274	0.655759
668	Sec23a	Q01405	1.49	0.334915	0.732824
669	Notch1	Q01705	-6.64	1e-17	6.29076e-17
670	Nme2	Q01768	-0.62	0.241913	0.646761
671	Vcp	Q01853	0.65	0.913684	0.981977
672	Uba1	Q02053	0.59	0.954865	0.992722
673	Col6a2	Q02788	-1.23	0.073912	0.301871
674	Nucb1	Q02819	-0.58	0.259697	0.671732
675	Atp5f1a	Q03265	6.64	1e-17	6.29076e-17
676	Thbs2	Q03350	-3.49	4.93035e-05	0.000300362
677	Ckb	Q04447	0.15	0.708921	0.907717
678	Top1	Q04750	0.82	0.778629	0.926365
679	Col6a1	Q04857	-1.23	0.0740659	0.301871
680	Rac2	Q05144	1.37	0.400965	0.796116
681	Col9a1	Q05722	-6.64	1e-17	6.29076e-17
682	Hspg2	Q05793	-0.84	0.165525	0.524201
683	Thbs3	Q05895	-1.39	0.0515554	0.22519
684	Eif5b	Q05D44	0.03	0.60917	0.878647
685	F8	Q06194	#N/A	#N/A	#N/A
686	Aplp2	Q06335	0.78	0.806507	0.932701
687	Clu	Q06890	-0.17	0.474434	0.837267
688	Anxa7	Q07076	-0.81	0.173043	0.53699
689	Igf2r	Q07113	-0.44	0.323218	0.723555
690	Lgals3bp	Q07797	-0.73	0.200459	0.598018
691	Plk1	Q07832	0.41	0.894496	0.973394
692	F13b	Q07968	-0.12	0.508245	0.863906
693	Tle3	Q08122	-6.64	1e-17	6.29076e-17
694	Pros1	Q08761	-1.32	0.0603806	0.257424
695	Fbln1	Q08879	-0.4	0.345307	0.742877
696	Fbln1	Q08879-2	-6.64	1e-17	6.29076e-17
697	Ssrp1	Q08943	1	0.6399	0.886702
698	Npepps	Q11011	0.66	0.902938	0.975864
699	Relch	Q148V7	#N/A	#N/A	#N/A
700	Nsun2	Q1HFZ0	3.82	0.00388969	0.0212875
701	Fat4	Q2PZL6	-1.49	0.0406016	0.182157
702	Msto1	Q2YDW2	0.67	0.893615	0.973394
703	Tmc5	Q32NZ6	-1.58	0.0326413	0.155164
704	Osbp	Q3B7Z2	-0.13	0.499638	0.857402
705	Arhgap45	Q3TBD2	0.98	0.734565	0.920692
706	Cul4a	Q3TCH7	0.48	0.95071	0.991841
707	Abraxas2	Q3TCJ1	#N/A	#N/A	#N/A
708	Myl12b	Q3THE2	0.65	0.906946	0.978455
709	Gmps	Q3THK7	2.29	0.0779299	0.313832
710	Mat2a	Q3THS6	0.86	0.746893	0.923875
711	Zc3h15	Q3TIV5	#N/A	#N/A	#N/A
712	Usp39	Q3TIX9	1.2	0.57452	0.873374
713	Fam98a	Q3TJZ6	1.2	0.556008	0.873374
714	Hk3	Q3TRM8	0.64	0.917607	0.982806
715	Krt2	Q3TTY5	0.16	0.701598	0.907597
716	Uap1l1	Q3TW96	1.51	0.325094	0.723555
717	Trmt1	Q3TX08	6.64	1e-17	6.29076e-17
718	Psmd1	Q3TXS7	0.79	0.798287	0.928726
719	Smyd5	Q3TYX3	#N/A	#N/A	#N/A
720	Khsrp	Q3U0V1	#N/A	#N/A	#N/A
721	Ddb1	Q3U1J4	0.77	0.811703	0.932701
722	Sec24a	Q3U2P1	-1.35	0.0570472	0.245017
723	Xxylt1	Q3U4G3	-6.64	1e-17	6.29076e-17
724	Cmpk2	Q3U5Q7	1.18	0.550058	0.873374
725	Cops9	Q3U898	-6.64	1e-17	6.29076e-17
726	Ttll12	Q3UDE2	1.19	0.510134	0.863906
727	Puf60	Q3UEB3	6.64	1e-17	6.29076e-17
728	Zyg11b	Q3UFS0	#N/A	#N/A	#N/A
729	Plxnd1	Q3UH93	#N/A	#N/A	#N/A
730	Snx27	Q3UHD6	1.64	0.290583	0.69782
731	Usp19	Q3UJD6	#N/A	#N/A	#N/A
732	Smu1	Q3UKJ7	-6.64	1e-17	6.29076e-17
733	Ppp1r7	Q3UM45	0.07	0.652248	0.886702
734	Washc4	Q3UMB9	0.77	0.815661	0.934317
735	Naf1	Q3UMQ8	#N/A	#N/A	#N/A
736	Eml4	Q3UMY5	1.41	0.379557	0.774845
737	Zc3hav1	Q3UPF5	#N/A	#N/A	#N/A
738	Sec31a	Q3UPL0	0.58	0.962326	0.992722
739	Pxdn	Q3UQ28	#N/A	#N/A	#N/A
740	Vps51	Q3UVL4	2.45	0.0577028	0.246631
741	Vwa3a	Q3UVV9	-0.12	0.518917	0.870169
742	Tubal3	Q3UX10	1.1	0.573472	0.873374
743	Kdm5a	Q3UXZ9	0.86	0.747134	0.923875
744	Ccdc160	Q3UYG1	#N/A	#N/A	#N/A
745	Ncbp1	Q3UYV9	0.2	0.736562	0.921522
746	Lrrfip1	Q3UZ39	-6.64	1e-17	6.29076e-17
747	Olfm4	Q3UZZ4	-2.76	0.000870451	0.00501267
748	Nt5c2	Q3V1L4	-0.6	0.252268	0.660633
749	Pds5b	Q4VA53	-6.64	1e-17	6.29076e-17
750	Ddx17	Q501J6	1.48	0.385084	0.779938
751	Ment	Q569E4	0.49	0.96077	0.992722
752	Ddx46	Q569Z5	#N/A	#N/A	#N/A
753	Scn2b	Q56A07	0.82	0.77895	0.926365
754	Urb1	Q571H0	0.77	0.813845	0.932701
755	Aldh16a1	Q571I9	0.77	0.813847	0.932701
756	Stxbp5l	Q5DQR4	0.03	0.622893	0.882892
757	Vps41	Q5KU39	#N/A	#N/A	#N/A
758	Dph1	Q5NCQ5	#N/A	#N/A	#N/A
759	Heatr5a	Q5PRF0	-6.64	1e-17	6.29076e-17
760	Mdc1	Q5PSV9	-6.64	1e-17	6.29076e-17
761	Cyfip2	Q5SQX6	-6.64	1e-17	6.29076e-17
762	Fbxw11	Q5SRY7	-6.64	1e-17	6.29076e-17
763	Utp18	Q5SSI6	#N/A	#N/A	#N/A
764	Abr	Q5SSL4	-6.64	1e-17	6.29076e-17
765	Psme4	Q5SSW2	0.81	0.796474	0.928564
766	Tns3	Q5SSZ5	#N/A	#N/A	#N/A
767	Myo1g	Q5SUA5	-6.64	1e-17	6.29076e-17
768	Ctc1	Q5SUQ9	#N/A	#N/A	#N/A
769	Pfas	Q5SUR0	0.64	0.91969	0.982806
770	Tbc1d9b	Q5SVR0	0.85	0.749476	0.923875
771	Cluh	Q5SW19	1.24	0.479147	0.841597
772	Tsr1	Q5SWD9	1.89	0.210939	0.60716
773	Acaca	Q5SWU9	-0.71	0.2094	0.606185
774	Thoc6	Q5U4D9	1.17	0.523556	0.870169
775	Arcn1	Q5XJY5	0.11	0.66302	0.887685
776	Rnf123	Q5XPI3	#N/A	#N/A	#N/A
777	Sin3a	Q60520-1	#N/A	#N/A	#N/A
778	Myl6	Q60605	0.99	0.65027	0.886702
779	Hnrnpd	Q60668	1.2	0.501108	0.857402
780	Lama2	Q60675	-0.95	0.134363	0.454752
781	Psmb6	Q60692	0.38	0.872776	0.965601
782	Samhd1	Q60710	0.86	0.746358	0.923875
783	Csnk2a1	Q60737	1.38	0.398241	0.792079
784	Stxbp3	Q60770	0.89	0.737332	0.921522
785	Cnot7	Q60809	0.63	0.930156	0.9864
786	Reln	Q60841	-0.74	0.19605	0.588658
787	Col12a1	Q60847	-0.14	0.492945	0.850489
788	Serpinb6	Q60854	2.07	0.121705	0.426245
789	Stip1	Q60864	0.01	0.597437	0.873374
790	Caprin1	Q60865	0.73	0.848108	0.950784
791	Vdac2	Q60930	#N/A	#N/A	#N/A
792	Vdac1	Q60932	#N/A	#N/A	#N/A
793	Tbc1d1	Q60949	#N/A	#N/A	#N/A
794	Kpna1	Q60960	-6.64	1e-17	6.29076e-17
795	Papss1	Q60967	0.14	0.691362	0.898654
796	Rbbp4	Q60972	2.25	0.0835236	0.329259
797	Rbbp7	Q60973	0.9	0.71602	0.914081
798	Ppp2r5c	Q60996	0.18	0.716655	0.914081
799	Dmbt1	Q60997	-6.64	1e-17	6.29076e-17
800	Scarb1	Q61009	-6.64	1e-17	6.29076e-17
801	Asns	Q61024	0.92	0.70255	0.907597
802	Cp	Q61147	-0.14	0.493394	0.850489
803	Ppp2r5e	Q61151	0.15	0.684865	0.895742
804	Prdx2	Q61171	0.81	0.780971	0.926365
805	Papola	Q61183	2.3	0.0946299	0.357955
806	Tsg101	Q61187	-6.64	1e-17	6.29076e-17
807	Hcfc1	Q61191	6.64	1e-17	6.29076e-17
808	Pafah1b2	Q61206	0.16	0.707839	0.907597
809	Psap	Q61207	-0.27	0.415834	0.80489
810	Arhgef1	Q61210	#N/A	#N/A	#N/A
811	Lcp1	Q61233	-6.64	1e-17	6.29076e-17
812	Sntb2	Q61235	1.55	0.30709	0.711626
813	Hspa4	Q61316	1.44	0.362768	0.764852
814	Pcolce	Q61398	0.51	0.975833	0.99866
815	Ecm1	Q61508	0.08	0.645223	0.886702
816	Trim25	Q61510	-0.03	0.56815	0.873374
817	Adgre1	Q61549	#N/A	#N/A	#N/A
818	Rad21	Q61550	1.9	0.167911	0.527427
819	Fscn1	Q61553	-1.82	0.0183575	0.0927897
820	Fbn1	Q61554	-0.91	0.144162	0.479502
821	Fbn2	Q61555	-6.64	1e-17	6.29076e-17
822	Ktn1	Q61595	#N/A	#N/A	#N/A
823	Gdi2	Q61598	-0.15	0.484872	0.845994
824	Hp	Q61646	-2.43	0.0027735	0.0154715
825	Ddx5	Q61656	1.29	0.445308	0.833318
826	Hsph1	Q61699	6.64	1e-17	6.29076e-17
827	Itih1	Q61702	-6.64	1e-17	6.29076e-17
828	Itih2	Q61703	-0.29	0.405715	0.799184
829	Itih3	Q61704	-0.94	0.134802	0.455571
830	Eif2b4	Q61749	#N/A	#N/A	#N/A
831	Phgdh	Q61753	1.55	0.305467	0.711626
832	Kif5b	Q61768	0.74	0.842094	0.947287
833	Lama3	Q61789	-6.64	1e-17	6.29076e-17
834	Pzp	Q61838	-0.64	0.234334	0.641991
835	Mcm7	Q61881	1.71	0.237934	0.646675
836	Npm1	Q61937	-1.08	0.101813	0.373528
837	Notch3	Q61982	#N/A	#N/A	#N/A
838	Pcbp2	Q61990	1.63	0.270306	0.686138
839	Ogn	Q62000	-6.64	1e-17	6.29076e-17
840	Postn	Q62009	0.12	0.674376	0.887685
841	Ctr9	Q62018	1.58	0.295059	0.705642
842	Vcan	Q62059	#N/A	#N/A	#N/A
843	Srsf2	Q62093	-6.64	1e-17	6.29076e-17
844	Rhoc	Q62159	-6.64	1e-17	6.29076e-17
845	Ddx3x	Q62167	0.1	0.656925	0.886702
846	Kdm5d	Q62240	#N/A	#N/A	#N/A
847	Sptbn1	Q62261	-0.89	0.150172	0.487586
848	Trim28	Q62318	0.58	0.962799	0.992722
849	Tsn	Q62348	1.88	0.183264	0.560443
850	Tfrc	Q62351	-0.89	0.149976	0.487586
851	Snrnp70	Q62376	#N/A	#N/A	#N/A
852	Supt6h	Q62383	0	0.5895	0.873374
853	Ostf1	Q62422	#N/A	#N/A	#N/A
854	Ndrg1	Q62433	-1.34	0.066019	0.276373
855	Nptx1	Q62443	-1.36	0.0552343	0.238559
856	Eif4g2	Q62448-2	6.64	1e-17	6.29076e-17
857	Vat1	Q62465	1.03	0.621252	0.882892
858	Itga2	Q62469	-1.17	0.0856483	0.333766
859	Commd3	Q63829	0.91	0.71471	0.914081
860	Nup62	Q63850	6.64	1e-17	6.29076e-17
861	Mcf2l	Q64096	-0.14	0.494001	0.850901
862	Ifit2	Q64112	-2.48	0.00230462	0.0129181
863	Ly6e	Q64253	-0.21	0.450464	0.833318
864	Stxbp2	Q64324	#N/A	#N/A	#N/A
865	Rgn	Q64374	-1.49	0.0408832	0.183065
866	Sord	Q64442	#N/A	#N/A	#N/A
867	Mrc2	Q64449	#N/A	#N/A	#N/A
868	Ptprj	Q64455	#N/A	#N/A	#N/A
869	Top2b	Q64511	#N/A	#N/A	#N/A
870	Tpp2	Q64514	1.59	0.287349	0.694979
871	H2ac21	Q64522	-6.64	1e-17	6.29076e-17
872	Srm	Q64674	1.64	0.266723	0.681962
873	St8sia4	Q64692	-6.64	1e-17	6.29076e-17
874	Gart	Q64737	1.28	0.454162	0.833318
875	Cltc	Q68FD5	0.76	0.825259	0.938153
876	Ahcyl2	Q68FL4	1.64	0.337777	0.733105
877	Mars1	Q68FL6	1.59	0.288691	0.69574
878	Hectd1	Q69ZR2	1.12	0.556343	0.873374
879	Pds5a	Q6A026	1.86	0.204796	0.599037
880	Usp7	Q6A4J8	0.46	0.940624	0.987101
881	Nop58	Q6DFW4	1.12	0.554891	0.873374
882	A2m	Q6GQT1	-0.13	0.500361	0.857402
883	Tpm4	Q6IRU2	-6.64	1e-17	6.29076e-17
884	Exoc3	Q6KAR6	#N/A	#N/A	#N/A
885	U2surp	Q6NV83	-1.39	0.0521701	0.226592
886	Krt73	Q6NXH9	#N/A	#N/A	#N/A
887	Sec23ip	Q6NZC7	0.12	0.672167	0.887685
888	Eif4g1	Q6NZJ6	0.89	0.720446	0.914571
889	Xpnpep1	Q6P1B1	1.2	0.50681	0.863906
890	Ppp2r2a	Q6P1F6	0.21	0.739923	0.921522
891	Tnpo3	Q6P2B1	0.41	0.893505	0.973394
892	Ppp4r3a	Q6P2K6	1.01	0.706652	0.907597
893	Snrnp200	Q6P4T2	0.8	0.792327	0.928257
894	Abcf1	Q6P542	-0.19	0.46077	0.833318
895	Inppl1	Q6P549	0.96	0.668164	0.887685
896	Rrp12	Q6P5B0	0.09	0.64799	0.886702
897	Uggt1	Q6P5E4	1.09	0.578129	0.873374
898	Xpo1	Q6P5F9	0.3	0.813621	0.932701
899	Snx6	Q6P8X1	-1.97	0.0115397	0.0609918
900	Kif11	Q6P9P6	0.97	0.676734	0.888076
901	Oxsr1	Q6P9R2	-0.17	0.471925	0.837267
902	Dcaf13	Q6PAC3	6.64	1e-17	6.29076e-17
903	Ecpas	Q6PDI5	0.21	0.74225	0.922677
904	Srsf1	Q6PDM2	1.62	0.276807	0.693972
905	Chd4	Q6PDQ2	-6.64	1e-17	6.29076e-17
906	Snrnp40	Q6PE01	#N/A	#N/A	#N/A
907	Pik3c3	Q6PF93	#N/A	#N/A	#N/A
908	Tra2a	Q6PFR5	2.67	0.0526791	0.228375
909	Smarca1	Q6PGB8-2	-0.37	0.3583	0.76028
910	Dhx29	Q6PGC1	-6.64	1e-17	6.29076e-17
911	Bud31	Q6PGH1	-6.64	1e-17	6.29076e-17
912	Washc2	Q6PGL7	#N/A	#N/A	#N/A
913	Rab35	Q6PHN9	0.81	0.802615	0.931149
914	Camk2d	Q6PHZ2	0.28	0.7966	0.928564
915	Atp1a3	Q6PIC6	-6.64	1e-17	6.29076e-17
916	Nudcd1	Q6PIP5	-6.64	1e-17	6.29076e-17
917	Gnas	Q6R0H7	1.1	0.653955	0.886702
918	Ranbp10	Q6VN19	-6.64	1e-17	6.29076e-17
919	Ubr2	Q6WKZ8	#N/A	#N/A	#N/A
920	Kctd12	Q6WVG3	#N/A	#N/A	#N/A
921	Sbf1	Q6ZPE2	-6.64	1e-17	6.29076e-17
922	Ube2o	Q6ZPJ3	1.31	0.469977	0.837051
923	Kcnt1	Q6ZPR4	2.33	0.0961377	0.360609
924	Klhl9	Q6ZPT1	0.07	0.63884	0.886702
925	Cnot1	Q6ZQ08	0.81	0.787267	0.927077
926	Cand1	Q6ZQ38	0.79	0.798343	0.928726
927	Kdm1a	Q6ZQ88	-6.64	1e-17	6.29076e-17
928	Nup188	Q6ZQH8	0.71	0.894071	0.973394
929	Ncapd3	Q6ZQK0	#N/A	#N/A	#N/A
930	Acap2	Q6ZQK5	0.81	0.789616	0.927077
931	Wdr43	Q6ZQL4	1.28	0.452396	0.833318
932	Rps9	Q6ZWN5	1.64	0.264774	0.678044
933	Rpl10	Q6ZWV3	0.61	0.94028	0.987101
934	Eif2s1	Q6ZWX6	0.55	0.988162	0.99866
935	Slc39a14	Q75N73	-6.64	1e-17	6.29076e-17
936	Adamts13	Q769J6	-1.7	0.0237433	0.116206
937	Mindy1	Q76LS9	1.64	0.267188	0.681962
938	Ppp2r1a	Q76MZ3	-0.48	0.306255	0.711626
939	Slc39a4	Q78IQ7	#N/A	#N/A	#N/A
940	Snd1	Q78PY7	0.56	0.979748	0.99866
941	Nap1l4	Q78ZA7	-0.35	0.368969	0.766489
942	Picalm	Q7M6Y3	1.05	0.603009	0.873374
943	Cyfip1	Q7TMB8	0.11	0.663156	0.887685
944	Fcsk	Q7TMC8	-0.18	0.471651	0.837267
945	Syncrip	Q7TMK9	6.64	1e-17	6.29076e-17
946	Tubb2a	Q7TMM9	0.2	0.730607	0.920692
947	Prcp	Q7TMR0	-1.77	0.0199352	0.0998918
948	Huwe1	Q7TMY8	0.25	0.768793	0.926365
949	Tspoap1	Q7TNF8	-6.64	1e-17	6.29076e-17
950	Eml2	Q7TNG5	-6.64	1e-17	6.29076e-17
951	Ppp2r1b	Q7TNP2	#N/A	#N/A	#N/A
952	Dek	Q7TNV0	1.74	0.231736	0.640177
953	Ints3	Q7TPD0	-6.64	1e-17	6.29076e-17
954	Fbxo11	Q7TPD1	-2.82	0.00070884	0.00410241
955	Actn1	Q7TPR4	0.33	0.835046	0.942072
956	Mybbp1a	Q7TPV4	1.61	0.281222	0.693972
957	Cpa1	Q7TPZ8	-4.32	9.52372e-07	5.95876e-06
958	Otub1	Q7TQI3	-0.21	0.453066	0.833318
959	Ints7	Q7TQK1	0.7	0.87327	0.965601
960	Gpr135	Q7TQP2	0.49	0.928527	0.986027
961	Scaf4	Q7TSH6	6.64	1e-17	6.29076e-17
962	Adamtsl2	Q7TSK7	-0.27	0.425343	0.81445
963	Elp1	Q7TT37	1.72	0.233275	0.641329
964	Cdc42bpb	Q7TT50	#N/A	#N/A	#N/A
965	Mon2	Q80TL7	-0.04	0.579787	0.873374
966	Suz12	Q80U70	#N/A	#N/A	#N/A
967	Septin9	Q80UG5	1.79	0.205199	0.599037
968	Rab3gap1	Q80UJ7	-0.35	0.385888	0.780202
969	Naa15	Q80UM3	0.53	0.995377	0.99866
970	Cdc42bpg	Q80UW5	-6.64	1e-17	6.29076e-17
971	Polr2e	Q80UW8	#N/A	#N/A	#N/A
972	Kcmf1	Q80UY2	-6.64	1e-17	6.29076e-17
973	Sult1c1	Q80VR3	-1.71	0.0232791	0.115152
974	Hapln4	Q80WM4	-6.64	1e-17	6.29076e-17
975	Vac14	Q80WQ2	0.06	0.633091	0.886634
976	Sympk	Q80X82	1.75	0.249175	0.655759
977	Flnb	Q80X90	1.14	0.542616	0.873374
978	Rraga	Q80X95	2.09	0.149271	0.487396
979	Trmt61a	Q80XC2	6.64	1e-17	6.29076e-17
980	Elac2	Q80Y81	1.77	0.212107	0.60716
981	Med23	Q80YQ2	#N/A	#N/A	#N/A
982	Rmnd5a	Q80YQ8	1.21	0.530589	0.873001
983	Tnc	Q80YX1	-1.06	0.10592	0.386148
984	Ankfy1	Q810B6	0.84	0.762488	0.924202
985	Grwd1	Q810D6	0.09	0.638061	0.886702
986	Tbx10	Q810F8-2	-0.82	0.176849	0.545874
987	Pramel7	Q810Y8	-2.4	0.00306846	0.0169534
988	Wdr82	Q8BFQ4	1	0.644262	0.886702
989	Pef1	Q8BFY6	#N/A	#N/A	#N/A
990	Tnpo1	Q8BFY9-2	1.05	0.602139	0.873374
991	Actbl2	Q8BFZ3	-2.4	0.00300891	0.0166642
992	Hnrnpa3	Q8BG05	1.17	0.523605	0.870169
993	Psmd11	Q8BG32	1.17	0.524881	0.87104
994	Commd7	Q8BG94	#N/A	#N/A	#N/A
995	Cpt1c	Q8BGD5	0.79	0.825493	0.938153
996	U2af1l4	Q8BGJ9	2.25	0.0832929	0.329049
997	Slc7a6	Q8BGK6	-0.23	0.461852	0.833318
998	Aars1	Q8BGQ7	1.1	0.570065	0.873374
999	Cdc23	Q8BGZ4	-1.23	0.0844152	0.331222
1000	Aldh8a1	Q8BH00	-0.63	0.238155	0.646675
1001	Mfsd8	Q8BH31	6.64	1e-17	6.29076e-17
1002	C8b	Q8BH35	-6.64	1e-17	6.29076e-17
1003	F13a1	Q8BH61	-1.42	0.0486675	0.212978
1004	Wdr3	Q8BHB4	0.19	0.722705	0.916747
1005	Ganab	Q8BHN3-2	0.33	0.834253	0.941956
1006	Noc4l	Q8BHY2	-0.23	0.440265	0.82863
1007	Cyria	Q8BHZ0	#N/A	#N/A	#N/A
1008	Dock9	Q8BIK4	-6.64	1e-17	6.29076e-17
1009	Nup93	Q8BJ71	-0.67	0.221527	0.620866
1010	Slc6a17	Q8BJI1	3.17	0.00798554	0.0427929
1011	Nol11	Q8BJW5	-0.63	0.238936	0.646675
1012	Psmd5	Q8BJY1	1.44	0.362391	0.764754
1013	Hspbap1	Q8BK58	#N/A	#N/A	#N/A
1014	Olfml3	Q8BK62	-1.51	0.0384183	0.177741
1015	Ahsa1	Q8BK64	2.05	0.126093	0.432937
1016	Rcc2	Q8BK67	1.12	0.55873	0.873374
1017	Ipo5	Q8BKC5	1.03	0.622218	0.882892
1018	Pum3	Q8BKS9	2.26	0.0826715	0.329049
1019	Thoc5	Q8BKT7	-0.37	0.35189	0.753584
1020	Srsf7	Q8BL97	0.21	0.740402	0.921522
1021	Hspa13	Q8BM72	0.69	0.875362	0.967015
1022	Rab3gap2	Q8BMG7	6.64	1e-17	6.29076e-17
1023	Lars1	Q8BMJ2	0.54	0.999665	0.999808
1024	Qars1	Q8BML9	0.79	0.798117	0.928726
1025	Qsox1	Q8BND5	-1.8	0.0185114	0.0929584
1026	NARS1	Q8BP47	1.1	0.567677	0.873374
1027	Rpl24	Q8BP67	1.72	0.231285	0.639694
1028	Mob1b	Q8BPB0	-6.64	1e-17	6.29076e-17
1029	Efemp1	Q8BPB5	-0.61	0.245437	0.650099
1030	Elmo1	Q8BPU7	0.61	0.945898	0.989746
1031	Heatr3	Q8BQM4	0.8	0.795286	0.928564
1032	Nhlrc1	Q8BR37	2.73	0.0385425	0.177741
1033	Scfd1	Q8BRF7	1.56	0.304559	0.711626
1034	Cpne3	Q8BT60	0.76	0.843453	0.947402
1035	Srrm2	Q8BTI8	#N/A	#N/A	#N/A
1036	Pik3cb	Q8BTI9	-0.17	0.491024	0.850489
1037	Flna	Q8BTM8	1.04	0.612498	0.87988
1038	Anapc5	Q8BTZ4	-6.64	1e-17	6.29076e-17
1039	Gmppb	Q8BTZ7	0.06	0.630122	0.886228
1040	Pwp2	Q8BU03	2.11	0.111689	0.399181
1041	Iars1	Q8BU30	0.9	0.718678	0.914571
1042	Rap2c	Q8BU31	-6.64	1e-17	6.29076e-17
1043	Gphn	Q8BUV3	1.15	0.538364	0.873374
1044	Cops7b	Q8BV13	1.22	0.492329	0.850489
1045	Ssc5d	Q8BV57	0.55	0.993625	0.99866
1046	Atp6v1h	Q8BVE3	0.28	0.793547	0.928564
1047	Qdpr	Q8BVI4	#N/A	#N/A	#N/A
1048	Rsl1d1	Q8BVY0	#N/A	#N/A	#N/A
1049	Vps35l	Q8BWQ6	1.47	0.413211	0.803852
1050	Etf1	Q8BWY3	1.34	0.418612	0.80489
1051	Cip2a	Q8BWY9	-2.26	0.0047468	0.0259171
1052	Rbbp5	Q8BX09	-0.12	0.518086	0.870169
1053	Gemin5	Q8BX17	#N/A	#N/A	#N/A
1054	Vps13c	Q8BX70	0.71	0.860264	0.959302
1055	Hat1	Q8BY71	1.27	0.463166	0.833318
1056	Tbcd	Q8BYA0	2.55	0.0428317	0.190317
1057	Glmn	Q8BZM1	-6.64	1e-17	6.29076e-17
1058	Dock10	Q8BZN6	1.26	0.464354	0.833318
1059	Map1s	Q8C052	1.78	0.211254	0.60716
1060	Farsa	Q8C0C7	0.93	0.691122	0.898654
1061	Efl1	Q8C0D5	1.84	0.227443	0.632089
1062	Vps26b	Q8C0E2	0.14	0.686779	0.896659
1063	Dis3l	Q8C0S1	#N/A	#N/A	#N/A
1064	Slc9b1	Q8C0X2	-0.26	0.422976	0.810587
1065	Ppp4r4	Q8C0Y0	0.04	0.61589	0.882293
1066	Dock8	Q8C147	#N/A	#N/A	#N/A
1067	Cps1	Q8C196	-0.91	0.168354	0.527462
1068	Thop1	Q8C1A5	-6.64	1e-17	6.29076e-17
1069	Septin11	Q8C1B7	1.38	0.398264	0.792079
1070	Washc5	Q8C2E7	0.81	0.780721	0.926365
1071	Kntc1	Q8C3Y4	#N/A	#N/A	#N/A
1072	Unc119b	Q8C4B4	-6.64	1e-17	6.29076e-17
1073	Tbl3	Q8C4J7	1.25	0.472059	0.837267
1074	Nelfb	Q8C4Y3	#N/A	#N/A	#N/A
1075	Cnot2	Q8C5L3	#N/A	#N/A	#N/A
1076	Cwc22	Q8C5N3	6.64	1e-17	6.29076e-17
1077	Wdr26	Q8C6G8	-2.24	0.00512382	0.0279098
1078	Radx	Q8C779	-0.63	0.240638	0.646675
1079	Uba6	Q8C7R4	0.8	0.789236	0.927077
1080	Utp15	Q8C7V3	1.13	0.591862	0.873374
1081	Itch	Q8C863	-6.64	1e-17	6.29076e-17
1082	Strip2	Q8C9H6	1.74	0.300601	0.711626
1083	Acat2	Q8CAY6	-2.79	0.000779769	0.00450166
1084	Tsku	Q8CBR6	-6.64	1e-17	6.29076e-17
1085	Abi1	Q8CBW3	#N/A	#N/A	#N/A
1086	Riox2	Q8CD15	0.67	0.89216	0.973394
1087	Ttc27	Q8CD92	0.59	0.95731	0.992722
1088	Txnl1	Q8CDN6	2.77	0.0301936	0.144717
1089	Trmt6	Q8CE96	1.4	0.396564	0.792079
1090	Nup88	Q8CEC0	-6.64	1e-17	6.29076e-17
1091	Fam229b	Q8CF36	#N/A	#N/A	#N/A
1092	Colec10	Q8CF98	-0.77	0.186921	0.568622
1093	Snx8	Q8CFD4	1.79	0.246518	0.652216
1094	Scyl2	Q8CFE4	-6.64	1e-17	6.29076e-17
1095	Slc38a2	Q8CFE6	-0.23	0.435997	0.824619
1096	Sulf2	Q8CFG0	-1.01	0.118171	0.417022
1097	Polr2b	Q8CFI7	0.81	0.785717	0.927077
1098	Aqr	Q8CFQ3	0.66	0.899281	0.975399
1099	C1ra	Q8CG16	-1.23	0.0739366	0.301871
1100	Smc2	Q8CG48	-0.13	0.504413	0.861148
1101	Eprs1	Q8CGC7	0.97	0.660473	0.887685
1102	Ogt	Q8CGY8	1.36	0.408486	0.799184
1103	Cherp	Q8CGZ0	#N/A	#N/A	#N/A
1104	Ccar1	Q8CH18	6.64	1e-17	6.29076e-17
1105	Synj1	Q8CHC4	#N/A	#N/A	#N/A
1106	Eif2b5	Q8CHW4	1.5	0.334284	0.732136
1107	Cwf19l1	Q8CI33	1.25	0.470774	0.837051
1108	Ca12	Q8CI85	#N/A	#N/A	#N/A
1109	Pygb	Q8CI94	0.22	0.748766	0.923875
1110	Serpina11	Q8CIE0	#N/A	#N/A	#N/A
1111	Copa	Q8CIE6	0.59	0.957532	0.992722
1112	Prmt5	Q8CIG8	1.15	0.539513	0.873374
1113	Plcg2	Q8CIH5	0.91	0.708435	0.907597
1114	Ppat	Q8CIH9	0.91	0.708117	0.907597
1115	Vwf	Q8CIZ8	-2.55	0.00183831	0.0103798
1116	Ago2	Q8CJG0	0.29	0.812619	0.932701
1117	Hmgcs1	Q8JZK9	#N/A	#N/A	#N/A
1118	Eif3b	Q8JZQ9	0.59	0.9607	0.992722
1119	Lin7a	Q8JZS0	#N/A	#N/A	#N/A
1120	Pxdc1	Q8JZU6	#N/A	#N/A	#N/A
1121	Amdhd2	Q8JZV7	-6.64	1e-17	6.29076e-17
1122	Slco4a1	Q8K078	#N/A	#N/A	#N/A
1123	Ipo13	Q8K0C1	-6.64	1e-17	6.29076e-17
1124	Gmds	Q8K0C9	1.57	0.338678	0.733432
1125	Fgb	Q8K0E8	-0.98	0.126421	0.432937
1126	Plekho2	Q8K124	#N/A	#N/A	#N/A
1127	Pdxk	Q8K183	#N/A	#N/A	#N/A
1128	Fermt3	Q8K1B8	1	0.638208	0.886702
1129	Spp2	Q8K1I3	-6.64	1e-17	6.29076e-17
1130	Dnm1l	Q8K1M6	0.82	0.777728	0.926365
1131	Nek9	Q8K1R7	0.79	0.81219	0.932701
1132	Wdr11	Q8K1X1	0.82	0.778539	0.926365
1133	Nckap1l	Q8K1X4	-0.15	0.487105	0.847285
1134	Colgalt1	Q8K297	-1.13	0.111349	0.399181
1135	Commd9	Q8K2Q0	-0.52	0.288815	0.69574
1136	Nmral1	Q8K2T1	-6.64	1e-17	6.29076e-17
1137	Paf1	Q8K2T8	0.61	0.97926	0.99866
1138	Ipo11	Q8K2V6	-0.21	0.448461	0.833318
1139	Cbr3	Q8K354	-0.59	0.256597	0.667543
1140	Ddx18	Q8K363	-1.11	0.0956918	0.359621
1141	Fanci	Q8K368	-6.64	1e-17	6.29076e-17
1142	Usp45	Q8K387	#N/A	#N/A	#N/A
1143	Babam2	Q8K3W0-1	1.36	0.407213	0.799184
1144	Emilin2	Q8K482	-0.53	0.279529	0.693972
1145	Mta1	Q8K4B0	0.63	0.946429	0.989746
1146	Alms1	Q8K4E0	-1.89	0.0208646	0.104098
1147	Ltbp4	Q8K4G1	-0.36	0.364051	0.765466
1148	Colec12	Q8K4Q8	#N/A	#N/A	#N/A
1149	Dcaf8	Q8N7N5	-0.38	0.383011	0.777099
1150	Gpt	Q8QZR5	6.64	1e-17	6.29076e-17
1151	Eif3l	Q8QZY1	0.27	0.789549	0.927077
1152	Sf3b4	Q8QZY9	-2.84	0.00065127	0.00379771
1153	Mapre2	Q8R001	-2.22	0.00535803	0.0289809
1154	Aimp2	Q8R010	0.54	0.995872	0.99866
1155	Gspt1	Q8R050	1.36	0.409086	0.799184
1156	Gale	Q8R059	-1.98	0.0111159	0.0588862
1157	Hnrnpl	Q8R081	1.7	0.240957	0.646675
1158	Sgpl1	Q8R0X7	2.56	0.0412736	0.183747
1159	Aldh1l1	Q8R0Y6	-0.7	0.212965	0.60716
1160	Sirt3	Q8R104-2	5.52	4.89443e-07	3.07062e-06
1161	Serpina10	Q8R121	-0.95	0.132031	0.448168
1162	Ero1a	Q8R180	#N/A	#N/A	#N/A
1163	Eif3c	Q8R1B4	0.94	0.687132	0.896659
1164	Niban2	Q8R1F1	-0.18	0.470744	0.837051
1165	Rpp40	Q8R1F9	6.64	1e-17	6.29076e-17
1166	Cmbl	Q8R1G2	-0.71	0.209428	0.606185
1167	Tor2a	Q8R1J9	-0.71	0.209242	0.606185
1168	Dync1li1	Q8R1Q8	1.04	0.611611	0.87988
1169	Utp4	Q8R2N2	0.69	0.876878	0.967575
1170	Gfm2	Q8R2Q4	0.53	0.991778	0.99866
1171	Seh1l	Q8R2U0	6.64	1e-17	6.29076e-17
1172	Nepro	Q8R2U2	-6.64	1e-17	6.29076e-17
1173	Mcam	Q8R2Y2	#N/A	#N/A	#N/A
1174	Pspc1	Q8R326	6.64	1e-17	6.29076e-17
1175	Cdc16	Q8R349	#N/A	#N/A	#N/A
1176	Igsf8	Q8R366	-0.05	0.550289	0.873374
1177	Mcmbp	Q8R3C0	0.53	0.994943	0.99866
1178	Nop14	Q8R3N1	#N/A	#N/A	#N/A
1179	Thoc1	Q8R3N6	-1.75	0.0211814	0.105452
1180	Exoc1	Q8R3S6	#N/A	#N/A	#N/A
1181	Nup85	Q8R480	#N/A	#N/A	#N/A
1182	Stab2	Q8R4U0	-6.64	1e-17	6.29076e-17
1183	Prpsap2	Q8R574	1.14	0.549795	0.873374
1184	Actr1b	Q8R5C5	-1.9	0.01373	0.0707903
1185	Usp15	Q8R5H1	0.06	0.632686	0.886634
1186	Nol6	Q8R5K4	1.49	0.33821	0.733105
1187	Vps39	Q8R5L3	6.64	1e-17	6.29076e-17
1188	Apobr	Q8VBT6	#N/A	#N/A	#N/A
1189	Exosc2	Q8VBV3	#N/A	#N/A	#N/A
1190	Cops8	Q8VBV7	0.75	0.82852	0.939287
1191	Uroc1	Q8VC12	-0.62	0.241071	0.646675
1192	Med17	Q8VCD5	#N/A	#N/A	#N/A
1193	Gpn1	Q8VCE2	#N/A	#N/A	#N/A
1194	Acaa1b	Q8VCH0	-0.34	0.382061	0.776533
1195	Fgg	Q8VCM7	0.39	0.88499	0.970512
1196	Rnpep	Q8VCT3	2.65	0.0473718	0.209286
1197	Tspyl4	Q8VD63	#N/A	#N/A	#N/A
1198	Pik3r4	Q8VD65	1.57	0.336619	0.733105
1199	Myh9	Q8VDD5	0.8	0.79181	0.928122
1200	Washc1	Q8VDD8	1.98	0.145721	0.479502
1201	Psmd2	Q8VDM4	0.39	0.880857	0.968733
1202	Hnrnpul1	Q8VDM6	6.64	1e-17	6.29076e-17
1203	Atp1a1	Q8VDN2	0.42	0.904101	0.976665
1204	Ccar2	Q8VDP4	6.64	1e-17	6.29076e-17
1205	Ptgr2	Q8VDQ1	-6.64	1e-17	6.29076e-17
1206	Ddx39a	Q8VDW0	1.32	0.43238	0.822242
1207	Rcc1	Q8VE37	0.35	0.851426	0.953086
1208	Metrnl	Q8VE43	-0.72	0.20384	0.598087
1209	Srsf4	Q8VE97	1.51	0.326616	0.723555
1210	Krt79	Q8VED5	2.96	0.0143906	0.0738673
1211	Rpa1	Q8VEE4	2.12	0.110538	0.39859
1212	Arl8a	Q8VEH3	-0.78	0.182847	0.559909
1213	Epm2aip1	Q8VEH5	#N/A	#N/A	#N/A
1214	Nle1	Q8VEJ4	1.09	0.579311	0.873374
1215	Hnrnpu	Q8VEK3	2.13	0.107331	0.389675
1216	Rbm39	Q8VH51	#N/A	#N/A	#N/A
1217	Flnc	Q8VHX6	6.64	1e-17	6.29076e-17
1218	Taf9	Q8VI33	6.64	1e-17	6.29076e-17
1219	Pxn	Q8VI36	-6.64	1e-17	6.29076e-17
1220	Ipo4	Q8VI75	0.3	0.813131	0.932701
1221	Oasl1	Q8VI94	#N/A	#N/A	#N/A
1222	Sfpq	Q8VIJ6	-0.19	0.461133	0.833318
1223	Acot7	Q91V12	1.6	0.283284	0.693972
1224	Rab14	Q91V41	0.46	0.93828	0.987101
1225	NA.1638	Q91V76	1.56	0.302159	0.711626
1226	Tti1	Q91V83	0.22	0.751469	0.924202
1227	Acly	Q91V92	0.12	0.674508	0.887685
1228	Eif4a3	Q91VC3	1.36	0.40979	0.799549
1229	Snx9	Q91VH2	1.33	0.426527	0.816042
1230	Memo1	Q91VH6	0.51	0.979083	0.99866
1231	Rnh1	Q91VI7	1	0.6423	0.886702
1232	Bzw2	Q91VK1	6.64	1e-17	6.29076e-17
1233	Itm2c	Q91VK4	-6.64	1e-17	6.29076e-17
1234	Lrp5	Q91VN0	-0.16	0.483282	0.845652
1235	Ddx1	Q91VR5	#N/A	#N/A	#N/A
1236	Pus7	Q91VU7	1.11	0.565192	0.873374
1237	Znf622	Q91VY9	6.64	1e-17	6.29076e-17
1238	Csde1	Q91W50	2.06	0.160354	0.511023
1239	Anapc4	Q91W96	-2	0.0105227	0.0558718
1240	Setd3	Q91WC0	0.57	0.977173	0.99866
1241	Elp2	Q91WG4	#N/A	#N/A	#N/A
1242	Gne	Q91WG8	0.35	0.850185	0.952191
1243	Eif3h	Q91WK2	0.43	0.91567	0.982806
1244	Rrp9	Q91WM3	-0.27	0.416507	0.80489
1245	Masp2	Q91WP0	-1.65	0.0269839	0.130413
1246	Yars1	Q91WQ3	-0.18	0.466215	0.834118
1247	Ash2l	Q91X20	1.3	0.524615	0.87104
1248	Dcxr	Q91X52	1.94	0.225122	0.628657
1249	Mat1a	Q91X83	-0.08	0.534711	0.873374
1250	Atp6v0e2	Q91XE7	#N/A	#N/A	#N/A
1251	Dnah8	Q91XQ0	1.72	0.23222	0.640751
1252	F11	Q91Y47	0.32	0.823368	0.937578
1253	Ipo9	Q91YE6	0.18	0.719156	0.914571
1254	Asl	Q91YI0	0.56	0.982862	0.99866
1255	Atg13	Q91YI1	-3.19	0.000160397	0.000966974
1256	Snx4	Q91YJ2	0.12	0.674262	0.887685
1257	Bag2	Q91YN9	0.11	0.662285	0.887685
1258	Dera	Q91YP3	0.44	0.920823	0.982806
1259	Rpn1	Q91YQ5	2.06	0.125372	0.432937
1260	Twf1	Q91YR1	6.64	1e-17	6.29076e-17
1261	Mettl13	Q91YR5	0.25	0.781769	0.926675
1262	Celsr3	Q91ZI0	-2	0.0104238	0.0554735
1263	Ugp2	Q91ZJ5	0.63	0.927113	0.98543
1264	Snx18	Q91ZR2	-6.64	1e-17	6.29076e-17
1265	Lrp1	Q91ZX7	-0.96	0.13193	0.448168
1266	Scpep1	Q920A5	-0.49	0.29808	0.709933
1267	Supt16h	Q920B9	0.67	0.895186	0.973394
1268	Fdps	Q920E5	-0.3	0.408357	0.799184
1269	Coro6	Q920M5	-1.81	0.0248682	0.120439
1270	Vps16	Q920Q4	-6.64	1e-17	6.29076e-17
1271	Ivns1abp	Q920Q8	-6.64	1e-17	6.29076e-17
1272	Rab31	Q921E2	-0.07	0.540001	0.873374
1273	Eed	Q921E6	#N/A	#N/A	#N/A
1274	Hnrnpll	Q921F4	2.13	0.13679	0.461616
1275	Tubgcp2	Q921G8	-0.4	0.372003	0.767922
1276	Klhdc4	Q921I2	6.64	1e-17	6.29076e-17
1277	Exosc4	Q921I9	#N/A	#N/A	#N/A
1278	Rheb	Q921J2	#N/A	#N/A	#N/A
1279	Sf3b3	Q921M3	0.51	0.981042	0.99866
1280	Cyrib	Q921M7	#N/A	#N/A	#N/A
1281	Ddx27	Q921N6	6.64	1e-17	6.29076e-17
1282	Dars1	Q922B2	1.11	0.566406	0.873374
1283	Ppp6r3	Q922D4	-0.68	0.220827	0.620866
1284	Mthfd1	Q922D8	1.34	0.417962	0.80489
1285	Tubb6	Q922F4	0.91	0.704134	0.907597
1286	Prmt3	Q922H1	6.64	1e-17	6.29076e-17
1287	Gmppa	Q922H4	0.69	0.880474	0.968733
1288	Nop2	Q922K7	1.15	0.534513	0.873374
1289	Chid1	Q922Q9	-6.64	1e-17	6.29076e-17
1290	Pdia6	Q922R8	1.6	0.284463	0.693972
1291	Krt5	Q922U2	-0.19	0.46293	0.833318
1292	Dbr1	Q923B1	-1.85	0.0233781	0.115395
1293	Sf3b5	Q923D4	-0.09	0.529343	0.871571
1294	Polr2h	Q923G2	-6.64	1e-17	6.29076e-17
1295	Xpo5	Q924C1	0.1	0.659055	0.88763
1296	Xpo6	Q924Z6	6.64	1e-17	6.29076e-17
1297	Taldo1	Q93092	2.59	0.0388368	0.178388
1298	Hnrnpab	Q99020	0.28	0.798175	0.928726
1299	Myo5a	Q99104	-6.64	1e-17	6.29076e-17
1300	Wdr77	Q99J09	2.16	0.101789	0.373528
1301	Nrbp1	Q99J45	-0.09	0.529306	0.871571
1302	Nans	Q99J77	1.02	0.625494	0.884016
1303	Atg5	Q99J83	#N/A	#N/A	#N/A
1304	Psip1	Q99JF8	-6.64	1e-17	6.29076e-17
1305	Rpp25l	Q99JH1	0.65	0.913444	0.981977
1306	Psmd6	Q99JI4	0.73	0.846793	0.94977
1307	Rap1b	Q99JI6	-0.71	0.209481	0.606185
1308	Klhl22	Q99JN2	#N/A	#N/A	#N/A
1309	Smarcd2	Q99JR8	#N/A	#N/A	#N/A
1310	Lims1	Q99JW4	-1.42	0.0478433	0.210966
1311	Eif3m	Q99JX4	0.06	0.627437	0.884155
1312	Nxf1	Q99JX7	1.41	0.377392	0.773384
1313	Actr3	Q99JY9	0.74	0.838665	0.944385
1314	Pdxdc1	Q99K01	#N/A	#N/A	#N/A
1315	Rragc	Q99K70	1.28	0.45146	0.833318
1316	Psat1	Q99K85	0.98	0.658284	0.887553
1317	Vwa5a	Q99KC8	1.41	0.434495	0.823122
1318	Unc45a	Q99KD5	-6.64	1e-17	6.29076e-17
1319	Cmas	Q99KK2	1.75	0.249022	0.655759
1320	Dpp3	Q99KK7	#N/A	#N/A	#N/A
1321	Prpf19	Q99KP6	1.31	0.437643	0.826382
1322	Nampt	Q99KQ4	0.04	0.61204	0.87988
1323	Fuca2	Q99KR8	-6.64	1e-17	6.29076e-17
1324	Dnajb11	Q99KV1	-0.68	0.219251	0.620496
1325	Eif2s2	Q99L45	1.16	0.528963	0.871571
1326	St13	Q99L47	1.28	0.45147	0.833318
1327	Elp5	Q99L85	#N/A	#N/A	#N/A
1328	Mat2b	Q99LB6	#N/A	#N/A	#N/A
1329	Cstf1	Q99LC2	1.66	0.256925	0.667543
1330	Eif2b1	Q99LC8	1.42	0.398217	0.792079
1331	Gps1	Q99LD4	0.11	0.664254	0.887685
1332	Eif2b2	Q99LD9	0.47	0.943359	0.988627
1333	Rtcb	Q99LF4	1.07	0.588448	0.873374
1334	Tnpo2	Q99LG2	-6.64	1e-17	6.29076e-17
1335	Cstf3	Q99LI7	2.61	0.0573611	0.245909
1336	Dpy30	Q99LT0	-6.64	1e-17	6.29076e-17
1337	Hspa14	Q99M31	6.64	1e-17	6.29076e-17
1338	Kars1	Q99MN1	0.89	0.726263	0.919748
1339	Aspn	Q99MQ4	-0.45	0.316846	0.723555
1340	Msh4	Q99MT2	1.77	0.212275	0.60716
1341	Acss1	Q99NB1	-0.1	0.522712	0.870169
1342	Sf3b1	Q99NB9	0.19	0.727035	0.920158
1343	Trem2	Q99NH8	#N/A	#N/A	#N/A
1344	Hspbp1	Q99P31	0.73	0.8707	0.965601
1345	Rtn4	Q99P72	0.41	0.892927	0.973394
1346	Gpnmb	Q99P91	-0.35	0.367987	0.766422
1347	Rrbp1	Q99PL5	1.61	0.278496	0.693972
1348	Trim33	Q99PP7	#N/A	#N/A	#N/A
1349	Arhgdia	Q99PT1	0.89	0.752559	0.924202
1350	Prpf8	Q99PV0	0.4	0.886615	0.971534
1351	Npm3	Q9CPP0	1.84	0.187372	0.569246
1352	Rpl17	Q9CPR4	1.36	0.404101	0.798885
1353	Glo1	Q9CPU0	-1.12	0.0938708	0.357955
1354	Arpc5	Q9CPW4	0.34	0.838728	0.944385
1355	Lap3	Q9CPY7	-1.02	0.116633	0.412851
1356	Mtap	Q9CQ65	1.39	0.389922	0.785993
1357	Rpa3	Q9CQ71	1.32	0.428822	0.818099
1358	Bzw1	Q9CQC6	1.29	0.44859	0.833318
1359	Sar1b	Q9CQC9	-0.48	0.302271	0.711626
1360	RTRAF	Q9CQE8	-6.64	1e-17	6.29076e-17
1361	Nudt21	Q9CQF3	0.28	0.775662	0.926365
1362	Pcyox1	Q9CQF9	-6.64	1e-17	6.29076e-17
1363	Glrx3	Q9CQM9	0.5	0.96662	0.99278
1364	Ppp6c	Q9CQR6	2.66	0.0323248	0.154292
1365	Sec61b	Q9CQS8	#N/A	#N/A	#N/A
1366	Mri1	Q9CQT1	-0.44	0.323648	0.723555
1367	Pop4	Q9CR08	#N/A	#N/A	#N/A
1368	Vta1	Q9CR26	6.64	1e-17	6.29076e-17
1369	Rpl14	Q9CR57	0.92	0.699963	0.907287
1370	Carhsp1	Q9CR86	-2.84	0.000643226	0.00376027
1371	Prl7c1	Q9CRB5	-0.64	0.233956	0.641717
1372	Xpot	Q9CRT8	1.73	0.229802	0.637114
1373	Dis3	Q9CSH3	1.06	0.595738	0.873374
1374	Smc1a	Q9CU62	-0.54	0.274609	0.693259
1375	Arpc2	Q9CVB6	0.53	0.991735	0.99866
1376	Smc3	Q9CW03	1.75	0.221406	0.620866
1377	Atic	Q9CWJ9	0.95	0.680151	0.890582
1378	Snx2	Q9CWK8	-6.64	1e-17	6.29076e-17
1379	Ctnnbl1	Q9CWL8	1.78	0.233298	0.641329
1380	Cnot11	Q9CWN7	#N/A	#N/A	#N/A
1381	Setd6	Q9CWY3	2.04	0.170095	0.531402
1382	Rnaseh2a	Q9CWY8	6.64	1e-17	6.29076e-17
1383	Psmd8	Q9CX56	#N/A	#N/A	#N/A
1384	Kynu	Q9CXF0	-0.17	0.476882	0.838892
1385	Tbc1d15	Q9CXF4	0.22	0.760106	0.924202
1386	Nip7	Q9CXK8	1.35	0.409963	0.799549
1387	Dcun1d5	Q9CXV9	#N/A	#N/A	#N/A
1388	Cacybp	Q9CXW3	#N/A	#N/A	#N/A
1389	Rpl11	Q9CXW4	2.62	0.0357861	0.167363
1390	Ilf2	Q9CXY6	#N/A	#N/A	#N/A
1391	Bud23	Q9CY21	#N/A	#N/A	#N/A
1392	Serbp1	Q9CY58	#N/A	#N/A	#N/A
1393	Blvra	Q9CY64	0.23	0.755932	0.924202
1394	Zcchc8	Q9CYA6	-0.05	0.556297	0.873374
1395	Tomm34	Q9CYG7	1.85	0.245246	0.650099
1396	Atp6ap2	Q9CYN9	-2.24	0.00514487	0.0279586
1397	Pgm3	Q9CYR6	-6.64	1e-17	6.29076e-17
1398	Cops7a	Q9CZ04	-2.6	0.00285785	0.0158655
1399	Ola1	Q9CZ30	-0.48	0.30272	0.711626
1400	Nsfl1c	Q9CZ44	1.42	0.373246	0.767922
1401	Gars1	Q9CZD3	1.29	0.446661	0.833318
1402	Psmg3	Q9CZH3	1.86	0.203735	0.598087
1403	Rpl15	Q9CZM2	-0.45	0.318572	0.723555
1404	Shmt2	Q9CZN7	1.57	0.297889	0.709933
1405	Mtrex	Q9CZU3	1.08	0.585531	0.873374
1406	Cs	Q9CZU6	-6.64	1e-17	6.29076e-17
1407	Elp3	Q9CZX0	1.23	0.48567	0.845994
1408	Mms19	Q9D071	0.36	0.85952	0.959302
1409	Ndc80	Q9D0F1	#N/A	#N/A	#N/A
1410	Pgm1	Q9D0F9	-0.47	0.308338	0.713338
1411	Mrto4	Q9D0I8	6.64	1e-17	6.29076e-17
1412	Rars1	Q9D0I9	0.85	0.756595	0.924202
1413	Rnmt	Q9D0L8	1.24	0.522603	0.870169
1414	Exosc7	Q9D0M0	-6.64	1e-17	6.29076e-17
1415	Prpsap1	Q9D0M1	1.94	0.166865	0.526284
1416	Tars1	Q9D0R2	0.76	0.823089	0.937578
1417	Snu13	Q9D0T1	1.66	0.334101	0.732136
1418	Cndp2	Q9D1A2	0.82	0.778863	0.926365
1419	Vps28	Q9D1C8	#N/A	#N/A	#N/A
1420	Rab1b	Q9D1G1	0.03	0.608717	0.878542
1421	Eef1e1	Q9D1M4	-2.6	0.00154466	0.00874302
1422	Chordc1	Q9D1P4	6.64	1e-17	6.29076e-17
1423	Polr3h	Q9D2C6	-6.64	1e-17	6.29076e-17
1424	Aar2	Q9D2V5	0.27	0.776862	0.926365
1425	Coro7	Q9D2V7	#N/A	#N/A	#N/A
1426	Cul2	Q9D4H8	0.21	0.739431	0.921522
1427	Sf3a3	Q9D554	#N/A	#N/A	#N/A
1428	Cul5	Q9D5V5	-0.08	0.531792	0.873374
1429	Sec23b	Q9D662	0.36	0.856788	0.957732
1430	Tubb4a	Q9D6F9	-1.57	0.0336512	0.159637
1431	Nop56	Q9D6Z1	1.72	0.232717	0.641329
1432	Prps1	Q9D7G0	1.5	0.331184	0.728794
1433	Gid8	Q9D7M1	6.64	1e-17	6.29076e-17
1434	Ppa1	Q9D819	-1.14	0.0902801	0.347258
1435	Timm50	Q9D880	-6.64	1e-17	6.29076e-17
1436	Chmp4b	Q9D8B3	-6.64	1e-17	6.29076e-17
1437	Rpl4	Q9D8E6	1.38	0.398092	0.792079
1438	Rpl7l1	Q9D8M4	-6.64	1e-17	6.29076e-17
1439	Eef1g	Q9D8N0	0.66	0.899617	0.975399
1440	Snx5	Q9D8U8	-0.31	0.39482	0.792035
1441	Psmd12	Q9D8W5	1.01	0.632845	0.886634
1442	Cutc	Q9D8X1	2.26	0.126396	0.432937
1443	Tnfaip8l2	Q9D8Y7	0.24	0.775459	0.926365
1444	Atg7	Q9D906	1.66	0.255963	0.667292
1445	Evpl	Q9D952	6.64	1e-17	6.29076e-17
1446	Gatm	Q9D964	#N/A	#N/A	#N/A
1447	Gng12	Q9DAS9	#N/A	#N/A	#N/A
1448	Prpf4	Q9DAW6	0.72	0.871838	0.965601
1449	Napa	Q9DB05	#N/A	#N/A	#N/A
1450	Smg9	Q9DB90	0.02	0.60084	0.873374
1451	Naa16	Q9DBB4	#N/A	#N/A	#N/A
1452	Cmtr1	Q9DBC3	2.13	0.149888	0.487586
1453	Pelp1	Q9DBD5	-6.64	1e-17	6.29076e-17
1454	Csad	Q9DBE0	-6.64	1e-17	6.29076e-17
1455	Ap2b1	Q9DBG3	0.82	0.776526	0.926365
1456	Wwp2	Q9DBH0	-0.66	0.249267	0.655759
1457	Lman2	Q9DBH5	-6.64	1e-17	6.29076e-17
1458	Pgam1	Q9DBJ1	0.77	0.812989	0.932701
1459	Xrn2	Q9DBR1	1.12	0.563477	0.873374
1460	Ampd2	Q9DBT5	-0.16	0.482026	0.844732
1461	Eif3k	Q9DBZ5	0.55	0.986987	0.99866
1462	Cdc40	Q9DC48	0.15	0.70835	0.907597
1463	Gnai3	Q9DC51	0.53	0.994893	0.99866
1464	Fbxo3	Q9DC63	#N/A	#N/A	#N/A
1465	Pycr3	Q9DCC4	0.79	0.801444	0.930929
1466	Pgd	Q9DCD0	0.96	0.669784	0.887685
1467	Pak1ip1	Q9DCE5	6.64	1e-17	6.29076e-17
1468	Eif3f	Q9DCH4	1.07	0.589787	0.873374
1469	Tspan4	Q9DCK3	-1.92	0.013274	0.0685923
1470	Paics	Q9DCL9	0.12	0.675657	0.888076
1471	Gmpr	Q9DCZ1	-6.64	1e-17	6.29076e-17
1472	Cyp4f14	Q9EP75	2.91	0.0381594	0.177741
1473	Wdr4	Q9EP82	6.64	1e-17	6.29076e-17
1474	Xpo7	Q9EPK7	0.71	0.860937	0.95959
1475	Clstn1	Q9EPL2	-0.78	0.21731	0.615756
1476	Ipo7	Q9EPL8	0.7	0.87134	0.965601
1477	Upf1	Q9EPU0	1.6	0.282485	0.693972
1478	Cpsf1	Q9EPU4	0.78	0.806519	0.932701
1479	Pes1	Q9EQ61	#N/A	#N/A	#N/A
1480	Cert1	Q9EQG9	-6.64	1e-17	6.29076e-17
1481	Vps35	Q9EQH3	0.98	0.652178	0.886702
1482	Mvp	Q9EQK5	0.92	0.698131	0.905927
1483	Ehd4	Q9EQP2	1.39	0.39011	0.785993
1484	Oga	Q9EQQ9	-0.62	0.26097	0.673517
1485	Fancg	Q9EQR6	-0.55	0.27154	0.687762
1486	Set	Q9EQU5	0.82	0.778545	0.926365
1487	Tor3a	Q9ER38	-1.26	0.0696974	0.287099
1488	Cars1	Q9ER72	0.44	0.917635	0.982806
1489	Elp4	Q9ER73	0.32	0.811902	0.932701
1490	Skic8	Q9ERF3	0.91	0.705351	0.907597
1491	Cse1l	Q9ERK4	0.95	0.676859	0.888076
1492	Ube4b	Q9ES00	-6.64	1e-17	6.29076e-17
1493	C1qtnf3	Q9ES30	-1.49	0.041118	0.183447
1494	Inpp5d	Q9ES52	-0.12	0.509976	0.863906
1495	Rtn3	Q9ES97-3	-0.32	0.387891	0.782883
1496	Lrba	Q9ESE1	#N/A	#N/A	#N/A
1497	Xpo4	Q9ESJ0	0.5	0.970752	0.995257
1498	Anp32b	Q9EST5	3.83	0.000883878	0.0050648
1499	Dkc1	Q9ESX5	1.26	0.468487	0.836197
1500	Pygl	Q9ET01	-1.94	0.0124933	0.0652868
1501	Dpp7	Q9ET22	-0.54	0.278358	0.693972
1502	Pik3cg	Q9JHG7	#N/A	#N/A	#N/A
1503	Cpb2	Q9JHH6	-2.21	0.00564766	0.0304763
1504	Plek	Q9JHK5	-0.47	0.309198	0.714365
1505	Ide	Q9JHR7	1.9	0.170347	0.531473
1506	Dync1h1	Q9JHU4	0.84	0.762789	0.924202
1507	Isyna1	Q9JHU9	#N/A	#N/A	#N/A
1508	Eefsec	Q9JHW4	#N/A	#N/A	#N/A
1509	Lrp1b	Q9JI18	-0.23	0.437636	0.826382
1510	Actn2	Q9JI91	0.27	0.783843	0.927077
1511	Prmt1	Q9JIF0	1.17	0.526617	0.871245
1512	Copb1	Q9JIF7	0.84	0.760251	0.924202
1513	Ccdc22	Q9JIG7	1.36	0.430839	0.820223
1514	Akr1a1	Q9JII6	-1.18	0.0836305	0.329259
1515	Ddx21	Q9JIK5	6.64	1e-17	6.29076e-17
1516	Flii	Q9JJ28	0.63	0.922352	0.983182
1517	Rpf2	Q9JJ80	1.66	0.259227	0.671461
1518	Wdr12	Q9JJA4	1.31	0.501868	0.857607
1519	Riox1	Q9JJF3	1.64	0.3341	0.732136
1520	Rnase4	Q9JJH1	-0.1	0.517434	0.870169
1521	Rpl38	Q9JJI8	0.48	0.957168	0.992722
1522	Lancl2	Q9JJK2	#N/A	#N/A	#N/A
1523	Cpn1	Q9JJN5	3.75	0.00120728	0.00690086
1524	Stk32b	Q9JJX8	#N/A	#N/A	#N/A
1525	Psmg1	Q9JK23	1.71	0.287567	0.694979
1526	Gnpnat1	Q9JK38	-3.12	0.00021954	0.00131667
1527	Serpini2	Q9JK88	-0.71	0.202287	0.598087
1528	Ap3m1	Q9JKC8	1.94	0.15745	0.504844
1529	Iqgap1	Q9JKF1	0.56	0.984803	0.99866
1530	Hyou1	Q9JKR6	0.77	0.818567	0.936638
1531	Cnot9	Q9JKY0	1.28	0.456646	0.833318
1532	Fmnl1	Q9JL26	#N/A	#N/A	#N/A
1533	Sart3	Q9JLI8	0.89	0.720137	0.914571
1534	Aldh9a1	Q9JLJ2	0.56	0.984309	0.99866
1535	Git2	Q9JLQ2	-1.71	0.034986	0.163953
1536	Cul3	Q9JLV5	0.97	0.663831	0.887685
1537	Hic2	Q9JLZ6	-0.83	0.166685	0.526284
1538	Arpc3	Q9JM76	0.3	0.811698	0.932701
1539	Prg4	Q9JM99	0.31	0.820924	0.936638
1540	Usp14	Q9JMA1	1.37	0.40163	0.796116
1541	Myo18a	Q9JMH9	0.62	0.93574	0.987101
1542	Rhoa	Q9QUI0	0.24	0.762928	0.924202
1543	Acsl4	Q9QUJ7	0.6	0.951679	0.991957
1544	Psma6	Q9QUM9	0.37	0.864898	0.96231
1545	Tlr2	Q9QUN7	-6.64	1e-17	6.29076e-17
1546	Prep	Q9QUR6	1.14	0.541963	0.873374
1547	Ptk2b	Q9QVP9	1.16	0.528281	0.871571
1548	Naga	Q9QWR8	-6.64	1e-17	6.29076e-17
1549	Drg2	Q9QXB9	1.25	0.485628	0.845994
1550	Copg2	Q9QXK3	1.37	0.401847	0.796116
1551	Cpsf3	Q9QXK7	6.64	1e-17	6.29076e-17
1552	Plec	Q9QXS1	0.96	0.671654	0.887685
1553	Ehd3	Q9QXY6	-0.62	0.241942	0.646761
1554	Macf1	Q9QXZ0	-1.27	0.0681554	0.282759
1555	Naa10	Q9QY36	-6.64	1e-17	6.29076e-17
1556	Clic4	Q9QYB1	0.54	0.999808	0.999808
1557	Dnajc7	Q9QYI3	0.82	0.806859	0.932701
1558	Dnaja2	Q9QYJ0	0.65	0.907026	0.978455
1559	Grm3	Q9QYS2	1.08	0.58467	0.873374
1560	Vps29	Q9QZ88	0.5	0.964586	0.99278
1561	Vps29	Q9QZ88-2	0.7	0.86791	0.964113
1562	Actr10	Q9QZB7	#N/A	#N/A	#N/A
1563	Eif3i	Q9QZD9	0.67	0.891215	0.973394
1564	Copg1	Q9QZE5	0.22	0.746752	0.923875
1565	Ppie	Q9QZH3	1.05	0.604759	0.873374
1566	Afdn	Q9QZQ1	-6.64	1e-17	6.29076e-17
1567	Macroh2a1	Q9QZQ8-1	0.54	0.999665	0.999808
1568	Angptl2	Q9R045	#N/A	#N/A	#N/A
1569	Prkab1	Q9R078	-6.64	1e-17	6.29076e-17
1570	Plod2	Q9R0B9	0.16	0.704829	0.907597
1571	Plod3	Q9R0E1	-1.1	0.0987582	0.368087
1572	Plod1	Q9R0E2	-0.53	0.281881	0.693972
1573	Comp	Q9R0G6	-0.6	0.251981	0.66063
1574	Galk1	Q9R0N0	0.59	0.959475	0.992722
1575	Esd	Q9R0P3	1.03	0.61673	0.882892
1576	Dstn	Q9R0P5	#N/A	#N/A	#N/A
1577	Arpc1a	Q9R0Q6	-6.64	1e-17	6.29076e-17
1578	Ptges3	Q9R0Q7	1.31	0.434485	0.823122
1579	Angptl3	Q9R182	-6.64	1e-17	6.29076e-17
1580	Mta2	Q9R190	0.5	0.966362	0.99278
1581	Prpf40a	Q9R1C7	#N/A	#N/A	#N/A
1582	Psma4	Q9R1P0	0.49	0.963991	0.992722
1583	Psmb3	Q9R1P1	0.09	0.648424	0.886702
1584	Psmb2	Q9R1P3	0.1	0.655653	0.886702
1585	Psma1	Q9R1P4	0.1	0.657176	0.886702
1586	Tmem176b	Q9R1Q6	-1.69	0.0244715	0.119518
1587	Sae1	Q9R1T2	1.62	0.323134	0.723555
1588	Myo1c	Q9WTI7	-6.64	1e-17	6.29076e-17
1589	Ruvbl2	Q9WTM5	1.29	0.450315	0.833318
1590	Skp1	Q9WTX5	1.09	0.576185	0.873374
1591	Cul1	Q9WTX6	-0.59	0.255612	0.667127
1592	Mbtps1	Q9WTZ2	-2.08	0.00832065	0.0444857
1593	Pfdn5	Q9WU28	2.17	0.158986	0.507658
1594	Pdcd6ip	Q9WU78	-0.04	0.556512	0.873374
1595	Farsb	Q9WUA2	1.62	0.273743	0.691828
1596	Pfkp	Q9WUA3	1.05	0.604157	0.873374
1597	Coro1b	Q9WUM3	1.19	0.511673	0.865246
1598	Coro1c	Q9WUM4	0.82	0.773833	0.926365
1599	Uchl5	Q9WUP7	-0.91	0.167863	0.527427
1600	Ctsz	Q9WUU7	-1.49	0.041127	0.183447
1601	Arpc1b	Q9WV32	1.09	0.574384	0.873374
1602	Asah1	Q9WV54	-1.56	0.0339347	0.160365
1603	Gsk3b	Q9WV60	0.62	0.944597	0.989476
1604	Bub3	Q9WVA3	2.06	0.124288	0.430728
1605	Tagln2	Q9WVA4	-0.8	0.176685	0.545874
1606	Carm1	Q9WVG6	0.66	0.901211	0.975399
1607	Psmd13	Q9WVJ2	0.7	0.869979	0.965485
1608	Efemp2	Q9WVJ9	-2.06	0.0124025	0.0651013
1609	Ehd1	Q9WVK4	-0.34	0.37804	0.773795
1610	Stat2	Q9WVL2	#N/A	#N/A	#N/A
1611	Anapc7	Q9WVM3	#N/A	#N/A	#N/A
1612	Wdr46	Q9Z0H1	1.52	0.361583	0.764443
1613	Vnn1	Q9Z0K8	-6.64	1e-17	6.29076e-17
1614	Ggh	Q9Z0L8	1.59	0.287898	0.694979
1615	Lipa	Q9Z0M5	-0.44	0.325498	0.723555
1616	Eif2s3x	Q9Z0N1	2.29	0.0778069	0.313832
1617	Nup160	Q9Z0W3	-0.2	0.458574	0.833318
1618	Heph	Q9Z0Z4	-6.64	1e-17	6.29076e-17
1619	Aldh18a1	Q9Z110	6.64	1e-17	6.29076e-17
1620	Eif3g	Q9Z1D1	-0.8	0.212143	0.60716
1621	Gys1	Q9Z1E4	#N/A	#N/A	#N/A
1622	Uba2	Q9Z1F9	2.1	0.116067	0.412109
1623	Atp6v1c1	Q9Z1G3	0.91	0.720412	0.914571
1624	Ddx39b	Q9Z1N5	1.27	0.459361	0.833318
1625	Clic1	Q9Z1Q5	0.84	0.762721	0.924202
1626	Vars1	Q9Z1Q9	1.54	0.311713	0.719457
1627	Bag6	Q9Z1R2	6.64	1e-17	6.29076e-17
1628	Apom	Q9Z1R3	-0.27	0.416735	0.80489
1629	Ap3b1	Q9Z1T1	1.01	0.631664	0.886634
1630	Thbs4	Q9Z1T2	-1.32	0.0614621	0.261553
1631	Uso1	Q9Z1Z0	0.48	0.950115	0.991841
1632	Strap	Q9Z1Z2	1.39	0.391755	0.78862
1633	Baz1b	Q9Z277	1.36	0.416001	0.80489
1634	Mbd3	Q9Z2D8	0.06	0.627499	0.884155
1635	Fem1b	Q9Z2G0	1.48	0.341374	0.737202
1636	Sucla2	Q9Z2I9	#N/A	#N/A	#N/A
1637	Crlf3	Q9Z2L7	-6.64	1e-17	6.29076e-17
1638	Pmm2	Q9Z2M7	-0.31	0.395817	0.792079
1639	Actl6a	Q9Z2N8	6.64	1e-17	6.29076e-17
1640	Psma7	Q9Z2U0	0.76	0.824678	0.938153
1641	Psma5	Q9Z2U1	0.8	0.791044	0.927752
1642	Dnpep	Q9Z2W0	1.14	0.54271	0.873374
1643	Hnrnpf	Q9Z2X1	1.65	0.263711	0.677277
1644	Psmd10	Q9Z2X2	1.05	0.620161	0.882892
1645	Osbpl10	S4R1M9	-6.64	1e-17	6.29076e-17

## Sheet: Figure6E_EVs_Up-regulated
	Term	Overlap	P.value	Adjusted.P.value	Old.P.value	Old.Adjusted.P.value	Odds.Ratio	Combined.Score	Genes	group	Genesize
1	RNA transport	6/167	4.1772e-05	0.00296581	0	0	10.5216	106.092	EIF4A2;SEH1L;NUP62;RPP40;EIF4E;EIF4G2	KEGG	6
2	Arginine and proline metabolism	3/50	0.000908975	0.0322686	0	0	17.3801	121.716	GOT1;SMS;ALDH18A1	KEGG	3
3	HIF-1 signaling pathway	3/104	0.00729501	0.103049	0	0	8.06578	39.6882	HMOX1;EIF4E;HK2	KEGG	3
4	tRNA Processing R-HSA-72306	6/105	2.94233e-06	0.000342291	0	0	17.1645	218.612	SEH1L;NSUN2;WDR4;NUP62;RPP40;TRMT61A	reactome	6
5	mRNA Splicing - Major Pathway R-HSA-72163	7/181	5.71764e-06	0.000498864	0	0	11.5151	139.009	HNRNPUL1;PUF60;CPSF3;CWC22;SNRPG;CCAR1;POLR2L	reactome	7
6	mRNA Splicing R-HSA-72172	7/189	7.59258e-06	0.000529962	0	0	11.0045	129.724	HNRNPUL1;PUF60;CPSF3;CWC22;SNRPG;CCAR1;POLR2L	reactome	7
7	ISG15 Antiviral Mechanism R-HSA-1169408	5/75	9.72457e-06	0.000565646	0	0	19.9738	230.515	EIF4A2;SEH1L;NUP62;EIF4E;EIF4G2	reactome	5
8	Regulation Of HSF1-mediated Heat Shock Response R-HSA-3371453	5/81	1.41826e-05	0.000697	0	0	18.3914	205.312	SEH1L;HSPH1;NUP62;HSPA14;CCAR2	reactome	5
9	Antiviral Mechanism By IFN-stimulated Genes R-HSA-1169410	5/83	1.59771e-05	0.000697	0	0	17.918	197.893	EIF4A2;SEH1L;NUP62;EIF4E;EIF4G2	reactome	5
10	Transport Of Mature mRNA Derived From An Intronless Transcript R-HSA-159231	4/42	1.93119e-05	0.000697786	0	0	29.0731	315.582	SEH1L;CPSF3;NUP62;EIF4E	reactome	4
11	Transport Of Mature mRNAs Derived From Intronless Transcripts R-HSA-159234	4/43	2.12314e-05	0.000697786	0	0	28.3262	304.791	SEH1L;CPSF3;NUP62;EIF4E	reactome	4
12	HIV Life Cycle R-HSA-162587	6/149	2.19933e-05	0.000697786	0	0	11.8567	127.161	FEN1;SEH1L;VTA1;NUP62;TAF9;POLR2L	reactome	6
13	Cellular Response To Heat Stress R-HSA-3371556	5/99	3.75424e-05	0.00109186	0	0	14.8562	151.385	SEH1L;HSPH1;NUP62;HSPA14;CCAR2	reactome	5
14	Late Phase Of HIV Life Cycle R-HSA-162599	5/136	0.000169405	0.00454789	0	0	10.6403	92.3916	SEH1L;VTA1;NUP62;TAF9;POLR2L	reactome	5
15	HIV Infection R-HSA-162906	6/229	0.00023649	0.00589536	0	0	7.57245	63.227	FEN1;SEH1L;VTA1;NUP62;TAF9;POLR2L	reactome	6
16	Transport Of Mature Transcript To Cytoplasm R-HSA-72202	4/83	0.000281852	0.00655776	0	0	13.9557	114.076	SEH1L;CPSF3;NUP62;EIF4E	reactome	4
17	Transport Of SLBP Independent Mature mRNA R-HSA-159227	3/35	0.000316199	0.0068971	0	0	25.5462	205.881	SEH1L;NUP62;EIF4E	reactome	3
18	Transport Of SLBP Dependant Mature mRNA R-HSA-159230	3/36	0.000344005	0.00706222	0	0	24.7709	197.544	SEH1L;NUP62;EIF4E	reactome	3
19	tRNA Modification In Nucleus And Cytosol R-HSA-6782315	3/42	0.00054413	0.0105501	0	0	20.9536	157.494	NSUN2;WDR4;TRMT61A	reactome	3
20	Major Pathway Of rRNA Processing In Nucleolus And Cytosol R-HSA-6791226	5/179	0.000600317	0.0110269	0	0	7.99336	59.2952	BOP1;RPP40;RPL36;DCAF13;BYSL	reactome	5
21	Viral Messenger RNA Synthesis R-HSA-168325	3/47	0.00075816	0.012752	0	0	18.5679	133.403	SEH1L;NUP62;POLR2L	reactome	3
22	rRNA Processing In Nucleus And Cytosol R-HSA-8868773	5/189	0.00076731	0.012752	0	0	7.55511	54.19	BOP1;RPP40;RPL36;DCAF13;BYSL	reactome	5
23	RMTs Methylate Histone Arginines R-HSA-3214858	3/49	0.000856766	0.0135914	0	0	17.7588	125.419	ACTL6A;PRMT3;ARID1A	reactome	3
24	rRNA Processing R-HSA-72312	5/199	0.000966826	0.0142301	0	0	7.16204	49.7153	BOP1;RPP40;RPL36;DCAF13;BYSL	reactome	5
25	Interferon Signaling R-HSA-913531	5/200	0.00098871	0.0142301	0	0	7.12495	49.2983	EIF4A2;SEH1L;NUP62;EIF4E;EIF4G2	reactome	5
26	Metabolism Of Non-Coding RNA R-HSA-194441	3/52	0.00101935	0.0142301	0	0	16.669	114.826	SEH1L;NUP62;SNRPG	reactome	3
27	Nuclear Envelope Breakdown R-HSA-2980766	3/53	0.00107757	0.0144644	0	0	16.3348	111.616	SEH1L;NUP62;LMNA	reactome	3
28	tRNA Processing In Nucleus R-HSA-6784531	3/57	0.00133137	0.0172091	0	0	15.1218	100.13	SEH1L;NUP62;RPP40	reactome	3
29	Influenza Viral RNA Transcription And Replication R-HSA-168273	4/137	0.00184589	0.0230077	0	0	8.26692	52.0385	SEH1L;NUP62;RPL36;POLR2L	reactome	4
30	Chromatin Modifying Enzymes R-HSA-3247509	5/238	0.0021278	0.025607	0	0	5.95146	36.6174	PRMT3;ACTL6A;TAF9;ARID1A;HCFC1	reactome	5
31	Nuclear Envelope (NE) Reassembly R-HSA-2995410	3/75	0.00292587	0.0331317	0	0	11.3311	66.1072	SEH1L;NUP62;LMNA	reactome	3
32	Influenza Infection R-HSA-168255	4/157	0.00302438	0.0331317	0	0	7.17901	41.6458	SEH1L;NUP62;RPL36;POLR2L	reactome	4
33	Transcriptional Regulation By Small RNAs R-HSA-5578749	3/76	0.00303786	0.0331317	0	0	11.1753	64.7786	SEH1L;NUP62;POLR2L	reactome	3
34	Mitochondrial Biogenesis R-HSA-1592230	3/89	0.00473759	0.044687	0	0	9.47977	50.7379	ATP5F1A;HCFC1;SIRT3	reactome	3
35	Cytokine Signaling In Immune System R-HSA-1280215	8/702	0.00510767	0.0469099	0	0	3.25987	17.2024	EIF4A2;SEH1L;RNASEH2A;MMP2;NUP62;HMOX1;EIF4E;EIF4G2	reactome	8
36	Cellular Responses To Stress R-HSA-2262752	8/722	0.00602645	0.0499259	0	0	3.16527	16.1796	SEH1L;HSPH1;NUP62;LMNA;RPL36;HMOX1;HSPA14;CCAR2	reactome	8
37	SARS-CoV-2-host Interactions R-HSA-9705683	4/196	0.00662652	0.0499259	0	0	5.70949	28.6427	SEH1L;NUP62;SNRPG;VPS39	reactome	4
38	Cellular Responses To Stimuli R-HSA-8953897	8/736	0.00674128	0.0499259	0	0	3.10213	15.5091	SEH1L;HSPH1;NUP62;LMNA;RPL36;HMOX1;HSPA14;CCAR2	reactome	8
39	HATs Acetylate Histones R-HSA-3214847	3/106	0.00768668	0.0499259	0	0	7.90837	38.5	ACTL6A;TAF9;HCFC1	reactome	3
40	Interleukin-4 And Interleukin-13 Signaling R-HSA-6785807	3/107	0.0078871	0.0499259	0	0	7.83193	37.9263	RNASEH2A;MMP2;HMOX1	reactome	3
41	Gene Silencing By RNA R-HSA-211000	3/108	0.00809058	0.0499259	0	0	7.75695	37.3656	SEH1L;NUP62;POLR2L	reactome	3
42	L13a-mediated Translational Silencing Of Ceruloplasmin Expression R-HSA-156827	3/108	0.00809058	0.0499259	0	0	7.75695	37.3656	EIF4A2;RPL36;EIF4E	reactome	3
43	GTP Hydrolysis And Joining Of 60S Ribosomal Subunit R-HSA-72706	3/109	0.00829714	0.0499259	0	0	7.68338	36.8176	EIF4A2;RPL36;EIF4E	reactome	3
44	Mitotic Prophase R-HSA-68875	3/112	0.0089354	0.0519742	0	0	7.47078	35.2452	SEH1L;NUP62;LMNA	reactome	3
45	Cap-dependent Translation Initiation R-HSA-72737	3/116	0.0098301	0.0544556	0	0	7.20487	33.3031	EIF4A2;RPL36;EIF4E	reactome	3
46	Ribosome Biogenesis (GO:0042254)	7/155	2.04748e-06	0.00136567	0	0	13.5558	177.566	BOP1;DDX27;PAK1IP1;MRTO4;ZNF622;DCAF13;BYSL	GO-BP	7
47	tRNA Methylation (GO:0030488)	4/36	1.03401e-05	0.00344841	0	0	34.5347	396.441	NSUN2;WDR4;TRMT1;TRMT61A	GO-BP	4
48	tRNA Processing (GO:0008033)	4/50	3.88316e-05	0.00863357	0	0	24.0072	243.824	NSUN2;WDR4;RPP40;TRMT1	GO-BP	4
49	Ribonucleoprotein Complex Biogenesis (GO:0022613)	5/118	8.68334e-05	0.0144795	0	0	12.3464	115.457	BOP1;PAK1IP1;MRTO4;ZNF622;BYSL	GO-BP	5
50	tRNA Modification (GO:0006400)	4/67	0.000123082	0.0164191	0	0	17.5141	157.674	NSUN2;WDR4;TRMT1;TRMT61A	GO-BP	4
51	Negative Regulation Of Proteasomal Ubiquitin-Dependent Protein Catabolic Process (GO:0032435)	3/32	0.000241595	0.0268573	0	0	28.1932	234.8	BAG6;TAF9;CCAR2	GO-BP	3
52	rRNA Metabolic Process (GO:0016072)	4/91	0.000400644	0.0291298	0	0	12.6673	99.0892	DDX27;MRTO4;DCAF13;BYSL	GO-BP	4
53	Negative Regulation Of Proteasomal Protein Catabolic Process (GO:1901799)	3/39	0.000436728	0.0291298	0	0	22.7032	175.636	BAG6;TAF9;CCAR2	GO-BP	3
54	Negative Regulation Of Ubiquitin-Dependent Protein Catabolic Process (GO:2000059)	3/39	0.000436728	0.0291298	0	0	22.7032	175.636	BAG6;TAF9;CCAR2	GO-BP	3
55	Internal Peptidyl-Lysine Acetylation (GO:0018393)	3/39	0.000436728	0.0291298	0	0	22.7032	175.636	BAG6;TAF9;ACTL6A	GO-BP	3
56	RNA Splicing (GO:0008380)	4/98	0.000530751	0.0318413	0	0	11.7199	88.382	SYNCRIP;DHX8;SNRPG;CCAR2	GO-BP	4
57	ncRNA Processing (GO:0034470)	4/100	0.000572857	0.0318413	0	0	11.4745	85.656	DDX27;MRTO4;DCAF13;BYSL	GO-BP	4
58	RNA Processing (GO:0006396)	5/183	0.000663447	0.0340399	0	0	7.81215	57.1698	SYNCRIP;HNRNPUL1;DHX8;SNRPG;CCAR2	GO-BP	5
59	RNA Metabolic Process (GO:0016070)	4/111	0.000847843	0.0356904	0	0	10.2892	72.7736	SYNCRIP;RNASEH2A;HNRNPUL1;DHX8	GO-BP	4
60	Mitotic Metaphase Plate Congression (GO:0007080)	3/50	0.000908975	0.0356904	0	0	17.3801	121.716	SEH1L;ZW10;NUP62	GO-BP	3
61	RNA Modification (GO:0009451)	3/51	0.00096316	0.0356904	0	0	17.0171	118.189	NSUN2;WDR4;TRMT1	GO-BP	3
62	Metaphase Plate Congression (GO:0051310)	3/51	0.00096316	0.0356904	0	0	17.0171	118.189	SEH1L;ZW10;NUP62	GO-BP	3
63	Regulation Of Translation (GO:0006417)	5/202	0.00103358	0.0362841	0	0	7.05191	48.4799	EIF4A2;SYNCRIP;BZW2;EIF4E;EIF4G2	GO-BP	5
64	Ribosomal Large Subunit Biogenesis (GO:0042273)	3/54	0.00113786	0.0379477	0	0	16.0137	108.551	PAK1IP1;MRTO4;ZNF622	GO-BP	3
65	mRNA Splicing, Via Spliceosome (GO:0000398)	5/211	0.00125447	0.0398445	0	0	6.74074	45.0351	SYNCRIP;DHX8;PUF60;CWC22;SNRPG	GO-BP	5
66	mRNA Processing (GO:0006397)	5/214	0.00133533	0.0404849	0	0	6.64297	43.967	SYNCRIP;DHX8;CPSF3;CWC22;SNRPG	GO-BP	5
67	RNA Methylation (GO:0001510)	3/62	0.00169762	0.0471797	0	0	13.8368	88.2583	NSUN2;SNRPG;TRMT61A	GO-BP	3
68	Regulation Of Translational Initiation (GO:0006446)	3/65	0.00194474	0.0518857	0	0	13.1653	82.1858	EIF4A2;BZW2;EIF4G2	GO-BP	3
69	Chromatin Organization (GO:0006325)	5/268	0.00354537	0.0875838	0	0	5.26455	29.7032	ACTL6A;DDX21;ANP32B;ARID1A;HCFC1	GO-BP	5
70	Regulation Of Mitotic Cell Cycle Phase Transition (GO:1901990)	3/86	0.00430417	0.0970632	0	0	9.8239	53.5223	ZW10;ACTL6A;ARID1A	GO-BP	3
71	RNA Splicing, Via Transesterification Reactions With Bulged Adenosine As Nucleophile (GO:0000377)	4/180	0.00491899	0.0994232	0	0	6.23359	33.1293	SYNCRIP;DHX8;CWC22;SNRPG	GO-BP	4
72	Regulation Of Cell Differentiation (GO:0045595)	4/193	0.00628025	0.115104	0	0	5.801	29.4131	NSUN2;ACTL6A;ANP32B;ARID1A	GO-BP	4
73	rRNA Processing (GO:0006364)	3/101	0.00673024	0.115104	0	0	8.31395	41.5793	DDX27;MRTO4;DCAF13	GO-BP	3
74	Regulation Of G1/S Transition Of Mitotic Cell Cycle (GO:2000045)	3/106	0.00768668	0.119233	0	0	7.90837	38.5	CPSF3;ACTL6A;ARID1A	GO-BP	3
75	Regulation Of Cellular Response To Stress (GO:0080135)	3/107	0.0078871	0.119561	0	0	7.83193	37.9263	CHORDC1;ACTL6A;TAF9	GO-BP	3
76	Regulation Of Proteasomal Ubiquitin-Dependent Protein Catabolic Process (GO:0032434)	3/109	0.00829714	0.122982	0	0	7.68338	36.8176	BAG6;TAF9;CCAR2	GO-BP	3
77	Mitotic Sister Chromatid Segregation (GO:0000070)	3/111	0.00871954	0.126433	0	0	7.54033	35.7577	SEH1L;ZW10;NUP62	GO-BP	3
78	Nucleus (GO:0005634)	33/4487	3.69203e-05	0.00100195	0	0	2.66554	27.2065	FEN1;DHX8;WDR4;TAF9;CCAR2;CCAR1;BAG6;SYNCRIP;PURA;HSPH1;XPO6;CWC22;LMNA;HMOX1;POLR2L;GOT1;NSUN2;PRMT3;ACTL6A;RPP40;TRMT1;KRT10;ARID1A;SCAF4;HCFC1;SIRT3;HNRNPUL1;PSPC1;ZW10;GID8;SNRPG;ANP32B;TRMT61A	GO-CC	33
79	Intracellular Membrane-Bounded Organelle (GO:0043231)	36/5175	4.35631e-05	0.00100195	0	0	2.58932	26.0001	FEN1;DHX8;WDR4;TAF9;HK2;CCAR2;CCAR1;BAG6;SYNCRIP;PURA;HSPH1;XPO6;CWC22;LMNA;HMOX1;POLR2L;GOT1;NSUN2;VTA1;PRMT3;ACTL6A;RPP40;TRMT1;KRT10;ARID1A;SCAF4;HCFC1;SIRT3;BYSL;HNRNPUL1;PSPC1;ZW10;GID8;SNRPG;ANP32B;TRMT61A	GO-CC	36
80	U2-type Catalytic Step 2 Spliceosome (GO:0071007)	3/29	0.000179445	0.00343937	0	0	31.451	271.285	DHX8;CWC22;SNRPG	GO-CC	3
81	Chromosome (GO:0005694)	4/164	0.00353575	0.0369646	0	0	6.8625	38.7377	BOP1;DDX27;DDX21;BYSL	GO-CC	4
82	U2-type Spliceosomal Complex (GO:0005684)	3/90	0.00488771	0.0468406	0	0	9.37034	49.8598	DHX8;CWC22;SNRPG	GO-CC	3
83	Spindle (GO:0005819)	4/210	0.00841018	0.0604482	0	0	5.31769	25.4096	EPB41;NUP62;TUBGCP3;CCAR2	GO-CC	4

## Sheet: Figure6E_EVs_Down-regulate
	Term	Overlap	P.value	Adjusted.P.value	Old.P.value	Old.Adjusted.P.value	Odds.Ratio	Combined.Score	Genes	group	Genesize
1	ECM-receptor interaction	6/83	0.000165531	0.0181256	0	0	8.09036	70.4376	VWF;SDC4;LAMA3;SPP1;COL9A1;THBS2	KEGG	6
2	Other glycan degradation	3/18	0.00067853	0.0417464	0	0	20.5067	149.609	GLB1;FUCA2;NEU1	KEGG	3
3	Focal adhesion	8/199	0.000793296	0.0417464	0	0	4.36961	31.196	MAP2K1;VWF;PXN;LAMA3;COL9A1;SPP1;PIK3R1;THBS2	KEGG	8
4	Thyroid hormone signaling pathway	6/115	0.000953113	0.0417464	0	0	5.70594	39.6892	MED12;MAP2K1;NOTCH1;NOTCH4;ATP1A3;PIK3R1	KEGG	6
5	Amino sugar and nucleotide sugar metabolism	4/49	0.00134275	0.0420088	0	0	9.14769	60.494	AMDHD2;PGM3;GNPNAT1;HK1	KEGG	4
6	Cholesterol metabolism	4/49	0.00134275	0.0420088	0	0	9.14769	60.494	SCARB1;ANGPTL3;APOE;PLTP	KEGG	4
7	Complement and coagulation cascades	5/88	0.00174295	0.0477132	0	0	6.21996	39.5103	CPB2;VWF;SERPIND1;SERPING1;C8B	KEGG	5
8	RNA polymerase	3/28	0.00253487	0.0616529	0	0	12.2978	73.5116	POLR2C;POLR3H;POLR2H	KEGG	3
9	Toll-like receptor signaling pathway	5/99	0.00291895	0.0616529	0	0	5.48903	32.0369	CXCL10;MAP2K1;SPP1;PIK3R1;TLR2	KEGG	5
10	Circadian rhythm	3/30	0.00309672	0.0616529	0	0	11.3857	65.78	FBXW11;PRKAG1;PRKAB1	KEGG	3
11	Prion diseases	3/34	0.0044352	0.0752734	0	0	9.91459	53.7191	MAP2K1;NOTCH1;C8B	KEGG	3
12	Fc epsilon RI signaling pathway	4/68	0.00446828	0.0752734	0	0	6.42578	34.7683	MAP2K1;FCER1G;BTK;PIK3R1	KEGG	4
13	Lysosome	5/124	0.00755815	0.116824	0	0	4.33037	21.1544	GALC;IDUA;GLB1;NEU1;NAGA	KEGG	5
14	Carbohydrate digestion and absorption	3/43	0.00857704	0.116824	0	0	7.68031	36.548	ATP1A3;PIK3R1;HK1	KEGG	3
15	Human immunodeficiency virus 1 infection	7/238	0.00920147	0.116824	0	0	3.13821	14.7131	MAP2K1;FBXW11;PXN;ELOB;PIK3R1;CALR;TLR2	KEGG	7
16	Disease R-HSA-1643685	44/1736	3.39247e-09	2.7954e-06	0	0	3.09867	60.4293	CYFIP2;BECN1;NOTCH1;TSG101;SDC4;KDM1A;IDUA;NOTCH4;ARPC1A;PSIP1;ATP1A3;CHD4;PIK3R1;THBS2;PSMB10;LFNG;CAPNS1;HEPH;POLR2C;G3BP2;NUP88;ELOB;KPNA4;LRRFIP1;POLR2H;RPS12;VPS16;KPNA1;MAP2K1;TPM4;VWF;MYO5A;TCN2;GLB1;H2AC21;OGN;BTK;SERPING1;CHMP4B;ANAPC5;CALR;SNRPF;FKBP4;TLR2	reactome	44
17	Innate Immune System R-HSA-168249	30/1035	9.45601e-08	3.89588e-05	0	0	3.38051	54.6764	CYFIP2;CPB2;ARPC1A;PIK3R1;C8B;PSMB10;RPS6KA3;C5;CREG1;LRRFIP1;POLR2H;ATP6V1E1;S100A11;KCMF1;MAP2K1;FCER1G;FBXW11;FUCA2;ATP6AP2;MYO5A;OLFM4;RAP2C;ITCH;VNN1;GLB1;BTK;SERPING1;POLR3H;ITM2C;TLR2	reactome	30
18	Infectious Disease R-HSA-5663205	28/961	2.40247e-07	6.5988e-05	0	0	3.37103	51.3798	CYFIP2;BECN1;TSG101;SDC4;KDM1A;ARPC1A;PSIP1;ATP1A3;CHD4;PSMB10;POLR2C;G3BP2;NUP88;ELOB;KPNA4;POLR2H;RPS12;VPS16;KPNA1;MAP2K1;MYO5A;H2AC21;BTK;CHMP4B;CALR;SNRPF;FKBP4;TLR2	reactome	28
19	Immune System R-HSA-168256	42/1943	7.03539e-07	0.000144929	0	0	2.56846	36.3877	CYFIP2;BECN1;CPB2;ARPC1A;PIK3R1;C8B;PSMB10;IFIT2;RPS6KA3;C5;CREG1;NUP88;ELOB;KPNA4;LRRFIP1;POLR2H;ATP6V1E1;S100A11;KPNA1;KCMF1;MAP2K1;FCER1G;FBXW11;FUCA2;GLMN;ATP6AP2;MYO5A;OLFM4;FBXO11;RAP2C;CXCL10;ITCH;VNN1;GLB1;BTK;SERPING1;ANAPC5;POLR3H;CALR;THOP1;ITM2C;TLR2	reactome	42
20	Defective LFNG Causes SCDO3 R-HSA-5083630	3/5	9.13547e-06	0.00150552	0	0	153.902	1785.77	LFNG;NOTCH1;NOTCH4	reactome	3
21	Synthesis Of UDP-N-acetyl-glucosamine R-HSA-446210	3/8	5.0058e-05	0.00589254	0	0	61.5513	609.501	AMDHD2;PGM3;GNPNAT1	reactome	3
22	HIV Life Cycle R-HSA-162587	8/149	0.000112969	0.0105663	0	0	5.93421	53.9324	TSG101;POLR2C;CHMP4B;PSIP1;NUP88;ELOB;POLR2H;KPNA1	reactome	8
23	mRNA Splicing - Minor Pathway R-HSA-72165	5/49	0.000115408	0.0105663	0	0	11.7563	106.595	SF3B4;POLR2C;SRSF2;SNRPF;POLR2H	reactome	5
24	Plasma Lipoprotein Remodeling R-HSA-8963899	4/33	0.00029299	0.0241366	0	0	14.2062	115.573	MBTPS1;ANGPTL3;APOE;PLTP	reactome	4
25	TP53 Regulates Transcription Of DNA Repair Genes R-HSA-6796648	5/62	0.000353355	0.0241366	0	0	9.06907	72.0813	FANCI;MDC1;POLR2C;ELOB;POLR2H	reactome	5
26	Synthesis Of Substrates In N-glycan Biosythesis R-HSA-446219	5/63	0.000380796	0.0241366	0	0	8.91226	70.1684	GLB1;AMDHD2;PGM3;ST8SIA4;GNPNAT1	reactome	5
27	HIV Infection R-HSA-162906	9/229	0.000443782	0.0261198	0	0	4.2843	33.0755	TSG101;POLR2C;CHMP4B;PSIP1;NUP88;ELOB;POLR2H;PSMB10;KPNA1	reactome	9
28	Diseases Of Glycosylation R-HSA-3781865	7/143	0.000530645	0.0288882	0	0	5.35621	40.3934	LFNG;NOTCH1;SDC4;GLB1;NOTCH4;OGN;THBS2	reactome	7
29	Plasma Lipoprotein Assembly, Remodeling, And Clearance R-HSA-174824	5/71	0.000662204	0.0295826	0	0	7.82881	57.3064	SCARB1;MBTPS1;ANGPTL3;APOE;PLTP	reactome	5
30	Pre-NOTCH Processing In Golgi R-HSA-1912420	3/18	0.00067853	0.0295826	0	0	20.5067	149.609	LFNG;NOTCH1;NOTCH4	reactome	3
31	Binding And Uptake Of Ligands By Scavenger Receptors R-HSA-2173782	4/41	0.000682124	0.0295826	0	0	11.1301	81.1415	SCARB1;STAB2;APOE;CALR	reactome	4
32	Diseases Of Metabolism R-HSA-5668914	9/247	0.000763465	0.0314548	0	0	3.95664	28.3993	LFNG;NOTCH1;SDC4;TCN2;IDUA;GLB1;NOTCH4;OGN;THBS2	reactome	9
33	Influenza Infection R-HSA-168255	7/157	0.00092228	0.0334213	0	0	4.85284	33.9149	POLR2C;KPNA4;NUP88;CALR;POLR2H;KPNA1;RPS12	reactome	7
34	Biosynthesis Of N-glycan Precursor (Dolichol LLO) And Transfer To Protein R-HSA-446193	5/77	0.000958487	0.0334213	0	0	7.17423	49.862	GLB1;AMDHD2;PGM3;ST8SIA4;GNPNAT1	reactome	5
35	Regulation Of Complement Cascade R-HSA-977606	4/45	0.000973444	0.0334213	0	0	10.0422	69.6392	CPB2;C5;SERPING1;C8B	reactome	4
36	NR1H2 And NR1H3-mediated Signaling R-HSA-9024446	4/46	0.00105806	0.0334213	0	0	9.80258	67.1606	KDM1A;ANGPTL3;APOE;PLTP	reactome	4
37	HS-GAG Degradation R-HSA-2024096	3/21	0.00108227	0.0334213	0	0	17.0864	116.678	SDC4;IDUA;GLB1	reactome	3
38	Intrinsic Pathway Of Fibrin Clot Formation R-HSA-140837	3/21	0.00108227	0.0334213	0	0	17.0864	116.678	SERPIND1;VWF;SERPING1	reactome	3
39	Signaling By Nuclear Receptors R-HSA-9006931	9/260	0.00109511	0.0334213	0	0	3.74922	25.558	TLE3;KDM1A;POLR2C;ANGPTL3;PIK3R1;APOE;POLR2H;FKBP4;PLTP	reactome	9
40	Regulation Of IGF Transport And Uptake By IGFBPs R-HSA-381426	6/123	0.00134971	0.0383504	0	0	5.31363	35.1117	MBTPS1;SERPIND1;FUCA2;IGFALS;APOE;IGFBP6	reactome	6
41	Metabolism Of Proteins R-HSA-392499	32/1890	0.00155553	0.0413471	0	0	1.88464	12.186	MDC1;BECN1;CPB2;COPS7A;THBS2;PSMB10;DMBT1;LMAN2;AMDHD2;ST8SIA4;PGM3;GNPNAT1;NUP88;ELOB;APOE;IGFBP6;RPS12;NSF;MBTPS1;SERPIND1;FBXW11;FUCA2;ATP6AP2;MYO5A;FBXO11;VNN1;GLB1;H2AC21;CALR;IGFALS;EEF1E1;ITM2B	reactome	32
42	Autophagy R-HSA-9612973	6/128	0.00165482	0.0413719	0	0	5.09456	32.6259	BECN1;TSG101;PRKAG1;CHMP4B;ATG13;PRKAB1	reactome	6
43	Fcgamma Receptor (FCGR) Dependent Phagocytosis R-HSA-2029480	5/87	0.00165689	0.0413719	0	0	6.29613	40.313	CYFIP2;ARPC1A;BTK;MYO5A;PIK3R1	reactome	5
44	SARS-CoV-2 Infection R-HSA-9694516	9/283	0.00196173	0.0461847	0	0	3.43046	21.3853	BECN1;SDC4;G3BP2;CHMP4B;NUP88;SNRPF;RPS12;VPS16;TLR2	reactome	9
45	Complement Cascade R-HSA-166658	4/55	0.00206503	0.0472663	0	0	8.06904	49.8877	CPB2;C5;SERPING1;C8B	reactome	4
46	Late Phase Of HIV Life Cycle R-HSA-162599	6/136	0.00224863	0.0500775	0	0	4.77911	29.1403	TSG101;POLR2C;CHMP4B;NUP88;ELOB;POLR2H	reactome	6
47	Potential Therapeutics For SARS R-HSA-9679191	5/97	0.00267169	0.0564479	0	0	5.60892	33.2331	KDM1A;BTK;ATP1A3;CHD4;FKBP4	reactome	5
48	FCGR3A-mediated Phagocytosis R-HSA-9664422	4/60	0.00284261	0.0585579	0	0	7.34673	43.0741	CYFIP2;ARPC1A;BTK;MYO5A	reactome	4
49	Signaling By FGFR In Disease R-HSA-1226099	4/61	0.00301912	0.0601982	0	0	7.21747	41.8815	POLR2C;LRRFIP1;PIK3R1;POLR2H	reactome	4
50	Regulation Of Actin Dynamics For Phagocytic Cup Formation R-HSA-2029482	4/62	0.00320297	0.0601982	0	0	7.09267	40.738	CYFIP2;ARPC1A;BTK;MYO5A	reactome	4
51	SARS-CoV-2-host Interactions R-HSA-9705683	7/196	0.00325922	0.0601982	0	0	3.84382	22.0107	BECN1;G3BP2;NUP88;SNRPF;RPS12;VPS16;TLR2	reactome	7
52	Pausing And Recovery Of Tat-mediated HIV Elongation R-HSA-167238	3/31	0.003404	0.0609761	0	0	10.9785	62.3889	POLR2C;ELOB;POLR2H	reactome	3
53	HIV Elongation Arrest And Recovery R-HSA-167287	3/33	0.00407294	0.0659681	0	0	10.2456	56.3855	POLR2C;ELOB;POLR2H	reactome	3
54	Diseases Associated With O-glycosylation Of Proteins R-HSA-3906995	4/69	0.00470752	0.072957	0	0	6.3266	33.9017	LFNG;NOTCH1;NOTCH4;THBS2	reactome	4
55	Vpr-mediated Nuclear Import Of PICs R-HSA-180910	3/35	0.00481639	0.072957	0	0	9.60427	51.2458	PSIP1;NUP88;KPNA1	reactome	3
56	MyD88:MAL(TIRAP) Cascade Initiated On Plasma Membrane R-HSA-166058	5/112	0.00494544	0.072957	0	0	4.81896	25.5852	RPS6KA3;MAP2K1;FBXW11;BTK;TLR2	reactome	5
57	NR1H3 And NR1H2 Regulate Gene Expression Linked To Cholesterol Transport And Efflux R-HSA-9029569	3/36	0.00521677	0.0741141	0	0	9.31276	48.9467	KDM1A;APOE;PLTP	reactome	3
58	RHO GTPases Activate WASPs And WAVEs R-HSA-5663213	3/36	0.00521677	0.0741141	0	0	9.31276	48.9467	CYFIP2;ARPC1A;BTK	reactome	3
59	Macroautophagy R-HSA-1632852	5/114	0.00532786	0.0744095	0	0	4.73005	24.7609	BECN1;PRKAG1;CHMP4B;ATG13;PRKAB1	reactome	5
60	Early SARS-CoV-2 Infection Events R-HSA-9772572	3/37	0.00563661	0.0761129	0	0	9.0384	46.8051	BECN1;SDC4;CHMP4B	reactome	3
61	Formation Of Fibrin Clot (Clotting Cascade) R-HSA-140877	3/37	0.00563661	0.0761129	0	0	9.0384	46.8051	SERPIND1;VWF;SERPING1	reactome	3
62	Interactions Of Vpr With Host Cellular Proteins R-HSA-176033	3/38	0.00607614	0.0770268	0	0	8.77972	44.8063	PSIP1;NUP88;KPNA1	reactome	3
63	Estrogen-dependent Gene Expression R-HSA-9018519	5/119	0.0063747	0.0795872	0	0	4.52145	22.8578	TLE3;KDM1A;POLR2C;POLR2H;FKBP4	reactome	5
64	Glycosaminoglycan Metabolism R-HSA-1630316	5/120	0.00660019	0.0811724	0	0	4.4819	22.5021	SDC4;IDUA;GLB1;OGN;STAB2	reactome	5
65	Asparagine N-linked Glycosylation R-HSA-446203	8/282	0.00679532	0.0823432	0	0	3.03308	15.1397	NSF;GLB1;LMAN2;AMDHD2;ST8SIA4;PGM3;GNPNAT1;CALR	reactome	8
66	NS1 Mediated Effects On Host Pathways R-HSA-168276	3/42	0.00803576	0.0945924	0	0	7.87764	38.0006	KPNA4;NUP88;KPNA1	reactome	3
67	Signaling By FGFR2 In Disease R-HSA-5655253	3/42	0.00803576	0.0945924	0	0	7.87764	38.0006	POLR2C;PIK3R1;POLR2H	reactome	3
68	Formation Of HIV-1 Elongation Complex Containing HIV-1 Tat R-HSA-167200	3/43	0.00857704	0.0987219	0	0	7.68031	36.548	POLR2C;ELOB;POLR2H	reactome	3
69	mRNA Splicing - Major Pathway R-HSA-72163	6/181	0.00897064	0.0987219	0	0	3.54208	16.6966	SF3B4;BUD31;POLR2C;SRSF2;SNRPF;POLR2H	reactome	6
70	Post-translational Protein Modification R-HSA-597592	23/1383	0.00901202	0.0987219	0	0	1.80301	8.49072	NSF;MDC1;BECN1;MBTPS1;SERPIND1;FBXW11;FUCA2;COPS7A;THBS2;FBXO11;PSMB10;VNN1;GLB1;LMAN2;AMDHD2;H2AC21;ST8SIA4;PGM3;GNPNAT1;NUP88;ELOB;APOE;CALR	reactome	23
71	Signal Transduction R-HSA-162582	36/2465	0.00904497	0.0987219	0	0	1.60946	7.57338	CYFIP2;NOTCH1;KDM1A;DOCK9;NOTCH4;ARPC1A;KIF14;PRKAG1;CHD4;PIK3R1;THBS2;PSMB10;LFNG;RPS6KA3;ABR;C5;POLR2C;APOE;POLR2H;ATP6V1E1;PLTP;PELP1;TLE3;MAP2K1;TPM4;VWF;RHOC;PRKAB1;MOB1B;CXCL10;ITCH;BTK;COL9A1;RANBP10;ANGPTL3;FKBP4	reactome	36
72	Fc Epsilon Receptor (FCERI) Signaling R-HSA-2454202	5/130	0.00917056	0.0987219	0	0	4.12126	19.3359	FCER1G;FBXW11;BTK;PIK3R1;PSMB10	reactome	5
73	Host Interactions Of HIV Factors R-HSA-162909	5/130	0.00917056	0.0987219	0	0	4.12126	19.3359	PSIP1;NUP88;ELOB;PSMB10;KPNA1	reactome	5
74	Formation Of HIV Elongation Complex In Absence Of HIV Tat R-HSA-167152	3/45	0.00972251	0.10271	0	0	7.31384	33.8873	POLR2C;ELOB;POLR2H	reactome	3
75	Regulation Of Phagocytosis (GO:0050764)	6/58	2.17381e-05	0.0294044	0	0	11.9951	128.785	SCARB1;FCER1G;LMAN2;CALR;OLFM4;TLR2	GO-BP	6
76	Vesicle Cytoskeletal Trafficking (GO:0099518)	5/39	3.77221e-05	0.0294044	0	0	15.2217	155.037	MYO1C;FBXW11;HTT;MYO5A;MYO1G	GO-BP	5
77	Acylglycerol Homeostasis (GO:0055090)	4/24	8.15106e-05	0.038313	0	0	20.6083	194.023	SCARB1;ANGPTL3;APOE;LCP1	GO-BP	4
78	Establishment Of Protein Localization To Organelle (GO:0072594)	6/85	0.000188724	0.0588443	0	0	7.88474	67.6134	IPO13;KPNA4;NUP88;TNPO2;HK1;KPNA1	GO-BP	6
79	Triglyceride Homeostasis (GO:0070328)	4/31	0.000228765	0.0594407	0	0	15.26	127.922	SCARB1;ANGPTL3;APOE;LCP1	GO-BP	4
80	Positive Regulation Of Organelle Assembly (GO:1902117)	5/61	0.000327436	0.0635204	0	0	9.23149	74.0755	SNX18;SDC4;G3BP2;HTT;LCP1	GO-BP	5
81	High-Density Lipoprotein Particle Remodeling (GO:0034375)	3/15	0.000386632	0.0635204	0	0	25.6373	201.459	SCARB1;APOE;PLTP	GO-BP	3
82	Vesicle Transport Along Actin Filament (GO:0030050)	3/18	0.00067853	0.0635204	0	0	20.5067	149.609	MYO1C;MYO5A;MYO1G	GO-BP	3
83	Cholesterol Homeostasis (GO:0042632)	5/72	0.000706033	0.0635204	0	0	7.71157	55.954	SCARB1;ANGPTL3;LCP1;APOE;TSKU	GO-BP	5
84	Sterol Homeostasis (GO:0055092)	5/73	0.000751995	0.0635204	0	0	7.59778	54.6492	SCARB1;ANGPTL3;LCP1;APOE;TSKU	GO-BP	5
85	Import Into Nucleus (GO:0051170)	5/74	0.000800156	0.0635204	0	0	7.48729	53.3897	IPO13;KPNA4;NUP88;TNPO2;KPNA1	GO-BP	5
86	Actin Filament-Based Transport (GO:0099515)	3/20	0.00093437	0.0635204	0	0	18.0923	126.206	MYO1C;MYO5A;MYO1G	GO-BP	3
87	Protein Import Into Nucleus (GO:0006606)	5/79	0.00107625	0.0640051	0	0	6.97962	47.7006	IPO13;KPNA4;NUP88;TNPO2;KPNA1	GO-BP	5
88	Secondary Alcohol Metabolic Process (GO:1902652)	4/47	0.00114771	0.0640051	0	0	9.57413	64.8167	GLB1;ANGPTL3;APOE;TSKU	GO-BP	4
89	Oligosaccharide Metabolic Process (GO:0009311)	4/48	0.00124256	0.0640051	0	0	9.35606	62.5975	IDUA;NEU1;ST8SIA4;NAGA	GO-BP	4
90	Protein Localization To Nucleus (GO:0034504)	6/122	0.00129424	0.0640051	0	0	5.35971	35.6412	IPO13;KPNA4;NUP88;CALR;TNPO2;KPNA1	GO-BP	6
91	Proton Transmembrane Transport (GO:1902600)	4/49	0.00134275	0.0640051	0	0	9.14769	60.494	ATP5F1B;ATP6AP2;ATP1A3;ATP6V1E1	GO-BP	4
92	Cholesterol Efflux (GO:0033344)	3/23	0.00142052	0.0640051	0	0	15.3762	100.817	SCARB1;APOE;TSKU	GO-BP	3
93	Negative Regulation Of Cell Projection Organization (GO:0031345)	4/50	0.00144844	0.0640051	0	0	8.94837	58.4979	APOE;FKBP4;TSKU;ITM2C	GO-BP	4
94	Negative Regulation Of Neuron Projection Development (GO:0010977)	4/54	0.00192945	0.0757151	0	0	8.23083	51.447	APOE;FKBP4;TSKU;ITM2C	GO-BP	4
95	RNA Processing (GO:0006396)	7/183	0.00222356	0.0845495	0	0	4.13047	25.2316	IVNS1ABP;SMU1;SF3B4;EXOSC7;SRSF2;SNRPF;FBXO11	GO-BP	7
96	Selective Autophagy (GO:0061912)	4/58	0.00251104	0.0891584	0	0	7.6196	45.619	BECN1;SNX18;CALR;ATG13	GO-BP	4
97	RNA Splicing (GO:0008380)	5/98	0.00279334	0.0942901	0	0	5.54833	32.6271	IVNS1ABP;SMU1;SF3B4;SRSF2;SNRPF	GO-BP	5
98	Sterol Metabolic Process (GO:0016125)	4/60	0.00284261	0.0942901	0	0	7.34673	43.0741	GLB1;ANGPTL3;APOE;TSKU	GO-BP	4
99	Protein-Containing Complex Disassembly (GO:0032984)	4/62	0.00320297	0.102505	0	0	7.09267	40.738	NSF;BECN1;TSG101;VPS16	GO-BP	4
100	Toll-Like Receptor Signaling Pathway (GO:0002224)	3/31	0.003404	0.104056	0	0	10.9785	62.3889	RPS6KA3;BTK;TLR2	GO-BP	3
101	Macroautophagy (GO:0016236)	5/104	0.00360897	0.1082	0	0	5.21048	29.3055	BECN1;SNX18;TSG101;CALR;VPS16	GO-BP	5
102	Glycolipid Metabolic Process (GO:0006664)	3/33	0.00407294	0.115734	0	0	10.2456	56.3855	GALC;GLB1;NAGA	GO-BP	3
103	Cholesterol Metabolic Process (GO:0008203)	4/67	0.00423738	0.117966	0	0	6.52811	35.6683	GLB1;ANGPTL3;APOE;TSKU	GO-BP	4
104	Substrate Adhesion-Dependent Cell Spreading (GO:0034446)	3/36	0.00521677	0.140223	0	0	9.31276	48.9467	PXN;KIF14;PIK3R1	GO-BP	3
105	Regulation Of Cellular Component Biogenesis (GO:0044087)	3/37	0.00563661	0.14894	0	0	9.0384	46.8051	NOTCH1;APOE;EZR	GO-BP	3
106	Regulation Of Chemokine Production (GO:0032642)	3/41	0.00751522	0.187237	0	0	8.08536	39.5441	C5;LCP1;TLR2	GO-BP	3
107	Carbohydrate Catabolic Process (GO:0016052)	3/41	0.00751522	0.187237	0	0	8.08536	39.5441	NEU1;NAGA;HK1	GO-BP	3
108	Positive Regulation Of Endocytosis (GO:0045807)	4/79	0.00758681	0.187237	0	0	5.48028	26.7511	FCER1G;LMAN2;APOE;CALR	GO-BP	4
109	Intracellular Glucose Homeostasis (GO:0001678)	3/43	0.00857704	0.194353	0	0	7.68031	36.548	PIK3R1;SLC39A14;HK1	GO-BP	3
110	Endosomal Transport (GO:0016197)	6/180	0.00874255	0.194353	0	0	3.56261	16.8852	SNX18;SNX2;HEATR5A;ARL1;DPY30;VPS16	GO-BP	6
111	Autophagosome Maturation (GO:0097352)	3/44	0.00913924	0.194353	0	0	7.49261	35.1791	BECN1;TSG101;VPS16	GO-BP	3
112	Regulation Of Stem Cell Differentiation (GO:2000736)	3/45	0.00972251	0.199165	0	0	7.31384	33.8873	ITCH;NOTCH1;CHD4	GO-BP	3
113	Positive Regulation Of Macromolecule Metabolic Process (GO:0010604)	9/364	0.00994457	0.199165	0	0	2.63676	12.1574	NSF;OLFM1;ITCH;MAP2K1;NOTCH1;PRKAG1;EZR;PRKAB1;TLR2	GO-BP	9
114	Lysosomal Lumen (GO:0043202)	8/86	2.03547e-06	0.000128913	0	0	10.7616	141.028	CHID1;GALC;SDC4;TCN2;IDUA;GLB1;NEU1;OGN	GO-CC	8
115	Extracellular Membrane-Bounded Organelle (GO:0065010)	6/57	1.96482e-05	0.000622193	0	0	12.231	132.553	LFNG;OGN;ATP1A3;APOE;C8B;EDIL3	GO-CC	6
116	Extracellular Vesicle (GO:1903561)	6/60	2.64546e-05	0.000718055	0	0	11.5497	121.735	LFNG;OGN;ATP1A3;APOE;C8B;EDIL3	GO-CC	6
117	Endocytic Vesicle Lumen (GO:0071682)	3/21	0.00108227	0.0200114	0	0	17.0864	116.678	HP;APOE;CALR	GO-CC	3
118	Nucleus (GO:0005634)	62/4487	0.00179486	0.0284187	0	0	1.60806	10.1675	MDC1;KDM1A;RRP1;ARPC1A;PRKAG1;PSIP1;DPY30;CHD4;VIRMA;MED12;KPNA4;NEPRO;TNPO2;KPNA1;PELP1;CHID1;TLE3;SMARCC1;MAP2K1;FBXW11;BUD31;UBE4B;PRKAB1;FBXO11;NME1;BTK;S100A6;SRSF2;ANAPC5;SNRPF;EEF1E1;SF3B4;WDR26;NOTCH1;NOTCH4;HTT;COPS7A;PIK3R1;PDS5B;PSMB10;EXOSC7;ATP5F1B;AMDHD2;POLR2C;H3C1;APOE;POLR2H;PLTP;S100A11;RTRAF;NAA10;INTS3;NMRAL1;SMU1;CS;MOB1B;H3-5;MYO1C;H2AC21;CALR;CRLF3;COPS9	GO-CC	62
119	Intracellular Membrane-Bounded Organelle (GO:0043231)	69/5175	0.00229596	0.0311594	0	0	1.56395	9.5035	MDC1;SCARB1;KDM1A;RRP1;ARPC1A;PRKAG1;PSIP1;DPY30;CHD4;VIRMA;OSBPL10;MED12;KPNA4;NEPRO;TNPO2;KPNA1;PELP1;CHID1;TLE3;SMARCC1;MAP2K1;FBXW11;BUD31;UBE4B;PRKAB1;FBXO11;NME1;BTK;S100A6;SRSF2;ANAPC5;SNRPF;EEF1E1;SF3B4;WDR26;NOTCH1;NOTCH4;HTT;COPS7A;PIK3R1;PDS5B;PSMB10;EXOSC7;ATP5F1B;AMDHD2;POLR2C;NEU1;H3C1;APOE;POLR2H;PLTP;S100A11;RTRAF;NAA10;INTS3;NMRAL1;SMU1;CS;MOB1B;ITCH;H3-5;MYO1C;GLB1;H2AC21;POLR3H…	GO-CC	69
120	Late Endosome (GO:0005770)	7/205	0.00416794	0.0527939	0	0	3.66741	20.0987	CHID1;MAP2K1;TSG101;MYO5A;HTT;SLC39A14;VPS16	GO-CC	7
121	Actin Filament (GO:0005884)	4/71	0.00521152	0.0618868	0	0	6.13713	32.2622	TPM4;MYO5A;LCP1;EZR	GO-CC	4
122	Euchromatin (GO:0000791)	3/44	0.00913924	0.0775112	0	0	7.49261	35.1791	H3-5;PSIP1;PELP1	GO-CC	3
123	Actin-Based Cell Projection (GO:0098858)	4/84	0.00938294	0.0775112	0	0	5.13646	23.9814	MYO1C;LCP1;EZR;MYO1G	GO-CC	4
