# Supplementary material for: Primary cilia-mediated regulation of microglial secretion in Alzheimer’s disease
Source: Front Mol Biosci. 2023 Oct 23;10:1250335. doi: 10.3389/fmolb.2023.1250335 (PMC10627801; doi:10.3389/fmolb.2023.1250335)
Supplement: Supplementary file 2 [file Table3.XLSX]

## Sheet: Figure7C_DEP
	Gene.names	Accession	Abundance.Ratio.log2.siIft88_Abeta..Con_Abeta	Abundance.Ratio.P_Value.siIft88_Abeta..Con_Abeta	Abundance.Ratio.Adj.P_Value.siIft88_Abeta..Con_Abeta
1	Ankrd31	A0A140LI88	-0.05	0.942208	0.985143
2	Qser1	A0A338P6K9	#N/A	#N/A	#N/A
3	Mpeg1	A1L314	-0.45	0.0819756	0.368093
4	Cul4b	A2A432	-0.03	0.7795	0.938998
5	Arfgef2	A2A5R2	0.18	0.312935	0.754612
6	Gpatch8	A2A6A1	-0.68	0.0238088	0.15378
7	Cdc27	A2A6Q5	-0.33	0.45213	0.814823
8	Kiaa1522	A2A7S8-2	#N/A	#N/A	#N/A
9	Osbpl9	A2A8Z1	0.08	0.553439	0.852545
10	Prdm16	A2A935	-0.75	0.00174219	0.0168007
11	Pusl1	A2ADA5	-1.37	0.169915	0.566185
12	Dock11	A2AF47	-0.34	0.806096	0.952134
13	Ckap5	A2AGT5	0.15	0.476255	0.826914
14	Card9	A2AIV8	0.11	0.394087	0.793649
15	Map7d1	A2AJI0	-0.09	0.937665	0.985143
16	Chd7	A2AJK6	-6.64	1e-17	1.83175e-16
17	Ubr4	A2AN08	-1.53	0.0361731	0.206994
18	Tpx2	A2APB8	0.48	0.229692	0.65773
19	Rtf1	A2AQ19	-6.64	1e-17	1.83175e-16
20	Ppig	A2AR02	-0.62	0.0239663	0.154124
21	Rabgap1	A2AWA9	6.64	1e-17	1.83175e-16
22	Mocs3	A2BDX3	0.1	0.443634	0.810337
23	Las1l	A2BE28	-0.77	0.105617	0.436852
24	Trmt1l	A2RSY6	-0.1	0.916385	0.977967
25	Rsrc2	A2RTL5	-1.62	0.0295313	0.179364
26	Tbc1d8b	A3KGB4	#N/A	#N/A	#N/A
27	Phf11	A6H5X4	-0.1	0.815577	0.953341
28	Armt1	A6H630	-1.01	0.135865	0.51575
29	Usp36	B1AQJ2	0.47	0.231212	0.658269
30	Cisd3	B1AR13	-0.28	0.544327	0.851925
31	Slfn9	B1ARD6	#N/A	#N/A	#N/A
32	Nfx1	B1AY10	-0.29	0.903213	0.974399
33	Usp24	B1AY13	-1.14	0.254946	0.692796
34	Thoc2	B1AZI6	-0.38	0.346886	0.787467
35	Cad	B2RQC6	-0.29	0.307777	0.754392
36	Otud4	B2RRE7	-6.64	1e-17	1.83175e-16
37	Tagap	B2RWW0	0.57	0.0273291	0.172025
38	Rbm25	B2RY56	-0.07	0.923432	0.979609
39	Qtrt2	B8ZXI1	#N/A	#N/A	#N/A
40	Osbpl8	B9EJ86	-0.55	0.0803043	0.361056
41	Dnaaf5	B9EJR8	-0.64	0.663571	0.89878
42	Tmf1	B9EKI3	#N/A	#N/A	#N/A
43	H2ac7	C0HKE3	0.26	0.137319	0.517599
44	Safb	D3YXK2	-0.63	0.247165	0.683827
45	Gls	D3Z7P3-2	1.15	0.000104101	0.00134477
46	Soga1	E1U8D0	-0.11	0.832042	0.958135
47	Gcn1	E9PVA8	0	0.707873	0.9213
48	Mki67	E9PVX6	-0.22	0.897075	0.973772
49	Setd1a	E9PYH6	-1.08	0.106086	0.438054
50	Ascc3	E9PZJ8	0.17	0.258561	0.698216
51	Irf2bp2	E9Q1P8	0.24	0.231189	0.658269
52	Wdfy4	E9Q2M9	-0.58	0.347658	0.787467
53	Akap13	E9Q394	-0.67	0.311284	0.754612
54	Pi4ka	E9Q3L2	#N/A	#N/A	#N/A
55	Rnf213	E9Q555	-0.01	0.802925	0.950329
56	Nolc1	E9Q5C9	-0.59	0.0156433	0.108531
57	Kif23	E9Q5G3	#N/A	#N/A	#N/A
58	Myo1e	E9Q634	-0.17	0.625028	0.883202
59	Znf277	E9Q6D6	-1	0.00387229	0.0344624
60	Bod1l	E9Q6J5	0.63	0.161712	0.561844
61	Numa1	E9Q7G0	-0.1	0.999609	0.999944
62	Dnajc21	E9Q8D0	-0.05	0.683607	0.910218
63	Helz2	E9QAM5	-0.13	0.771993	0.938049
64	Sec16a	E9QAT4	0.6	0.186314	0.593395
65	Tpr	F6ZDS4	0.12	0.352566	0.787467
66	Morc3	F7BJB9	0.18	0.270707	0.710872
67	Farp1	F8VPU2	#N/A	#N/A	#N/A
68	Atp2b1	G5E829	-1.09	0.204834	0.623806
69	Znf142	G5E869	0.11	0.387488	0.793649
70	Trip12	G5E870	-0.33	0.675088	0.904578
71	Zbtb11	G5E8B9	-1.4	0.134729	0.514824
72	Hk2	O08528	-0.19	0.584517	0.865183
73	Capn2	O08529	-0.4	0.414973	0.793649
74	Sec22b	O08547	-0.15	0.786658	0.940729
75	Dpysl2	O08553	0.54	0.00533466	0.0455007
76	Emd	O08579	-0.55	0.270839	0.710872
77	Gtpbp1	O08582	0.09	0.43131	0.805676
78	Alyref	O08583	0.08	0.509973	0.827985
79	Clta	O08585	-0.1	0.870124	0.963712
80	Stxbp1	O08599	-1.11	0.00167427	0.0163276
81	Metap2	O08663	0.05	0.612305	0.877598
82	Bcl7c	O08664	-1.01	0.0901898	0.391553
83	Prdx6	O08709	0.6	0.00251778	0.0235582
84	Akap1	O08715	-0.2	0.874632	0.963712
85	Bak1	O08734	0.01	0.606799	0.871235
86	Dld	O08749	-0.23	0.444563	0.810337
87	Hsd17b10	O08756	0.17	0.314622	0.755879
88	Ube3a	O08759	-0.08	0.814895	0.953341
89	Tcof1	O08784	-0.19	0.577173	0.861014
90	Dctn1	O08788	-0.7	0.142462	0.529189
91	Prdx4	O08807	0.75	0.0120531	0.0874974
92	Diaph1	O08808	0.47	0.0717278	0.333766
93	Eftud2	O08810	0.08	0.490709	0.827985
94	Ell	O08856	-0.58	0.722434	0.927139
95	Pik3r2	O08908	-0.17	0.918091	0.978581
96	Flot1	O08917	0.04	0.621936	0.881031
97	Sdcbp	O08992	-0.43	0.645243	0.888562
98	Ncoa3	O09000	0.21	0.428374	0.804684
99	Hdac1	O09106	-0.15	0.895171	0.97295
100	Map2k3	O09110	-0.01	0.649079	0.890297
101	Sypl1	O09117	0.29	0.268907	0.710872
102	Rpl21	O09167	0.08	0.487168	0.827985
103	Gclm	O09172	-0.11	0.960059	0.986992
104	Vps26c	O35075	-0.68	0.565986	0.854436
105	Phb2	O35129	0.76	0.000140977	0.00171853
106	Emg1	O35130	-0.89	0.0652891	0.315245
107	Polr1a	O35134	0.12	0.461187	0.82295
108	Gosr2	O35166	-1.28	0.0416383	0.228477
109	Cpsf2	O35218	-0.23	0.65326	0.8937
110	Psmd4	O35226-2	-1.21	3.19518e-06	4.74751e-05
111	Dhx15	O35286	0.03	0.669226	0.90286
112	Purb	O35295	-1.03	0.00494877	0.0427248
113	Srsf5	O35326	-0.33	0.378166	0.787467
114	Kpna4	O35343	-1.6	0.0784171	0.354876
115	Kpna3	O35344	0.2	0.225586	0.651902
116	Kpna6	O35345	-0.38	0.752143	0.935166
117	Nrp2	O35375	-0.24	0.907934	0.974399
118	Abcc1	O35379	#N/A	#N/A	#N/A
119	Exoc4	O35382	-0.74	0.566909	0.854436
120	Hax1	O35387	0.1	0.547448	0.852545
121	Rnf5	O35445	-0.07	0.680127	0.909463
122	Fkbp8	O35465	-0.09	0.791395	0.943786
123	Cdk14	O35495	-0.09	0.738921	0.932778
124	Rabep1	O35551	-0.6	0.764502	0.935166
125	Psmd14	O35593	#N/A	#N/A	#N/A
126	Scamp3	O35609	#N/A	#N/A	#N/A
127	Pmm1	O35621	1.2	0.0210188	0.139936
128	Ap1b1	O35643	0.33	0.311366	0.754612
129	Pold2	O35654	1.67	0.0018137	0.0173934
130	C1qbp	O35658	#N/A	#N/A	#N/A
131	Mrps12	O35680	-0.13	0.925827	0.979609
132	Myadm	O35682	0.54	0.090254	0.391553
133	Pnn	O35691	-0.43	0.287305	0.730204
134	Ppfibp2	O35711	0	0.631088	0.884073
135	Hnrnph1	O35737	0.02	0.687362	0.911394
136	Api5	O35841	#N/A	#N/A	#N/A
137	Timm44	O35857	-0.22	0.664698	0.899347
138	Cops5	O35864	-0.12	0.763484	0.935166
139	Mrpl23	O35972	0.05	0.546264	0.852545
140	Ddost	O54734	-0.04	0.833318	0.958135
141	Ap3d1	O54774	0.14	0.500394	0.827985
142	Limk2	O54785	0.79	0.0775661	0.351945
143	Csnk2a2	O54833	#N/A	#N/A	#N/A
144	Smarce1	O54941	0.02	0.570371	0.857042
145	Dnajb6	O54946	-0.26	0.841617	0.959335
146	Banf1	O54962	-0.27	0.388505	0.793649
147	Slk	O54988	-0.3	0.740396	0.932891
148	Bnip3	O55003	0.27	0.150719	0.543531
149	Bckdk	O55028	-6.64	1e-17	1.83175e-16
150	Copb2	O55029	-0.94	0.061827	0.302323
151	Impact	O55091	-0.84	0.253698	0.691121
152	Stk10	O55098	-1.08	0.0871925	0.383072
153	Syngr1	O55100	-0.66	0.162571	0.56259
154	Syngr2	O55101	-6.64	1e-17	1.83175e-16
155	Sap18	O55128	-0.24	0.520537	0.837196
156	Eif6	O55135	#N/A	#N/A	#N/A
157	Rpl35a	O55142	0	0.748944	0.935166
158	Atp2a2	O55143	-0.16	0.68301	0.910154
159	Cbx4	O55187	-1.39	0.0477154	0.249508
160	Ilk	O55222	-0.19	0.664837	0.899347
161	Chkb	O55229	0.12	0.508159	0.827985
162	Rngtt	O55236	-0.41	0.706528	0.9213
163	Dhx9	O70133	-0.34	0.245713	0.683827
164	Ncf2	O70145	0.46	0.0132027	0.0938555
165	Dpm1	O70152	0.06	0.506564	0.827985
166	Eif3d	O70194	-0.22	0.482279	0.827985
167	Eef1b	O70251	0.64	0.00125468	0.0127756
168	Atxn2	O70305	-0.06	0.718704	0.925308
169	Nmt1	O70310	-0.58	0.361258	0.787467
170	Nmt2	O70311	0.07	0.505518	0.827985
171	Epb41l2	O70318	-0.08	0.776375	0.938712
172	Emc8	O70378	-0.41	0.342232	0.784121
173	Psma3	O70435	-0.55	0.775875	0.938712
174	Stx7	O70439	1.73	1.52226e-05	0.00021962
175	Ugdh	O70475	-0.21	0.640476	0.886787
176	Snx3	O70492	0.47	0.254281	0.691534
177	Hsd17b12	O70503	-0.07	0.999605	0.999944
178	Srpk1	O70551	-0.01	0.743721	0.934239
179	Wdr1	O88342	0.21	0.20664	0.624247
180	Baz1a	O88379	-1.67	0.0567649	0.280743
181	Vti1b	O88384	0.16	0.481465	0.827985
182	Klc1	O88447	0.06	0.509153	0.827985
183	Znf106	O88466	#N/A	#N/A	#N/A
184	Dync1i2	O88487	-0.41	0.473483	0.826914
185	Ikbkg	O88522	#N/A	#N/A	#N/A
186	Zfr	O88532	-1.11	0.122688	0.47994
187	Cops3	O88543	#N/A	#N/A	#N/A
188	Cops4	O88544	#N/A	#N/A	#N/A
189	Hnrnpa2b1	O88569	-0.48	0.0550866	0.273223
190	Aff1	O88573	-0.7	0.198704	0.616527
191	Becn1	O88597	#N/A	#N/A	#N/A
192	Gosr1	O88630	-0.25	0.884461	0.966542
193	Psmc3	O88685	0.04	0.577998	0.861014
194	Clpp	O88696	-0.03	0.695358	0.916537
195	Blm	O88700	-0.34	0.811466	0.953341
196	Birc6	O88738	-0.02	0.621556	0.881031
197	Rpp30	O88796	0.3	0.0885352	0.387124
198	Idh1	O88844	-0.24	0.439072	0.808483
199	Akap10	O88845	#N/A	#N/A	#N/A
200	Zbtb7a	O88939	-0.68	0.480582	0.827985
201	Yme1l1	O88967	0	0.771945	0.938049
202	Gcat	O88986	-0.25	0.391177	0.793649
203	Abcd4	O89016	-0.86	0.199706	0.617284
204	Lgmn	O89017	-0.67	0.558907	0.852545
205	Mkln1	O89050	-0.04	0.716344	0.925308
206	Coro1a	O89053	0.09	0.479974	0.827985
207	Cope	O89079	0.04	0.578201	0.861014
208	Rbm3	O89086	0.92	0.0334256	0.198149
209	Mtco2	P00405	-0.08	0.943001	0.985143
210	C3	P01027	0.08	0.466637	0.82295
211	H2-K1	P01901	-1.07	0.0120555	0.0874974
212	H3-5	P02301	0.19	0.247128	0.683827
213	Tp53	P02340	-0.53	0.0327837	0.195115
214	Krt10	P02535	-0.21	0.906734	0.974399
215	Mt2	P02798	-0.27	0.775561	0.938712
216	Mt1	P02802	-0.42	0.622406	0.881297
217	Mtatp8	P03930	-0.3	0.421917	0.799323
218	Iap	P03975	-0.59	0.16928	0.565328
219	Krt1	P04104	0.24	0.187398	0.595751
220	Aldoa	P05064	0.62	0.00164694	0.0161522
221	Prkaca	P05132	0.04	0.574787	0.860681
222	Tuba1b	P05213	-0.27	0.346651	0.787467
223	Ldha	P06151	1.01	8.68232e-07	1.32415e-05
224	Nr3c1	P06537	#N/A	#N/A	#N/A
225	Ptprc	P06800	-1.01	0.167085	0.563562
226	S100a4	P07091	-0.24	0.413297	0.793649
227	Anxa2	P07356	0.23	0.180425	0.585271
228	Tyms	P07607	0.51	0.164078	0.563562
229	Rrm1	P07742	0.09	0.531129	0.841541
230	Hsp90aa1	P07901	-0.17	0.64754	0.889243
231	Aprt	P08030	0.14	0.365542	0.787467
232	Hsp90b1	P08113	-0.2	0.54724	0.852545
233	S100a10	P08207	0.84	0.00555094	0.0471013
234	Mdh2	P08249	#N/A	#N/A	#N/A
235	Gnai2	P08752	-0.08	0.896775	0.973772
236	Polr2a	P08775	-0.07	0.760295	0.935166
237	Itgb1	P09055	#N/A	#N/A	#N/A
238	P4hb	P09103	0.14	0.430638	0.805492
239	Ncl	P09405	-0.14	0.727373	0.928588
240	Pgk1	P09411	0.39	0.0413893	0.228477
241	H2az1	P0C0S6	0.11	0.366652	0.787467
242	Gon7	P0C8B4	-0.24	0.876751	0.965124
243	Tagap1	P0CAX8	0.59	0.170575	0.566185
244	Ifi204	P0DOV2	0.09	0.449586	0.813627
245	Calm2	P0DP27	-0.04	0.88685	0.96835
246	Eef1a1	P10126	-0.15	0.688169	0.912113
247	Ctsb	P10605	-1.45	0.000976847	0.0101863
248	Txn	P10639	0.13	0.359508	0.787467
249	Tcea1	P10711	-0.8	0.264798	0.706264
250	Slc3a2	P10852	-0.62	0.559866	0.852545
251	H2bc7	P10853	0.17	0.283792	0.723482
252	H2bc14	P10854	#N/A	#N/A	#N/A
253	H1-0	P10922	-0.29	0.521974	0.837411
254	Parp1	P11103	-1.01	2.95758e-05	0.000419636
255	Lpl	P11152	-0.78	0.529045	0.839571
256	Cdk1	P11440	-0.02	0.823344	0.955478
257	Hsp90ab1	P11499	-0.06	0.980588	0.993793
258	Oas1a	P11928	-0.1	0.937641	0.985143
259	Tcp1	P11983	0.12	0.389639	0.793649
260	App	P12023	-2.68	1e-17	1.83175e-16
261	Prkar2a	P12367	-0.08	0.767534	0.936954
262	Pfkl	P12382	0.06	0.576488	0.861014
263	Rpl7a	P12970	0.05	0.605817	0.870755
264	Scd2	P13011	-0.34	0.214422	0.635556
265	Gsn	P13020	#N/A	#N/A	#N/A
266	Umps	P13439	-0.1	0.994385	0.999873
267	Dnmt1	P13864	-0.13	0.759936	0.935166
268	S100a6	P14069	0.06	0.493701	0.827985
269	Rpl27a	P14115	-0.1	0.883683	0.965996
270	Rps16	P14131	0.12	0.395861	0.793649
271	Rpl7	P14148	0.01	0.713212	0.925308
272	Rpsa	P14206	-0.06	0.968327	0.990019
273	Psmd3	P14685	-0.19	0.566002	0.854436
274	Lmnb1	P14733	-0.51	0.161576	0.561844
275	Rplp0	P14869	-0.2	0.546876	0.852545
276	Map1b	P14873	#N/A	#N/A	#N/A
277	Hmox1	P14901	#N/A	#N/A	#N/A
278	Il9	P15247	0.52	0.00707391	0.0584484
279	Rel	P15307	0.42	0.285222	0.726058
280	H1-2	P15864	0.02	0.67447	0.904344
281	Lgals1	P16045	0.01	0.728368	0.928588
282	Srp14	P16254	-0.12	0.893027	0.97222
283	Ass1	P16460	0.06	0.561327	0.852545
284	Gapdh	P16858	-0.15	0.704304	0.921156
285	Hmga1	P17095	-0.88	0.000943442	0.00989756
286	Eno1	P17182	0.06	0.568023	0.85537
287	Ptbp1	P17225	-0.13	0.768197	0.937103
288	Ap2a1	P17426	-0.07	0.926236	0.979609
289	Ap2a2	P17427	#N/A	#N/A	#N/A
290	Cox7c	P17665	0.09	0.453896	0.816498
291	Hk1	P17710-3	-0.15	0.785685	0.93989
292	Ppia	P17742	0.01	0.575585	0.860766
293	Tpi1	P17751	0.56	0.00849748	0.067165
294	Slc2a1	P17809	#N/A	#N/A	#N/A
295	Pcna	P17918	0.02	0.69487	0.916537
296	Mthfd2	P18155	0.1	0.3892	0.793649
297	Bsg	P18572	0	0.671989	0.903167
298	Rps6ka3	P18654	1.47	0.000196287	0.00229577
299	Cfl1	P18760	0.76	0.000151337	0.00183192
300	Fasn	P19096	0.11	0.423177	0.801006
301	Ifrd1	P19182	-0.2	0.592291	0.867186
302	Rpl13a	P19253	-0.11	0.825241	0.955478
303	Nelfe	P19426	0.46	0.260207	0.69846
304	Cox5b	P19536	0.46	0.0165859	0.114383
305	Cox4i1	P19783	-0.1	0.807235	0.952885
306	Hspa5	P20029	0.18	0.257108	0.697578
307	Vim	P20152	-0.51	0.0416964	0.228477
308	Prkca	P20444	0	0.608217	0.872265
309	Fcer1g	P20491	-0.26	0.782403	0.938998
310	Tpm3	P21107	#N/A	#N/A	#N/A
311	Tpm3	P21107-2	0.12	0.398535	0.793649
312	Gnaq	P21279	0.13	0.505349	0.827985
313	Tap1	P21958	-0.58	0.293267	0.737115
314	Eif3a	P23116	-0.38	0.145361	0.533938
315	Mov10	P23249	-0.39	0.358549	0.787467
316	Xrcc6	P23475	-0.6	0.697794	0.916537
317	Zfp36l1	P23950	-1.06	0.356031	0.787467
318	Ppib	P24369	-0.03	0.784068	0.938998
319	Capg	P24452	0.51	0.00793	0.0636976
320	Lta4h	P24527	-0.58	0.360111	0.787467
321	Impdh2	P24547	-0.27	0.842135	0.959335
322	Tec	P24604	6.64	1e-17	1.83175e-16
323	Cdk11b	P24788	#N/A	#N/A	#N/A
324	Ccnb1	P24860	#N/A	#N/A	#N/A
325	Mcm3	P25206	-0.17	0.631773	0.884073
326	Rps2	P25444	-0.08	0.939674	0.985143
327	Lyn	P25911	-0.37	0.78761	0.941217
328	Ubtf	P25976	-0.49	0.0528786	0.268032
329	Tln1	P26039	0.33	0.0850795	0.378009
330	Msn	P26041	-1.86	8.06523e-06	0.000119324
331	Fcgr1	P26151	-0.1	0.821164	0.955266
332	Ptma	P26350	-1.65	2.65238e-09	4.35192e-08
333	Cftr	P26361	#N/A	#N/A	#N/A
334	U2af2	P26369	0.17	0.280144	0.721084
335	Glud1	P26443	-1.04	0.281694	0.722924
336	Pik3r1	P26450	#N/A	#N/A	#N/A
337	Psmd7	P26516	-0.77	0.275656	0.713778
338	Sars1	P26638	0.04	0.54641	0.852545
339	Marcks	P26645	-0.67	0.655369	0.8937
340	Map4	P27546	-0.54	0.64019	0.886787
341	Plaa	P27612	-0.32	0.438207	0.808483
342	Xrcc5	P27641	-2.04	0.00240432	0.0226805
343	Rpl3	P27659	0.03	0.641864	0.886787
344	Pdia3	P27773	-0.13	0.908003	0.974399
345	Vav1	P27870	-0.11	0.842674	0.959335
346	Braf	P28028-1	-0.48	0.486549	0.827985
347	Apex1	P28352	-1.59	0.0325967	0.195115
348	Adss1	P28650	0.18	0.266956	0.707688
349	Nap1l1	P28656	-0.03	0.768555	0.937209
350	Atxn10	P28658	-0.51	0.118231	0.469936
351	Kif2a	P28740-1	#N/A	#N/A	#N/A
352	Grn	P28798	-0.77	0.00133187	0.0134823
353	Prkcd	P28867	-6.64	1e-17	1.83175e-16
354	Pabpc1	P29341	0.45	0.0186769	0.126042
355	Ptpn6	P29351	-0.27	0.34558	0.787333
356	Casp1	P29452	0.4	0.0696308	0.32977
357	Nos2	P29477	-0.63	0.627623	0.884052
358	Fkbp4	P30416	0.42	0.0966582	0.407093
359	Ctnnd1	P30999-3	0.09	0.430701	0.805492
360	Aimp1	P31230	-0.07	0.993817	0.999873
361	Rbpj	P31266	-0.59	0.218671	0.642117
362	Map2k1	P31938	0.24	0.155207	0.548851
363	Ssb	P32067	-0.02	0.846437	0.961753
364	Drg1	P32233	0.25	0.175608	0.575848
365	Bdkrb2	P32299	-0.27	0.947007	0.985143
366	Wars1	P32921	0.02	0.68592	0.910501
367	Kif4	P33174	-0.93	0.00502676	0.0432901
368	Pola1	P33609	-0.33	0.640747	0.886787
369	Prim2	P33610	#N/A	#N/A	#N/A
370	Ranbp1	P34022	0.49	0.0116711	0.0874974
371	Mif	P34884	0.14	0.341027	0.783833
372	Usp4	P35123	2	0.000911988	0.00962592
373	Rab5c	P35278	-0.17	0.670178	0.90286
374	Rab6a	P35279	-0.32	0.472434	0.825628
375	Rab21	P35282	-0.3	0.790657	0.943774
376	Rab18	P35293	#N/A	#N/A	#N/A
377	Pdha1	P35486	-0.09	0.924637	0.979609
378	Fbl	P35550	-0.25	0.390156	0.793649
379	Canx	P35564	0.38	0.306445	0.752953
380	Ap1m1	P35585	0.01	0.728494	0.928588
381	Rfc1	P35601	-1.08	0.0136225	0.0960512
382	Prdx1	P35700	0.18	0.259752	0.69846
383	Ptpn1	P35821	0.03	0.559352	0.852545
384	Ptpn12	P35831	#N/A	#N/A	#N/A
385	Fmr1	P35922	0.09	0.486144	0.827985
386	Rpl12	P35979	0.28	0.115791	0.462898
387	Rpl18	P35980	0.08	0.500978	0.827985
388	Btk	P35991	-0.07	0.750033	0.935166
389	Gnl1	P36916	0.02	0.630624	0.884073
390	Lig1	P37913	-0.27	0.448823	0.81297
391	Hmgcl	P38060	0.47	0.0348957	0.204414
392	Hspa9	P38647	0.18	0.266726	0.707688
393	Dnm2	P39054	-0.28	0.503977	0.827985
394	Fen1	P39749	0.01	0.742372	0.933561
395	Cap1	P40124	-0.14	0.864393	0.963712
396	Tkt	P40142	-0.02	0.628005	0.884052
397	Chd1	P40201	3.39	1.047e-08	1.69378e-07
398	Vps26a	P40336	-0.25	0.961835	0.986992
399	Ighmbp2	P40694	0.24	0.394432	0.793649
400	Rpl28	P41105	0.02	0.704282	0.921156
401	Eci1	P42125	0.02	0.620773	0.881031
402	Foxk1	P42128	-0.08	0.691465	0.914865
403	Stat1	P42225	0.17	0.274964	0.713778
404	Stat3	P42227	-0.13	0.875069	0.963712
405	Eps15	P42567	0.38	0.319461	0.762114
406	Pura	P42669	0.56	0.17529	0.575762
407	Cct8	P42932	0.12	0.387637	0.793649
408	Cox6a1	P43024	#N/A	#N/A	#N/A
409	Msh2	P43247	-0.35	0.270878	0.710872
410	H1-4	P43274	0.14	0.344353	0.786898
411	H1-5	P43276	0.13	0.358549	0.787467
412	H1-3	P43277	0.65	0.00102584	0.0106651
413	Cfl2	P45591	0.56	0.212663	0.633595
414	Acadm	P45952	-0.1	0.981768	0.994406
415	Sipa1	P46062	-0.39	0.764424	0.935166
416	Nsf	P46460	-0.02	0.83804	0.958429
417	Vps4b	P46467	0.21	0.240215	0.67777
418	Psmc2	P46471	0.08	0.507972	0.827985
419	Rab11b	P46638	0.07	0.451059	0.814823
420	Adss2	P46664	0.09	0.442799	0.810337
421	Stt3a	P46978	-0.69	0.00538561	0.0458107
422	Tes	P47226	-0.04	0.693187	0.915959
423	Aldh2	P47738	-0.09	0.930661	0.981509
424	Aldh3a2	P47740	-1.27	0.181361	0.585271
425	Capza1	P47753	1.1	2.24887e-06	3.38504e-05
426	Capza2	P47754	0.27	0.122993	0.480589
427	Capzb	P47757	0.39	0.0322567	0.19354
428	Srprb	P47758	-0.1	0.897266	0.973772
429	Mtx1	P47802	-6.64	1e-17	1.83175e-16
430	Gfpt1	P47856	0.05	0.539958	0.848541
431	Rpl6	P47911	0.18	0.252696	0.691121
432	Rpl29	P47915	0.5	0.00968051	0.0743102
433	Crkl	P47941	#N/A	#N/A	#N/A
434	Rplp1	P47955	-0.49	0.0706265	0.331965
435	Rpl5	P47962	0	0.76283	0.935166
436	Rpl13	P47963	0.01	0.729072	0.928983
437	Rpl36	P47964	0.1	0.44152	0.810337
438	Eif1	P48024	0.41	0.145721	0.533938
439	Syk	P48025	-1.46	0.000188044	0.00222948
440	Abcd1	P48410	-1.59	0.0126565	0.0910955
441	Lmna	P48678	-0.28	0.330554	0.770625
442	Pcnt	P48725	0.48	0.246929	0.683827
443	Brca1	P48754	-0.1	0.810016	0.953341
444	Fpgs	P48760	#N/A	#N/A	#N/A
445	Slc25a4	P48962	-0.11	0.833614	0.958158
446	Cit	P49025	-0.72	0.506249	0.827985
447	Ercc3	P49135	-0.8	0.27392	0.713778
448	Hnrnpa1	P49312	-1.77	1.28984e-09	2.16769e-08
449	Pcyt1a	P49586	0.08	0.518762	0.835328
450	Mcm4	P49717	0.03	0.657684	0.89425
451	Mcm5	P49718	-0.09	0.908733	0.974399
452	Srp9	P49962	0.52	0.0891342	0.387822
453	Ahcy	P50247	0.26	0.129116	0.498329
454	Shmt1	P50431	#N/A	#N/A	#N/A
455	Atp6v1a	P50516	-0.18	0.60642	0.871131
456	Atp6v1e1	P50518	0.29	0.153218	0.545371
457	S100a11	P50543	-0.1	0.867149	0.963712
458	Pa2g4	P50580	-0.52	0.0391817	0.222737
459	Rab7a	P51150	#N/A	#N/A	#N/A
460	Acadl	P51174	0.1	0.414709	0.793649
461	Rpl9	P51410	-0.24	0.425531	0.802189
462	Atp6v0d1	P51863	0.02	0.697978	0.916537
463	Slc25a5	P51881	-0.08	0.961333	0.986992
464	Apobec1	P51908	-1.52	0.00216311	0.0204609
465	Nek1	P51954	#N/A	#N/A	#N/A
466	Kpna2	P52293	-0.53	0.80347	0.950329
467	Jak1	P52332	-0.93	0.402562	0.793649
468	Pold1	P52431	0.37	0.118728	0.471372
469	Polr1c	P52432	-0.25	0.402854	0.793649
470	Usp10	P52479	0.5	0.0505966	0.261051
471	Pkm	P52480	0.64	0.00114539	0.0116971
472	Tmem165	P52875	-0.31	0.835806	0.958429
473	Hmga2	P52927	0.06	0.480988	0.827985
474	Rpl10a	P53026	-0.05	0.934118	0.984449
475	Map3k1	P53349	#N/A	#N/A	#N/A
476	Dbt	P53395	-0.47	0.340633	0.783587
477	Cebpz	P53569	-0.52	0.573939	0.860536
478	Pctp	P53808	-0.16	0.864555	0.963712
479	Slc16a1	P53986	-0.27	0.353724	0.787467
480	Rab2a	P53994	#N/A	#N/A	#N/A
481	Anapc1	P53995	#N/A	#N/A	#N/A
482	Cnbp	P53996	0.16	0.399353	0.793649
483	Cnbp	P53996-3	-0.21	0.620445	0.881031
484	Idh2	P54071	0.08	0.508321	0.827985
485	Dnajc2	P54103	-0.31	0.268914	0.710872
486	Stom	P54116	-6.64	1e-17	1.83175e-16
487	Msh6	P54276	-0.14	0.741093	0.932969
488	Lipe	P54310-2	-0.5	0.83772	0.958429
489	Nub1	P54729	0.13	0.371815	0.787467
490	Psmc4	P54775	0	0.723421	0.927587
491	Adsl	P54822	0.18	0.262676	0.702738
492	Ddx6	P54823	-0.09	0.775502	0.938712
493	Adprh	P54923	0.05	0.554936	0.852545
494	Acod1	P54987	0.79	8.63293e-05	0.00112358
495	Abcd3	P55096	-0.2	0.676866	0.906153
496	Ctsk	P55097	#N/A	#N/A	#N/A
497	Rab8a	P55258	0.11	0.51249	0.82986
498	Golga3	P55937	0.2	0.44496	0.810337
499	Atp5mf	P56135	0.1	0.446949	0.81297
500	Rrp1	P56183	-6.64	1e-17	1.83175e-16
501	Gfer	P56213	#N/A	#N/A	#N/A
502	Atp5mpl	P56379	0.05	0.528037	0.839571
503	Atp5f1e	P56382	-0.2	0.723081	0.927495
504	Atp5mc2	P56383	0.74	0.000136575	0.00167075
505	Cox7b	P56393	0.46	0.0561526	0.278112
506	Usp5	P56399	0.18	0.457912	0.821736
507	Irf5	P56477	6.64	1e-17	1.83175e-16
508	Atp5f1b	P56480	-0.03	0.850491	0.963486
509	Ctbp2	P56546	0.43	0.163859	0.563562
510	Tdg	P56581	-0.81	0.253054	0.691121
511	Znrd2	P56873	-6.64	1e-17	1.83175e-16
512	Fus	P56959	-0.16	0.726479	0.928588
513	Exosc10	P56960	-0.05	0.729928	0.929732
514	Usp25	P57080	#N/A	#N/A	#N/A
515	Atp6v1d	P57746	#N/A	#N/A	#N/A
516	Eef1d	P57776	0.56	0.00377637	0.0339579
517	Actn4	P57780	#N/A	#N/A	#N/A
518	Snrpa1	P57784	-0.08	0.977278	0.99284
519	Rce1	P57791	-0.18	0.999891	0.999944
520	Mrps21	P58059	-0.4	0.207159	0.625134
521	Mrps6	P58064	-0.06	0.877479	0.965309
522	Rasa2	P58069	-1.48	0.144294	0.533023
523	Eef2	P58252	0.25	0.149088	0.540055
524	Opa1	P58281	-0.38	0.750152	0.935166
525	Slx9	P58468	-0.5	0.415387	0.793649
526	Aaas	P58742	-0.06	0.713629	0.925308
527	Eif5	P59325	-4.52	1e-17	1.83175e-16
528	Wdhd1	P59328	0.72	0.139986	0.52356
529	Sf3b6	P59708	0.13	0.348194	0.787467
530	Sash1	P59808	#N/A	#N/A	#N/A
531	Arpc4	P59999	0.46	0.0155179	0.108313
532	Sec61g	P60060	-0.2	0.953315	0.985941
533	Ruvbl1	P60122	0.15	0.313093	0.754612
534	Eif3e	P60229	-0.37	0.15743	0.555011
535	Espl1	P60330	-0.12	0.998077	0.999944
536	Pcbp1	P60335	-0.02	0.824451	0.955478
537	Actb	P60710	0.21	0.200109	0.617284
538	Morf4l1	P60762	-6.64	1e-17	1.83175e-16
539	Cdc42	P60766	0.16	0.300411	0.747893
540	Eif4a1	P60843	0.11	0.415533	0.793649
541	Rps20	P60867	0.28	0.112526	0.455313
542	Ube2m	P61082	0.31	0.1085	0.4448
543	Ube2k	P61087	-0.2	0.733538	0.930905
544	Ube2n	P61089	0.22	0.183893	0.587847
545	Actr2	P61161	0.19	0.230365	0.658023
546	Actr1a	P61164	0.1	0.41134	0.793649
547	Tmem258	P61166	-0.82	0.182242	0.585271
548	Arf3	P61205	-0.2	0.550075	0.852545
549	Arl1	P61211	#N/A	#N/A	#N/A
550	Abce1	P61222	-0.17	0.634542	0.885443
551	Rpl26	P61255	0.03	0.647078	0.889219
552	Psme3	P61290	-0.56	0.794418	0.944966
553	Rpl27	P61358	0.21	0.202954	0.621245
554	Rpl37a	P61514	0.09	0.468864	0.82295
555	Sec61a1	P61620	-0.44	0.0851168	0.378009
556	Arf4	P61750	0.12	0.358992	0.787467
557	Dad1	P61804	0.42	0.0422818	0.230156
558	Copz1	P61924	-0.17	0.883146	0.965996
559	Dcaf7	P61963	#N/A	#N/A	#N/A
560	Wdr5	P61965	-0.05	0.711621	0.924092
561	Hnrnpk	P61979	0.09	0.46396	0.82295
562	Ywhag	P61982	0.05	0.592543	0.867186
563	Timm13	P62075	-0.86	0.168482	0.563562
564	Timm8b	P62077	-0.07	0.76146	0.935166
565	Rps7	P62082	0.07	0.53374	0.84452
566	Ppp1ca	P62137	0.23	0.252608	0.691121
567	Ppp1cb	P62141	-0.62	0.339803	0.783222
568	Psmc1	P62192	0.21	0.203532	0.621943
569	Psmc5	P62196	-0.29	0.30269	0.749859
570	Rps8	P62242	-0.17	0.638	0.886787
571	Rps15a	P62245	0.04	0.618786	0.881031
572	Ywhae	P62259	-0.08	0.955837	0.986321
573	Rps14	P62264	-0.16	0.683841	0.910218
574	Rps23	P62267	0.11	0.407269	0.793649
575	Rps18	P62270	-0.02	0.820296	0.955218
576	Rps29	P62274	-0.15	0.830764	0.957897
577	Rps11	P62281	-0.06	0.976634	0.99284
578	Rps13	P62301	0.21	0.209594	0.628362
579	Snrpe	P62305	0.14	0.312451	0.754612
580	Snrpf	P62307	-0.18	0.984267	0.996063
581	Snrpd1	P62315	#N/A	#N/A	#N/A
582	Snrpd2	P62317	-0.09	0.923626	0.979609
583	Snrpd3	P62320	0.09	0.43427	0.808483
584	Arf6	P62331	-0.13	0.879478	0.965309
585	Psmc6	P62334	0.11	0.421813	0.799323
586	Kcnab2	P62482	-1.03	0.0253108	0.16197
587	Dynlrb1	P62627	-0.68	0.448722	0.81297
588	Rps4x	P62702	0	0.746003	0.935166
589	Ppp2cb	P62715	-1	0.152514	0.545371
590	Rpl18a	P62717	0.12	0.392577	0.793649
591	Rpl23a	P62751	0.07	0.52719	0.839221
592	Rps6	P62754	-0.13	0.758713	0.935166
593	H4c1	P62806	0.26	0.133475	0.511163
594	Atp6v1b2	P62814	0.57	0.00365205	0.0330114
595	Rab1A	P62821	-0.23	0.458103	0.821736
596	Ran	P62827	0.25	0.144436	0.533023
597	Rpl23	P62830	-0.11	0.856003	0.963712
598	Rps15	P62843	0.08	0.514405	0.830349
599	Rps24	P62849	-0.01	0.781453	0.938998
600	Rps25	P62852	0.18	0.253273	0.691121
601	Rps26	P62855	0.34	0.0595411	0.2928
602	Rps28	P62858	0.07	0.523144	0.837411
603	Fau	P62862	0.23	0.169337	0.565328
604	Gnb1	P62874	-1.26	0.000555336	0.00608409
605	Rbx1	P62878	-0.66	0.369339	0.787467
606	Gnb2	P62880	-0.07	0.999605	0.999944
607	Rpl30	P62889	-0.18	0.599231	0.868343
608	Rpl39	P62892	-0.33	0.341786	0.784121
609	Rpl31	P62900	-0.1	0.893726	0.972675
610	Rps3	P62908	-0.07	0.970437	0.990607
611	Rpl32	P62911	0.17	0.277236	0.715195
612	Rpl8	P62918	0.05	0.58032	0.861627
613	Ybx1	P62960	-0.04	0.914109	0.97614
614	Pfn1	P62962	0.37	0.0770218	0.349934
615	Rps27a	P62983	0.12	0.390222	0.793649
616	Uba52	P62984	-0.05	0.839509	0.958429
617	Tra2b	P62996	-0.44	0.465031	0.82295
618	Rac1	P63001	0.54	0.0178293	0.120793
619	Hspa8	P63017	0.03	0.663055	0.89845
620	Dnaja1	P63037	0.05	0.542118	0.849978
621	Hspd1	P63038	0.12	0.395729	0.793649
622	Stmn4	P63042	-0.8	0.529158	0.839571
623	Atp6v0c	P63082	1.02	4.51106e-05	0.00061005
624	Mapk1	P63085	0.45	0.0192393	0.129082
625	Ppp1cc	P63087	0.06	0.462059	0.82295
626	Ywhaz	P63101	-0.01	0.782029	0.938998
627	Crnkl1	P63154	0.11	0.419396	0.798212
628	Snrpn	P63163	-0.12	0.954329	0.985941
629	Dynll1	P63168	-0.68	0.00747585	0.0608974
630	Gng2	P63213	-0.8	0.444254	0.810337
631	Eif5a	P63242	0.27	0.121319	0.476739
632	Actg1	P63260	-0.19	0.652405	0.89309
633	Rps17	P63276	-0.06	0.96905	0.990019
634	Ube2i	P63280	-0.18	0.799619	0.947717
635	Rps12	P63323	-0.22	0.468331	0.82295
636	Rps10	P63325	-0.15	0.71804	0.925308
637	Phb1	P67778	0.68	0.000596563	0.00649466
638	Csnk2b	P67871	0.12	0.377104	0.787467
639	Rpl22	P67984	-0.13	0.77701	0.938712
640	Actc1	P68033	-0.02	0.847021	0.961753
641	Ube2l3	P68037	0.23	0.166061	0.563562
642	Rack1	P68040	-0.33	0.233164	0.66165
643	Prkacb	P68181	-6.64	1e-17	1.83175e-16
644	Ywhaq	P68254	-0.04	0.902233	0.974399
645	Tubb4b	P68372	-0.12	0.79084	0.943774
646	Tuba1c	P68373	-0.41	0.147126	0.538424
647	H3c1	P68433	#N/A	#N/A	#N/A
648	Ywhah	P68510	-0.25	0.405079	0.793649
649	Ranbp9	P69566	0.04	0.568793	0.856157
650	Sbds	P70122	0.66	0.100762	0.421302
651	Kpnb1	P70168	0.06	0.560518	0.852545
652	Pip5k1b	P70181	1.81	0.000288057	0.00329127
653	Pip5k1a	P70182	-1.07	0.00839328	0.0666621
654	Pip5k1a	P70182-3	-0.64	0.596337	0.868343
655	Map4k1	P70218	#N/A	#N/A	#N/A
656	Surf6	P70279	0.16	0.266095	0.707688
657	Aup1	P70295	-0.97	0.0932414	0.400002
658	Hnrnph2	P70333	-0.17	0.696625	0.916537
659	Rock2	P70336	0.73	0.126061	0.487623
660	Elavl1	P70372	0.29	0.106721	0.439842
661	Rad50	P70388	1.09	0.00769669	0.0624027
662	Usp9x	P70398	-1.55	1.96142e-08	3.15835e-07
663	Tp53bp1	P70399	-0.39	0.82878	0.956546
664	Cux1	P70403	#N/A	#N/A	#N/A
665	Idh3g	P70404	-0.11	0.832683	0.958135
666	Nherf1	P70441	0.3	0.362175	0.787467
667	Vasp	P70460	-0.06	0.74839	0.935166
668	Naca	P70670	0.02	0.600717	0.868343
669	Casp3	P70677	0	0.65036	0.890995
670	Ctps1	P70698	-0.2	0.654939	0.8937
671	Gaa	P70699	0.18	0.444024	0.810337
672	Polr1b	P70700	#N/A	#N/A	#N/A
673	Cct7	P80313	0.28	0.113852	0.45832
674	Cct2	P80314	0.25	0.150584	0.543531
675	Cct4	P80315	0	0.754924	0.935166
676	Cct5	P80316	-0.01	0.812437	0.953341
677	Cct6a	P80317	0.12	0.394647	0.793649
678	Cct3	P80318	0.12	0.400539	0.793649
679	Renbp	P82343	-0.94	0.360526	0.787467
680	Phf5a	P83870	-0.07	0.979714	0.993776
681	Rpl36a	P83882	0.04	0.624776	0.883202
682	Arf5	P84084	-0.59	0.0601565	0.295407
683	Erh	P84089	-0.3	0.281241	0.722924
684	Ap2m1	P84091	0.04	0.629105	0.884052
685	Rhog	P84096	-0.19	0.57187	0.858922
686	Rpl19	P84099	0.13	0.356658	0.787467
687	Srsf3	P84104	-0.06	0.969429	0.990019
688	H3c2	P84228	6.64	1e-17	1.83175e-16
689	Polr1d	P97304	-0.2	0.771189	0.938049
690	Mcm2	P97310	0.28	0.108831	0.444832
691	Mcm6	P97311	-0.12	0.822092	0.955478
692	Csrp1	P97315	-1.09	0.168252	0.563562
693	Rps3a	P97351	-0.05	0.944995	0.985143
694	Taf1b	P97358	#N/A	#N/A	#N/A
695	Sptlc2	P97363	-0.34	0.733026	0.930721
696	Ncf4	P97369	0.47	0.0460352	0.244064
697	Frg1	P97376	0	0.701355	0.917993
698	Cdk2	P97377	0.13	0.355576	0.787467
699	G3bp2	P97379	0.24	0.232406	0.660582
700	Lig3	P97386	6.64	1e-17	1.83175e-16
701	Atp5pf	P97450	0.12	0.366851	0.787467
702	Bop1	P97452	0.19	0.235393	0.665251
703	Rps5	P97461	-0.11	0.854746	0.963712
704	Ppp4c	P97470	-0.19	0.95568	0.986321
705	Tarbp2	P97473	-1.77	4.94715e-13	8.73829e-12
706	Eya3	P97480	-0.3	0.98842	0.997957
707	Smarcc1	P97496	0.35	0.0716516	0.333766
708	Thumpd3	P97770	-3.8	8.35962e-07	1.28058e-05
709	Smn1	P97801	-5.83	1e-17	1.83175e-16
710	Fh	P97807-2	-0.09	0.925504	0.979609
711	Map4k4	P97820	0.95	0.00909618	0.0710691
712	Anp32e	P97822	#N/A	#N/A	#N/A
713	G3bp1	P97855	-0.83	0.0010322	0.010699
714	Rbbp6	P97868	-0.45	0.663068	0.89845
715	Tubb5	P99024	-0.13	0.772224	0.938049
716	Rplp2	P99027	-0.35	0.22015	0.643172
717	Hmmr	Q00547	-0.1	0.954173	0.985941
718	G6pdx	Q00612	0.29	0.099042	0.416121
719	Hnrnpul2	Q00PI9	-0.16	0.783961	0.938998
720	Top2a	Q01320	-0.4	0.244823	0.683827
721	Sec23a	Q01405	0.43	0.135035	0.514857
722	Rsu1	Q01730	0.34	0.19175	0.602394
723	Vcp	Q01853	0.79	7.11816e-05	0.000944178
724	Uba1	Q02053	#N/A	#N/A	#N/A
725	Atp5f1a	Q03265	-0.08	0.953708	0.985941
726	Runx1	Q03347	-0.02	0.645421	0.888562
727	Eif2ak2	Q03963	-0.04	0.915811	0.977656
728	Top1	Q04750	-0.28	0.327522	0.768734
729	Rac2	Q05144	0.1	0.434352	0.808483
730	Mark2	Q05512	-1.25	0.0646816	0.313186
731	Fabp5	Q05816	-0.91	0.336519	0.779804
732	Fmn1	Q05860	6.64	1e-17	1.83175e-16
733	Pc	Q05920	0.16	0.308281	0.754612
734	Larp7	Q05CL8	-0.1	0.889881	0.969709
735	Eif5b	Q05D44	0.14	0.328773	0.769582
736	Atp5me	Q06185	-0.24	0.436653	0.808483
737	Bax	Q07813	-0.02	0.62598	0.883807
738	Plk1	Q07832	0.03	0.588737	0.865481
739	Lyar	Q08288	-0.35	0.200412	0.617284
740	Eps8	Q08509	0.2	0.45907	0.82295
741	Ssrp1	Q08943	-0.03	0.800656	0.948297
742	Ncf1	Q09014	-0.31	0.722536	0.927139
743	B4galnt1	Q09200	6.64	1e-17	1.83175e-16
744	Gcnt1	Q09324	1.34	0.000423437	0.00468351
745	Inf2	Q0GNC1	6.64	1e-17	1.83175e-16
746	Trio	Q0KL02	#N/A	#N/A	#N/A
747	Lrriq1	Q0P5X1	#N/A	#N/A	#N/A
748	Zc3h18	Q0P678	-0.54	0.0404947	0.228477
749	Rbm15	Q0VBL3	-0.26	0.858896	0.963712
750	Znf800	Q0VEE6	0.94	0.0766015	0.34894
751	Ppp4r2	Q0VGB7	-6.64	1e-17	1.83175e-16
752	Tanc1	Q0VGY8	-1.02	0.328751	0.769582
753	Npepps	Q11011	-0.22	0.490228	0.827985
754	Cdk12	Q14AX6	-1.08	0.147684	0.538759
755	Cdca2	Q14B71	-0.36	0.803452	0.950329
756	Ptcd3	Q14C51	0.04	0.645529	0.888562
757	Nsun2	Q1HFZ0	-0.21	0.495691	0.827985
758	Parp14	Q2EMV9	-0.01	0.715572	0.925308
759	Fat4	Q2PZL6	0.16	0.307902	0.754392
760	Pi4k2a	Q2TBE6	-1.28	0.0091677	0.0713227
761	Hsdl2	Q2TPA8	-0.38	0.754013	0.935166
762	Msto1	Q2YDW2	-0.14	0.775886	0.938712
763	Acot10	Q32MW3	1.1	0.00458376	0.0398718
764	Hddc2	Q3SXD3	-0.55	0.749706	0.935166
765	Arhgap45	Q3TBD2	-1.08	0.287695	0.730204
766	Patl1	Q3TC46	0.58	0.173042	0.572727
767	Cul4a	Q3TCH7	-0.55	0.641478	0.886787
768	Abraxas2	Q3TCJ1	-0.36	0.431557	0.805676
769	Ppp1r21	Q3TDD9	-0.17	0.962246	0.986992
770	Faf2	Q3TDN2	-0.49	0.618732	0.881031
771	Stt3b	Q3TDQ1	0.09	0.466337	0.82295
772	Hp1bp3	Q3TEA8	0.01	0.698624	0.916537
773	Gpatch4	Q3TFK5	-1.24	3.66924e-05	0.000514288
774	Myl12b	Q3THE2	0	0.776241	0.938712
775	Gtf2f1	Q3THK3	0.5	0.0959845	0.405634
776	Gmps	Q3THK7	0.13	0.371463	0.787467
777	Pde12	Q3TIU4	#N/A	#N/A	#N/A
778	Zc3h15	Q3TIV5	-0.25	0.991726	0.998649
779	Usp39	Q3TIX9	0.37	0.102638	0.426057
780	Fam98a	Q3TJZ6	-0.32	0.341427	0.783833
781	Smarca4	Q3TKT4	-0.04	0.771999	0.938049
782	Prrc2c	Q3TLH4	-0.16	0.754837	0.935166
783	Gm3414	Q3TNU4	0.76	0.122527	0.479853
784	Foxred1	Q3TQB2	-2.16	2.72321e-06	4.06368e-05
785	Hk3	Q3TRM8	-0.46	0.0712312	0.333257
786	Alkbh5	Q3TSG4	#N/A	#N/A	#N/A
787	Krt2	Q3TTY5	0.05	0.543078	0.85074
788	Tamm41	Q3TUH1	-0.06	0.838254	0.958429
789	Nr2c2ap	Q3TV70	-0.83	0.495929	0.827985
790	Uap1l1	Q3TW96	0.36	0.0496106	0.256729
791	Srsf6	Q3TWW8	0	0.749141	0.935166
792	Trmt1	Q3TX08	0.04	0.616468	0.880815
793	Psmd1	Q3TXS7	-0.1	0.889432	0.969526
794	Cybc1	Q3TYS2	0.31	0.233389	0.661747
795	Nol9	Q3TZX8	-0.31	0.907709	0.974399
796	Khsrp	Q3U0V1	-0.07	0.998111	0.999944
797	Tradd	Q3U0V2	0.05	0.600424	0.868343
798	Rars2	Q3U186	-1.08	0.0292404	0.178754
799	Isg20l2	Q3U1G5	-0.59	0.440079	0.808518
800	Ddb1	Q3U1J4	-0.03	0.691517	0.914865
801	Dennd4b	Q3U1Y4	0.03	0.603865	0.869625
802	Ctu2	Q3U308	-0.36	0.939817	0.985143
803	Rnf40	Q3U319	0.03	0.537457	0.846829
804	Mfsd12	Q3U481	#N/A	#N/A	#N/A
805	Lbr	Q3U9G9	-0.27	0.361291	0.787467
806	Slc16a10	Q3U9N9	-0.43	0.615194	0.880083
807	Trip13	Q3UA06	-0.15	0.783766	0.938998
808	Tbrg1	Q3UB74	-0.58	0.389937	0.793649
809	Otulin	Q3UCV8	-0.78	0.195084	0.60966
810	Atxn7l3b	Q3UD01	#N/A	#N/A	#N/A
811	Ttll12	Q3UDE2	3.04	9.31648e-07	1.41463e-05
812	Puf60	Q3UEB3	0.16	0.273692	0.713778
813	Znhit6	Q3UFB2	-0.21	0.950279	0.985875
814	Frmd8	Q3UFK8	-0.43	0.912504	0.975651
815	Nom1	Q3UFM5	-0.21	0.873761	0.963712
816	Rrp36	Q3UFY0	2.45	2.93099e-14	5.20363e-13
817	Trmt10c	Q3UFY8	0.09	0.419951	0.79883
818	Eif3j1	Q3UGC7	-0.24	0.548306	0.852545
819	Snx27	Q3UHD6	-0.05	0.838471	0.958429
820	Dennd11	Q3UHG7	0.27	0.326517	0.768734
821	Spout1	Q3UHX9	-1.38	0.00161619	0.0160434
822	Babam1	Q3UI43	0.05	0.615567	0.880131
823	Arhgap17	Q3UIA2	0.57	0.176148	0.575848
824	Dtx3l	Q3UIR3	0.19	0.234159	0.662845
825	Edc4	Q3UJB9	-0.6	0.032117	0.19354
826	Usp19	Q3UJD6	-0.5	0.790764	0.943774
827	Gtpbp2	Q3UJK4	-1.41	0.000414401	0.00459826
828	Mccc2	Q3ULD5	-1.08	0.148813	0.540055
829	Gpd1l	Q3ULJ0	-0.25	0.938458	0.985143
830	Lsg1	Q3UM18	-0.37	0.160863	0.561844
831	Washc4	Q3UMB9	-6.64	1e-17	1.83175e-16
832	Afg2a	Q3UMC0	0.3	0.361029	0.787467
833	Cobll1	Q3UMF0	6.64	1e-17	1.83175e-16
834	Mcu	Q3UMR5	#N/A	#N/A	#N/A
835	Ppp1r12c	Q3UMT1	0.3	0.366015	0.787467
836	Eml4	Q3UMY5	-1.33	0.172703	0.57215
837	Usp30	Q3UN04	-0.01	0.693069	0.915959
838	Nxt2	Q3UNA4	0.14	0.380863	0.787663
839	Rmi2	Q3UPE3	-0.43	0.894574	0.97295
840	Zc3hav1	Q3UPF5	-0.04	0.696988	0.916537
841	Sec31a	Q3UPL0	-0.33	0.999638	0.999944
842	Cep63	Q3UPP8	#N/A	#N/A	#N/A
843	Fcho2	Q3UQN2	#N/A	#N/A	#N/A
844	Tex10	Q3URQ0	0.18	0.253798	0.691121
845	Cdc42bpa	Q3UU96	#N/A	#N/A	#N/A
846	Krt76	Q3UV17	-0.51	0.11614	0.463758
847	Vps51	Q3UVL4	-1.3	0.0961946	0.405634
848	Tubal3	Q3UX10	-0.43	0.224301	0.649273
849	Espnl	Q3UYR4	#N/A	#N/A	#N/A
850	Ncbp1	Q3UYV9	-0.33	0.721516	0.927013
851	Rnpc3	Q3UZ01	-0.59	0.52305	0.837411
852	Lrrfip1	Q3UZ39	-0.6	0.0762285	0.347928
853	Esf1	Q3V1V3	0.09	0.480686	0.827985
854	Mthfd1l	Q3V3R1	-0.06	0.976452	0.99284
855	Srbd1	Q497V5	#N/A	#N/A	#N/A
856	Ddx49	Q4FZF3	-0.24	0.615736	0.880131
857	Oxr1	Q4KMM3	-0.67	0.0535787	0.269607
858	Arap1	Q4LDD4	#N/A	#N/A	#N/A
859	Odr4	Q4PJX1	-0.67	0.447964	0.81297
860	Ccdc88b	Q4QRL3	#N/A	#N/A	#N/A
861	Pds5b	Q4VA53	-2.01	0.00956132	0.0735585
862	Wdr18	Q4VBE8	-0.03	0.67082	0.903167
863	Maea	Q4VC33	-0.62	0.253356	0.691121
864	Ddx17	Q501J6	-0.09	0.921256	0.978641
865	Lrrc47	Q505F5	-0.13	0.873552	0.963712
866	Srrm1	Q52KI8	-0.43	0.0961062	0.405634
867	Ddx46	Q569Z5	-3.96	5.36726e-12	9.29073e-11
868	Thrap3	Q569Z6	-1.01	0.000961785	0.0100595
869	Scn2b	Q56A07	-0.38	0.278351	0.717536
870	Aldh16a1	Q571I9	-0.19	0.949743	0.985875
871	Tab3	Q571K4	0.05	0.55279	0.852545
872	Zc3h12c	Q5DTV4	-6.64	1e-17	1.83175e-16
873	Zfyve26	Q5DU37	-6.64	1e-17	1.83175e-16
874	Ehmt1	Q5DW34	0.3	0.293599	0.737115
875	Prkaa1	Q5EG47	#N/A	#N/A	#N/A
876	Tmem256	Q5F285	0.91	0.0757569	0.346608
877	Nufip2	Q5F2E7	-0.19	0.711293	0.924013
878	Drosha	Q5HZJ0	-2.22	0.00856165	0.0675181
879	Xaf1	Q5NBU8	0.65	0.0293799	0.178758
880	Dph1	Q5NCQ5	#N/A	#N/A	#N/A
881	Neurl4	Q5NCX5	-0.3	0.958809	0.986992
882	Wdr81	Q5ND34	0.01	0.656206	0.8937
883	Slc10a5	Q5PT54	-6.64	1e-17	1.83175e-16
884	Nol10	Q5RJG1	-0.47	0.362823	0.787467
885	Smg7	Q5RJH6	-0.67	0.396009	0.793649
886	Igf2bp2	Q5SF07	0	0.770308	0.938025
887	Rbm27	Q5SFM8	-0.17	0.941695	0.985143
888	Vps54	Q5SPW0	0.21	0.45174	0.814823
889	Cyfip2	Q5SQX6	#N/A	#N/A	#N/A
890	Utp18	Q5SSI6	0.28	0.196748	0.613643
891	Abr	Q5SSL4	0.99	0.0068777	0.057375
892	Tns3	Q5SSZ5	0.2	0.205593	0.623806
893	Myo1g	Q5SUA5	-1.24	0.0714791	0.333766
894	Luc7l3	Q5SUF2	-0.22	0.54226	0.849978
895	Pfas	Q5SUR0	0.43	0.0291078	0.178672
896	Cluh	Q5SW19	0.14	0.37239	0.787467
897	Ssh2	Q5SW75	#N/A	#N/A	#N/A
898	Tsr1	Q5SWD9	-0.17	0.619457	0.881031
899	Tsr1	Q5SWD9-2	0.04	0.524417	0.838065
900	Acaca	Q5SWU9	-1.22	0.00592584	0.0501596
901	Brip1	Q5SXJ3	-6.64	1e-17	1.83175e-16
902	Specc1	Q5SXY1	0.39	0.168042	0.563562
903	Myo1d	Q5SYD0	-0.99	0.0550697	0.273223
904	Tmem199	Q5SYH2	-0.31	0.326626	0.768734
905	Ubr3	Q5U430	0.07	0.587593	0.865183
906	Uimc1	Q5U5Q9	-1.27	0.0951287	0.405239
907	NA.1473	Q5XFZ0	0.37	0.30986	0.754612
908	Utp20	Q5XG71	0.2	0.42395	0.801586
909	Acbd5	Q5XG73-3	-0.93	0.411916	0.793649
910	Leo1	Q5XJE5	6.64	1e-17	1.83175e-16
911	Arcn1	Q5XJY5	-0.06	0.977869	0.99284
912	Nfatc2	Q60591	-0.78	0.202704	0.621027
913	Xrcc1	Q60596	-0.4	0.643015	0.887607
914	Ogdh	Q60597	-0.51	0.165844	0.563562
915	Myl6	Q60605	0.03	0.641329	0.886787
916	Prdm1	Q60636	#N/A	#N/A	#N/A
917	Hnrnpd	Q60668	-0.28	0.382175	0.788022
918	Samhd1	Q60710	-0.27	0.355708	0.787467
919	P4ha1	Q60715	0.17	0.292914	0.737115
920	Csnk2a1	Q60737	0.54	0.0113638	0.0864649
921	Khdrbs1	Q60749	-0.2	0.52951	0.839745
922	Irgm1	Q60766	1.03	0.00385755	0.0344624
923	Stxbp3	Q60770	-0.38	0.437796	0.808483
924	Rasa3	Q60790	0.17	0.451297	0.814823
925	Dvl2	Q60838	-0.58	0.303604	0.749859
926	Hells	Q60848	-0.16	0.809283	0.953341
927	Serpinb6	Q60854	-0.13	0.776921	0.938712
928	Ripk1	Q60855	-0.18	0.919309	0.978641
929	Stip1	Q60864	0.33	0.0869816	0.383072
930	Caprin1	Q60865	0.06	0.569527	0.856517
931	Arhgef2	Q60875	-0.33	0.219276	0.642117
932	Eps15l1	Q60902	6.64	1e-17	1.83175e-16
933	Vdac2	Q60930	0.09	0.47217	0.825628
934	Vdac3	Q60931	-0.22	0.566623	0.854436
935	Vdac1	Q60932-2	-0.39	0.474363	0.826914
936	Mxd4	Q60948	1.64	0.00214787	0.0203724
937	Kpna1	Q60960	-0.07	0.854492	0.963712
938	Rbbp4	Q60972	0.03	0.592076	0.867186
939	Rbbp7	Q60973	0.25	0.208417	0.62688
940	Asns	Q61024	-0.24	0.439133	0.808483
941	Tmpo	Q61029	-0.38	0.17824	0.580497
942	Tmpo	Q61033	-0.2	0.951704	0.985897
943	Tsc2	Q61037	#N/A	#N/A	#N/A
944	Ppm1g	Q61074	-0.97	0.364011	0.787467
945	Cdc37	Q61081	0.25	0.14933	0.54021
946	Abcb7	Q61102	-0.41	0.440177	0.808518
947	Dpf2	Q61103	0	0.684591	0.910501
948	Prpf4b	Q61136	0.77	0.00637692	0.0537151
949	Psen2	Q61144	#N/A	#N/A	#N/A
950	Ctcf	Q61164	-0.18	0.689602	0.913663
951	Mapre1	Q61166	-1.16	0.100398	0.42048
952	Prdx2	Q61171	0.09	0.461017	0.82295
953	Tsg101	Q61187	-0.05	0.730337	0.92991
954	Clns1a	Q61189	0.13	0.491034	0.827985
955	Hcfc1	Q61191	0.44	0.0236332	0.153505
956	Pik3c2a	Q61194	0.19	0.258827	0.698216
957	Arhgef1	Q61210	0.07	0.48724	0.827985
958	Sntb2	Q61235	-0.21	0.946171	0.985143
959	Igbp1	Q61249	-0.66	0.408539	0.793649
960	Soat1	Q61263	-0.03	0.79912	0.947717
961	Cacna1e	Q61290	#N/A	#N/A	#N/A
962	Hspa4	Q61316	0.14	0.344037	0.786898
963	Tnfaip2	Q61333	-6.64	1e-17	1.83175e-16
964	Cox7a2l	Q61387	-0.57	0.749568	0.935166
965	Hadh	Q61425	6.64	1e-17	1.83175e-16
966	Znf638	Q61464	-0.46	0.639149	0.886787
967	Trim25	Q61510	-0.55	0.0486261	0.253148
968	Glg1	Q61543	-0.85	0.409767	0.793649
969	Ewsr1	Q61545	-0.16	0.655392	0.8937
970	Fxr1	Q61584	0.01	0.717919	0.925308
971	Ktn1	Q61595	-0.16	0.948532	0.985143
972	Gdi2	Q61598	1.21	7.39063e-05	0.000972865
973	Ddx19a	Q61655	0.2	0.226637	0.653978
974	Ddx5	Q61656	-0.11	0.826882	0.956135
975	Atrx	Q61687	-0.04	0.732468	0.930721
976	Hsph1	Q61699	0.13	0.35561	0.787467
977	Dnajc1	Q61712	-0.18	0.8246	0.955478
978	Mrps31	Q61733	0.32	0.115167	0.461157
979	Eif2b4	Q61749	-0.3	0.393007	0.793649
980	Phgdh	Q61753	-0.24	0.420668	0.799316
981	Kif5b	Q61768	0.1	0.448988	0.81297
982	Myh10	Q61879	-0.75	0.0025608	0.0238542
983	Mcm7	Q61881	-0.14	0.740209	0.932891
984	Npm1	Q61937	-0.08	0.965434	0.987979
985	Pcbp2	Q61990	0.09	0.479849	0.827985
986	Ctr9	Q62018	-0.62	0.430311	0.805492
987	Ppp1r14b	Q62084	6.64	1e-17	1.83175e-16
988	Srsf2	Q62093	0.11	0.399463	0.793649
989	Rhoc	Q62159	-0.03	0.874943	0.963712
990	Ddx3x	Q62167	-0.19	0.560648	0.852545
991	Ssr4	Q62186	-0.11	0.857768	0.963712
992	Ttf1	Q62187	0.01	0.666852	0.900758
993	Snrpa	Q62189	-0.86	0.0276979	0.172775
994	Med22	Q62276	#N/A	#N/A	#N/A
995	Trim28	Q62318	0.1	0.438348	0.808483
996	Tfrc	Q62351	0.64	0.0010785	0.0110466
997	Snrnp70	Q62376	0.1	0.400331	0.793649
998	Zrsr2	Q62377	-1	0.357037	0.787467
999	Speg	Q62407	-2	0.017782	0.120793
1000	Sorbs1	Q62417	-1.42	0.0360786	0.206994
1001	Dbnl	Q62418	#N/A	#N/A	#N/A
1002	Ndufa4	Q62425	-0.41	0.115144	0.461157
1003	Cstb	Q62426	0.04	0.537471	0.846829
1004	Fkbp3	Q62446	-1.33	0.189956	0.597843
1005	Eif4g2	Q62448	-0.33	0.219418	0.642117
1006	Vat1	Q62465	-0.06	0.986503	0.997743
1007	Zfp91	Q62511	0.31	0.174689	0.57451
1008	Commd3	Q63829	-0.58	0.221285	0.644266
1009	Mapk3	Q63844	-0.61	0.753859	0.935166
1010	Nup62	Q63850	0.04	0.5232	0.837411
1011	Raly	Q64012	-0.21	0.64831	0.889595
1012	Pan3	Q640Q5	-0.99	0.384446	0.790821
1013	Maoa	Q64133	-0.01	0.727062	0.928588
1014	Sf1	Q64213	-1.43	0.000743009	0.0079885
1015	Cdk6	Q64261	-1.35	0.0672551	0.322936
1016	Ifit1	Q64282	-0.2	0.668183	0.902204
1017	Surf4	Q64310	0.1	0.391209	0.793649
1018	Stxbp2	Q64324	-1.77	3.15737e-05	0.000446156
1019	Sqstm1	Q64337	-1.07	0.0121256	0.0876383
1020	Isg15	Q64339	-0.1	0.927716	0.980687
1021	Ifit3	Q64345	-0.18	0.962474	0.986992
1022	Cdkn2a	Q64364	-0.03	0.753727	0.935166
1023	Fkbp5	Q64378	#N/A	#N/A	#N/A
1024	Tpp2	Q64514	0.01	0.725082	0.928588
1025	Gk	Q64516	1	0.0460055	0.244064
1026	Srm	Q64674	-0.15	0.712485	0.924868
1027	Gart	Q64737	-0.02	0.839377	0.958429
1028	Wapl	Q65Z40	-0.09	0.799416	0.947717
1029	Sbno1	Q689Z5	-0.83	0.209817	0.628362
1030	Tent4b	Q68ED3	-0.56	0.418501	0.797386
1031	Begain	Q68EF6	0.5	0.0477828	0.249508
1032	Cltc	Q68FD5	-0.17	0.638966	0.886787
1033	Git1	Q68FF6	#N/A	#N/A	#N/A
1034	Ahcyl2	Q68FL4	-0.11	0.878182	0.965309
1035	Mars1	Q68FL6	-0.25	0.391036	0.793649
1036	Peak1	Q69Z38	0.3	0.307556	0.754392
1037	Cdk13	Q69ZA1	#N/A	#N/A	#N/A
1038	Zcchc2	Q69ZB8	#N/A	#N/A	#N/A
1039	Prex1	Q69ZK0	#N/A	#N/A	#N/A
1040	Pnkd	Q69ZP3-2	-0.77	0.178752	0.581617
1041	Hectd1	Q69ZR2	#N/A	#N/A	#N/A
1042	Morc2a	Q69ZX6	6.64	1e-17	1.83175e-16
1043	Ltn1	Q6A009	-0.32	0.980414	0.993793
1044	Pds5a	Q6A026	-0.39	0.528935	0.839571
1045	Swap70	Q6A028	0.88	0.0880995	0.386076
1046	Cep170	Q6A065	-0.26	0.923379	0.979609
1047	Cdc5l	Q6A068	0.18	0.249569	0.688773
1048	Larp4b	Q6A0A2	-0.08	0.951716	0.985897
1049	FAM120A	Q6A0A9	0.05	0.581024	0.861827
1050	Rftn1	Q6A0D4	#N/A	#N/A	#N/A
1051	Usp7	Q6A4J8	-1.03	0.0103397	0.0788458
1052	Nop58	Q6DFW4	-0.53	0.0674027	0.323197
1053	Smarca2	Q6DIC0	-2.19	0.00839534	0.0666621
1054	Pfkfb4	Q6DTY7-3	-3.54	1.11022e-15	2.02294e-14
1055	Hist2h2aa1;	Q6GSS7	0.1	0.390886	0.793649
1056	Chpf	Q6IQX7	#N/A	#N/A	#N/A
1057	Tpm4	Q6IRU2	-0.8	0.00243589	0.0229159
1058	Cltb	Q6IRU5	-0.96	0.271043	0.710872
1059	Nipbl	Q6KCD5	-0.8	0.521346	0.837411
1060	Pdcd11	Q6NS46	-0.9	0.000916039	0.00963929
1061	Ltv1	Q6NSQ7	0.2	0.24497	0.683827
1062	Npepl1	Q6NSR8	-0.5	0.708623	0.921731
1063	Rragb	Q6NTA4	#N/A	#N/A	#N/A
1064	U2surp	Q6NV83	-0.08	0.965281	0.987979
1065	Pptc7	Q6NVE9	#N/A	#N/A	#N/A
1066	Cpsf6	Q6NVF9	0.6	0.161802	0.561844
1067	Fndc3b	Q6NWW9	-0.34	0.210689	0.629341
1068	Sec23ip	Q6NZC7	-1.87	0.000338595	0.00385598
1069	Zc3h11a	Q6NZF1	-0.02	0.738537	0.932778
1070	Eif4g1	Q6NZJ6	0.19	0.244794	0.683827
1071	Rbm26	Q6NZN0	-6.64	1e-17	1.83175e-16
1072	Ddx31	Q6NZQ2	0.23	0.2015	0.618982
1073	Sri	Q6P069	-1.34	0.1078	0.443234
1074	Ppp2r2a	Q6P1F6	0.22	0.189611	0.597301
1075	Heatr6	Q6P1G0	-0.68	0.109263	0.446071
1076	Ankle2	Q6P1H6	#N/A	#N/A	#N/A
1077	Ppp4r3a	Q6P2K6	-0.12	0.848518	0.963138
1078	Bckdhb	Q6P3A8	#N/A	#N/A	#N/A
1079	Sik3	Q6P4S6	0	0.671177	0.903167
1080	Ints1	Q6P4S8	#N/A	#N/A	#N/A
1081	Snrnp200	Q6P4T2	-0.03	0.857343	0.963712
1082	Abcf1	Q6P542	-0.25	0.400461	0.793649
1083	Inppl1	Q6P549	#N/A	#N/A	#N/A
1084	Rrp12	Q6P5B0	-0.26	0.365565	0.787467
1085	Dhx57	Q6P5D3	1.91	0.00163514	0.0160882
1086	Smchd1	Q6P5D8	-0.07	0.984993	0.996507
1087	Uggt1	Q6P5E4	-0.39	0.276559	0.715046
1088	Xpo1	Q6P5F9	0.17	0.318008	0.76179
1089	Shkbp1	Q6P7W2	-1.15	0.245727	0.683827
1090	Snx6	Q6P8X1	-1.44	0.114206	0.459213
1091	Kif15	Q6P9L6	-0.02	0.646713	0.889166
1092	Fhod1	Q6P9Q4	0.58	0.200113	0.617284
1093	Fkbp15	Q6P9Q6	6.64	1e-17	1.83175e-16
1094	Ddx51	Q6P9R1	-0.83	0.0472243	0.248204
1095	Txlna	Q6PAM1	-0.16	0.939634	0.985143
1096	Klhdc10	Q6PAR0	-0.72	0.562453	0.852545
1097	Gapvd1	Q6PAR5	0.23	0.259159	0.698216
1098	Lrpprc	Q6PB66	-0.26	0.374315	0.787467
1099	Ano8	Q6PB70	-1.56	0.112851	0.455879
1100	Pigs	Q6PD26	-0.07	0.76602	0.935767
1101	Smarcc2	Q6PDG5	#N/A	#N/A	#N/A
1102	Ecpas	Q6PDI5	-0.73	0.580391	0.861627
1103	Srsf1	Q6PDM2	-0.12	0.958763	0.986992
1104	Chd4	Q6PDQ2	-0.22	0.548896	0.852545
1105	Snrnp40	Q6PE01	6.64	1e-17	1.83175e-16
1106	Tra2a	Q6PFR5	-0.41	0.61847	0.881031
1107	Naa50	Q6PGB6	#N/A	#N/A	#N/A
1108	Dhx29	Q6PGC1	-1.12	0.087856	0.385497
1109	Slc35e3	Q6PGC7	#N/A	#N/A	#N/A
1110	Gmip	Q6PGG2	-1.25	8.59572e-06	0.000126631
1111	Bud31	Q6PGH1	-1.29	0.0117954	0.0874974
1112	Naa35	Q6PHQ8	-0.02	0.698058	0.916537
1113	Camk2d	Q6PHZ2	-1.14	0.000232745	0.00268588
1114	Atp1a3	Q6PIC6	-0.04	0.764989	0.935166
1115	Nudcd1	Q6PIP5	0.3	0.359251	0.787467
1116	Rif1	Q6PR54	0.06	0.593063	0.867186
1117	Gnas	Q6R0H6	#N/A	#N/A	#N/A
1118	Gnas	Q6R0H7	-0.36	0.760207	0.935166
1119	Cenpe	Q6RT24	0.63	0.140039	0.52356
1120	Shc4	Q6S5L9	6.64	1e-17	1.83175e-16
1121	Dnmbp	Q6TXD4	#N/A	#N/A	#N/A
1122	Myh14	Q6URW6	0.23	0.189492	0.597301
1123	Ranbp10	Q6VN19	-1.02	0.0278377	0.173335
1124	Ubr2	Q6WKZ8	-0.5	0.17014	0.566185
1125	Arhgap10	Q6Y5D8	#N/A	#N/A	#N/A
1126	Sbf1	Q6ZPE2	-6.64	1e-17	1.83175e-16
1127	Ube2o	Q6ZPJ3	-0.81	0.244817	0.683827
1128	Ddx55	Q6ZPL9	0.28	0.18768	0.596056
1129	Smpd4	Q6ZPR5	0.37	0.304307	0.749859
1130	Kifbp	Q6ZPU9	-0.13	0.777379	0.938712
1131	Kdm3b	Q6ZPY7	0.51	0.113676	0.458143
1132	Cnot1	Q6ZQ08	#N/A	#N/A	#N/A
1133	Cand1	Q6ZQ38	0.06	0.536277	0.846217
1134	Larp1	Q6ZQ58	-0.11	0.838598	0.958429
1135	Nup188	Q6ZQH8	0.07	0.525827	0.838899
1136	Acap2	Q6ZQK5	-1.41	0.112579	0.455313
1137	Ugt1a7	Q6ZQM8	#N/A	#N/A	#N/A
1138	Rps9	Q6ZWN5	0.13	0.377026	0.787467
1139	Spcs3	Q6ZWQ7	-0.22	0.654396	0.8937
1140	Syne1	Q6ZWR6	-0.44	0.320725	0.762114
1141	Rps27	Q6ZWU9	-0.1	0.883623	0.965996
1142	Rpl10	Q6ZWV3	0.05	0.597564	0.868343
1143	Rpl35	Q6ZWV7	0.55	0.00462058	0.0400914
1144	Eif2s1	Q6ZWX6	-0.09	0.901961	0.974399
1145	Rps27l	Q6ZWY3	-0.39	0.142361	0.529189
1146	Akap9	Q70FJ1	-1.05	0.163729	0.563562
1147	Fblim1	Q71FD7	0.29	0.376793	0.787467
1148	Recql4	Q75NR7	#N/A	#N/A	#N/A
1149	Polr1g	Q76KJ5	0.14	0.467021	0.82295
1150	Mindy1	Q76LS9	-1.62	0.101745	0.423878
1151	Ppp2r1a	Q76MZ3	0.06	0.556574	0.852545
1152	Stambpl1	Q76N33	#N/A	#N/A	#N/A
1153	Atp5mk	Q78IK2	-0.34	0.303534	0.749859
1154	Apool	Q78IK4	0.31	0.352857	0.787467
1155	Fbxo22	Q78JE5	-0.75	0.588607	0.865481
1156	Snd1	Q78PY7	-0.1	0.888657	0.969324
1157	Polr1f	Q78WZ7	-0.13	0.826072	0.955517
1158	Ostc	Q78XF5	0.2	0.345029	0.787333
1159	Nap1l4	Q78ZA7	0.61	0.185721	0.593141
1160	Mtch2	Q791V5	-6.64	1e-17	1.83175e-16
1161	Brd2	Q7JJ13	1.28	0.0114235	0.0865389
1162	Picalm	Q7M6Y3	-0.3	0.865863	0.963712
1163	Asap2	Q7SIG6	-0.63	0.246511	0.683827
1164	Cyfip1	Q7TMB8	-0.29	0.395411	0.793649
1165	Ndufa12	Q7TMF3	-0.25	0.504575	0.827985
1166	Syncrip	Q7TMK9	-0.01	0.783686	0.938998
1167	Tubb2a	Q7TMM9	-0.22	0.698119	0.916537
1168	Thoc7	Q7TMY4	0.26	0.334528	0.77623
1169	Huwe1	Q7TMY8	-1.1	0.000113671	0.00141557
1170	Luc7l2	Q7TNC4	-0.22	0.470902	0.824198
1171	Dek	Q7TNV0	-0.33	0.356843	0.787467
1172	Ints3	Q7TPD0	6.64	1e-17	1.83175e-16
1173	Slc7a6os	Q7TPE5	0.49	0.101197	0.422608
1174	Mybbp1a	Q7TPV4	-0.16	0.675167	0.904578
1175	Lnpk	Q7TQ95	-0.26	0.997764	0.999944
1176	Atxn2l	Q7TQH0	0.15	0.329457	0.769623
1177	Otub1	Q7TQI3	-0.49	0.0509789	0.262632
1178	Exosc3	Q7TQK4	-0.38	0.262215	0.702623
1179	Ccdc93	Q7TQK5	0.13	0.442321	0.810337
1180	Prrc2a	Q7TSC1	-0.05	0.694622	0.916537
1181	Ctdp1	Q7TSG2	1.26	0.0218107	0.14328
1182	Plekhm1	Q7TSI1	-6.64	1e-17	1.83175e-16
1183	Ppp6r1	Q7TSI3	#N/A	#N/A	#N/A
1184	Pgm2	Q7TSV4	-3.05	0.000145068	0.0017622
1185	Sgo2	Q7TSY8	6.64	1e-17	1.83175e-16
1186	Elp1	Q7TT37	-0.06	0.879287	0.965309
1187	Cdc42bpb	Q7TT50	-0.29	0.881986	0.965731
1188	Gvin1	Q80SU7	-0.02	0.753071	0.935166
1189	Mib1	Q80SY4	-0.12	0.798865	0.947717
1190	Prpf38b	Q80SY5	-0.15	0.75339	0.935166
1191	Rsbn1	Q80T69	-0.2	0.680016	0.909463
1192	Dcaf5	Q80T85	-0.38	0.851577	0.963712
1193	Selenoi	Q80TA1	-0.32	0.930954	0.981509
1194	Stard9	Q80TF6	#N/A	#N/A	#N/A
1195	Gramd1b	Q80TI0	2.29	4.16488e-05	0.000565444
1196	Nisch	Q80TM9	0.19	0.226871	0.653978
1197	Dnajc16	Q80TN4	-0.51	0.514603	0.830349
1198	Ubr5	Q80TP3	0.61	0.0952816	0.405239
1199	Madd	Q80U28	#N/A	#N/A	#N/A
1200	Pum2	Q80U58-2	-1.62	0.000109026	0.00137755
1201	Suz12	Q80U70	0.19	0.298791	0.745327
1202	Nup214	Q80U93	-0.22	0.486591	0.827985
1203	Ube3c	Q80U95	-0.18	0.825487	0.955478
1204	Sdccag8	Q80UF4	0.77	0.00131235	0.0133236
1205	Septin9	Q80UG5	-0.18	0.815654	0.953341
1206	Rab3gap1	Q80UJ7	0.01	0.641909	0.886787
1207	Ints2	Q80UK8	-0.61	0.70545	0.9213
1208	Naa15	Q80UM3	-0.1	0.882046	0.965731
1209	Dgkz	Q80UP3	-0.94	0.0648214	0.313424
1210	Ankzf1	Q80UU1	-0.86	0.351404	0.787467
1211	Rpp38	Q80UU2	#N/A	#N/A	#N/A
1212	Polr2e	Q80UW8	-0.89	0.221063	0.644266
1213	Sdad1	Q80UZ2	-0.02	0.738418	0.932778
1214	Fam98b	Q80VD1	-0.09	0.987307	0.997957
1215	Trim56	Q80VI1	-0.56	0.0987888	0.415561
1216	Tdrkh	Q80VL1	#N/A	#N/A	#N/A
1217	Ppp1r10	Q80W00	-0.72	0.25393	0.691121
1218	Wipi2	Q80W47	-0.37	0.31828	0.76179
1219	Mtdh	Q80WJ7	-0.27	0.340038	0.783241
1220	Vrk1	Q80X41	-1.02	0.167797	0.563562
1221	Ubap2l	Q80X50	-0.16	0.813958	0.953341
1222	Pelo	Q80X73	-6.64	1e-17	1.83175e-16
1223	Mrps7	Q80X85	-0.49	0.05432	0.27294
1224	Flnb	Q80X90	0.16	0.304547	0.749888
1225	Pip4k2b	Q80XI4	-1.33	0.148559	0.540055
1226	Fam76b	Q80XP8	-0.59	0.0734564	0.340893
1227	Ddx10	Q80Y44	-0.26	0.892939	0.97222
1228	Rmnd5a	Q80YQ8	-0.45	0.852916	0.963712
1229	Znf598	Q80YR4	-1.03	0.0275529	0.172412
1230	Safb2	Q80YR5	0	0.633101	0.884615
1231	Zc3hc1	Q80YV2	-0.81	0.0306739	0.185977
1232	Mrps10	Q80ZK0	-0.2	0.715376	0.925308
1233	Mrps26	Q80ZS3	0.11	0.429612	0.805492
1234	Them6	Q80ZW2	#N/A	#N/A	#N/A
1235	Ankfy1	Q810B6	-0.49	0.158896	0.558476
1236	Grwd1	Q810D6	-2.85	6.1618e-05	0.000823635
1237	Pdk1	Q8BFP9	2.1	2.09166e-12	3.65724e-11
1238	Wdr82	Q8BFQ4	0.03	0.553902	0.852545
1239	Tufm	Q8BFR5	-0.34	0.211323	0.630691
1240	Rnf214	Q8BFU3	#N/A	#N/A	#N/A
1241	Pcid2	Q8BFV2	-0.34	0.798039	0.947717
1242	Tnpo1	Q8BFY9	0	0.600066	0.868343
1243	Actbl2	Q8BFZ3	#N/A	#N/A	#N/A
1244	Hnrnpa3	Q8BG05-2	-0.12	0.809951	0.953341
1245	Psmd11	Q8BG32	0.11	0.424371	0.801586
1246	Sv2b	Q8BG39	-1.35	0.144852	0.533489
1247	Poldip3	Q8BG81	-0.47	0.143922	0.532894
1248	Oxa1l	Q8BGA9	-0.2	0.772716	0.938317
1249	Limd2	Q8BGB5	-0.73	0.272486	0.713575
1250	Htatsf1	Q8BGC0	-1.41	0.165375	0.563562
1251	Eif4b	Q8BGD9	-0.53	0.229051	0.656939
1252	Atg4b	Q8BGE6	-0.14	0.871949	0.963712
1253	Samm50	Q8BGH2	0.37	0.194205	0.60845
1254	Vipas39	Q8BGQ1	-0.21	0.854985	0.963712
1255	Aars1	Q8BGQ7	0.2	0.215611	0.638533
1256	Cept1	Q8BGS7	-0.49	0.241796	0.681122
1257	Timm29	Q8BGX2	1.43	2.45239e-05	0.00034939
1258	Pck2	Q8BH04	-0.59	0.0153432	0.107527
1259	Slc25a12	Q8BH59	-0.21	0.499022	0.827985
1260	Sephs1	Q8BH69	-0.86	0.133789	0.511798
1261	Nup107	Q8BH74	-0.16	0.899298	0.974399
1262	Echs1	Q8BH95	-0.34	0.747466	0.935166
1263	Wdr3	Q8BHB4	-1.35	0.0646599	0.313186
1264	Ptbp3	Q8BHD7	-0.64	0.0438861	0.235192
1265	Prr11	Q8BHE0	#N/A	#N/A	#N/A
1266	Cggbp1	Q8BHG9	-1.18	0.209734	0.628362
1267	Elovl5	Q8BHI7	#N/A	#N/A	#N/A
1268	Psmf1	Q8BHL8	0.59	0.0083914	0.0666621
1269	Ganab	Q8BHN3	-0.5	0.332772	0.773192
1270	Rbm22	Q8BHS3	-4.38	3.10862e-15	5.63459e-14
1271	Armcx3	Q8BHS6	0.35	0.321493	0.762114
1272	Cyria	Q8BHZ0	-0.09	0.807565	0.952885
1273	Cdkn2aip	Q8BI72	-0.3	0.708737	0.921731
1274	Comtd1	Q8BIG7	-0.32	0.810674	0.953341
1275	Iars2	Q8BIJ6	-0.11	0.805472	0.951722
1276	Rufy1	Q8BIJ7	0.18	0.265258	0.706946
1277	Arl14ep	Q8BIX3	-0.89	0.339128	0.782707
1278	Snip1	Q8BIZ6	#N/A	#N/A	#N/A
1279	Cox15	Q8BJ03	#N/A	#N/A	#N/A
1280	Nup93	Q8BJ71	-0.38	0.145608	0.533938
1281	Znf771	Q8BJ90	#N/A	#N/A	#N/A
1282	Smarcal1	Q8BJL0	-2.05	0.0072587	0.0594081
1283	Eif2a	Q8BJW6	-0.14	0.744872	0.935006
1284	Psmd5	Q8BJY1	0.04	0.603188	0.869625
1285	Mrps35	Q8BJZ4	-0.38	0.217689	0.641574
1286	Nop53	Q8BK35	-0.64	0.559086	0.852545
1287	Hspbap1	Q8BK58	-0.07	0.864772	0.963712
1288	Ahsa1	Q8BK64	-0.29	0.297603	0.7439
1289	Rcc2	Q8BK67	-0.11	0.832839	0.958135
1290	Mrps27	Q8BK72	-0.11	0.904702	0.974399
1291	Ipo5	Q8BKC5	-0.75	0.108566	0.4448
1292	Cyp20a1	Q8BKE6	-0.43	0.522655	0.837411
1293	Pum3	Q8BKS9	-0.25	0.682378	0.910154
1294	Zcchc4	Q8BKW4	-1.07	0.199483	0.617284
1295	Pdhx	Q8BKZ9	0.15	0.406653	0.793649
1296	Srsf7	Q8BL97	0.08	0.491065	0.827985
1297	Hirip3	Q8BLH7	-6.64	1e-17	1.83175e-16
1298	Hif1an	Q8BLR9	6.64	1e-17	1.83175e-16
1299	Tars3	Q8BLY2	0.98	0.00787516	0.0634042
1300	Aadacl4fm1	Q8BM81	-0.37	0.164702	0.563562
1301	Srp68	Q8BMA6	-0.16	0.675843	0.905133
1302	Nop9	Q8BMC4	-0.2	0.940701	0.985143
1303	Slc25a24	Q8BMD8	#N/A	#N/A	#N/A
1304	Dlat	Q8BMF4	0.26	0.131504	0.504171
1305	Rab3gap2	Q8BMG7	1.14	0.000427916	0.00471798
1306	Lars1	Q8BMJ2	-0.09	0.905574	0.974399
1307	Eif1ax	Q8BMJ3	0.25	0.150093	0.542404
1308	Ckap4	Q8BMK4	-0.44	0.10616	0.438054
1309	Qars1	Q8BML9	-0.29	0.307636	0.754392
1310	Acbd3	Q8BMP6	0.04	0.573721	0.860536
1311	Gtf3c4	Q8BMQ2	-0.33	0.745424	0.935021
1312	Bnc2	Q8BMQ3	0.19	0.275357	0.713778
1313	Hadha	Q8BMS1	-0.23	0.461451	0.82295
1314	Trmt2a	Q8BNV1	-0.46	0.0739782	0.342855
1315	NARS1	Q8BP47	-0.12	0.807628	0.952885
1316	Metap1	Q8BP48	-0.61	0.507516	0.827985
1317	Rpl24	Q8BP67	0.13	0.371352	0.787467
1318	Rcn2	Q8BP92	0.06	0.522574	0.837411
1319	Map4k5	Q8BPM2	-6.64	1e-17	1.83175e-16
1320	Elmo1	Q8BPU7	0.02	0.603524	0.869625
1321	Fignl1	Q8BPY9	0.09	0.532935	0.843631
1322	Ppp1r18	Q8BQ30	-0.28	0.437684	0.808483
1323	Heatr3	Q8BQM4	-0.1	0.812245	0.953341
1324	Scfd1	Q8BRF7	-0.21	0.63751	0.886787
1325	Tmem209	Q8BRG8	0.19	0.443712	0.810337
1326	Tmem209	Q8BRG8-2	-1.19	0.00357354	0.0323863
1327	Ppfia2	Q8BSS9	#N/A	#N/A	#N/A
1328	Asph	Q8BSY0	-0.13	0.755556	0.935166
1329	Cep55	Q8BT07	-0.16	0.850917	0.963486
1330	Cpne3	Q8BT60	-0.07	0.734927	0.932326
1331	Srrm2	Q8BTI8	0.13	0.372499	0.787467
1332	Pik3cb	Q8BTI9	-2.13	0.0122801	0.0885705
1333	Flna	Q8BTM8	0.02	0.686426	0.910501
1334	Cpsf7	Q8BTV2	-0.45	0.216528	0.640154
1335	Slc4a7	Q8BTY2	#N/A	#N/A	#N/A
1336	Tox4	Q8BU11	-0.71	0.480187	0.827985
1337	Iars1	Q8BU30	-0.19	0.577703	0.861014
1338	Mrpl22	Q8BU88	-0.24	0.580759	0.861804
1339	LRWD1	Q8BUI3	-2.44	0.00302081	0.027814
1340	Mzt1	Q8BUR9	-0.83	0.537646	0.846829
1341	Gphn	Q8BUV3	0.32	0.0839474	0.375486
1342	Rhbg	Q8BUX5	-0.24	0.439352	0.808483
1343	Cops7b	Q8BV13	-0.82	0.488467	0.827985
1344	Ldah	Q8BVA5	-0.43	0.437034	0.808483
1345	Atp6v1h	Q8BVE3	0.31	0.108712	0.444832
1346	Sp110	Q8BVK9	-0.87	0.466579	0.82295
1347	Ppme1	Q8BVQ5	-1.33	0.0838923	0.375486
1348	Rsl1d1	Q8BVY0	-0.17	0.626221	0.883807
1349	Nob1	Q8BW10	-0.24	0.670234	0.90286
1350	Ptges2	Q8BWM0	0.19	0.252192	0.691121
1351	Vps35l	Q8BWQ6	0.33	0.360351	0.787467
1352	Acaa2	Q8BWT1	-0.15	0.86682	0.963712
1353	Larp4	Q8BWW4	-0.07	0.974134	0.99284
1354	Etf1	Q8BWY3	0.27	0.120309	0.474384
1355	Pgam5	Q8BX10	-0.03	0.87519	0.963712
1356	Gemin5	Q8BX17	-0.15	0.901944	0.974399
1357	Vps13c	Q8BX70	-0.32	0.281669	0.722924
1358	Engase	Q8BX80	-1.95	0.0240402	0.154124
1359	Arfrp1	Q8BXL7	0.27	0.363079	0.787467
1360	Bri3bp	Q8BXV2	-0.89	0.00431628	0.0378303
1361	Tmx3	Q8BXZ1	0.97	0.0469017	0.247521
1362	Nkrf	Q8BY02	-0.23	0.976602	0.99284
1363	Znf574	Q8BY46	0.51	0.197186	0.613901
1364	Hat1	Q8BY71	-1.25	0.00349478	0.0319171
1365	Usp47	Q8BY87	0.32	0.173449	0.572978
1366	Yars2	Q8BYL4	-0.17	0.769694	0.937608
1367	Rhof	Q8BYP3	6.64	1e-17	1.83175e-16
1368	Lcmt2	Q8BYR1	0.13	0.354387	0.787467
1369	Tor1aip2	Q8BYU6	#N/A	#N/A	#N/A
1370	Arhgap25	Q8BYW1	#N/A	#N/A	#N/A
1371	Parp12	Q8BZ20	0.43	0.0607006	0.297656
1372	Dock10	Q8BZN6	-0.46	0.728083	0.928588
1373	Map1s	Q8C052	0.07	0.494574	0.827985
1374	Strip1	Q8C079	0.08	0.578238	0.861014
1375	Taf5	Q8C092	-0.75	0.183822	0.587847
1376	Farsa	Q8C0C7	-0.08	0.948719	0.985143
1377	Trim47	Q8C0E3	#N/A	#N/A	#N/A
1378	Agps	Q8C0I1	-1.45	1.5225e-05	0.00021962
1379	Cog5	Q8C0L8	-0.74	0.587166	0.865183
1380	Coro2a	Q8C0P5	0.12	0.467019	0.82295
1381	Dock8	Q8C147	0.01	0.629111	0.884052
1382	Ncaph	Q8C156	-0.25	0.962182	0.986992
1383	Cpne1	Q8C166	-0.39	0.930197	0.981509
1384	Cers6	Q8C172	#N/A	#N/A	#N/A
1385	Mbnl2	Q8C181	-0.32	0.374904	0.787467
1386	Tmem120a	Q8C1E7	1.56	0.00625427	0.0528105
1387	Ccz1	Q8C1Y8	-0.45	0.351867	0.787467
1388	Tsen54	Q8C2A2	-0.54	0.795324	0.944966
1389	Rbm14	Q8C2Q3	-0.36	0.181895	0.585271
1390	Dock2	Q8C3J5	-0.32	0.854459	0.963712
1391	NA.1900	Q8C3W1	-6.64	1e-17	1.83175e-16
1392	Tbl3	Q8C4J7	-0.38	0.181207	0.585271
1393	Nelfb	Q8C4Y3-3	#N/A	#N/A	#N/A
1394	Rbm34	Q8C5L7	#N/A	#N/A	#N/A
1395	Cwc22	Q8C5N3	0.03	0.600534	0.868343
1396	Clmn	Q8C5W0	3.68	2.58871e-10	4.37177e-09
1397	Rps19bp1	Q8C6B9	-0.64	0.0378324	0.216009
1398	Lin9	Q8C735	0.29	0.375358	0.787467
1399	Vps52	Q8C754	-1	0.00911458	0.0710691
1400	Dync2i1	Q8C761	-1.26	0.190879	0.600203
1401	Uba6	Q8C7R4	0.23	0.274674	0.713778
1402	Galnt6	Q8C7U7	#N/A	#N/A	#N/A
1403	Emc1	Q8C7X2	-6.64	1e-17	1.83175e-16
1404	Zfp62	Q8C827	0.09	0.41631	0.793649
1405	Myef2	Q8C854	-0.03	0.874345	0.963712
1406	Dido1	Q8C9B9	-0.11	0.81992	0.955211
1407	Immt	Q8CAQ8	-0.06	0.961285	0.986992
1408	Immt	Q8CAQ8-3	-0.24	0.968839	0.990019
1409	Parp9	Q8CAS9	0.06	0.562064	0.852545
1410	Eloa	Q8CB77	0.19	0.247995	0.685201
1411	Rassf4	Q8CB96	-0.44	0.205525	0.623806
1412	Rsad2	Q8CBB9	0.8	0.000157267	0.00189047
1413	Abi1	Q8CBW3	-1.34	0.153015	0.545371
1414	Vwa8	Q8CC88	0.01	0.657141	0.89425
1415	Prpf31	Q8CCF0	-0.1	0.998086	0.999944
1416	Nemf	Q8CCP0	-0.26	0.373682	0.787467
1417	Pabpn1	Q8CCS6	-0.29	0.332511	0.773192
1418	Riox2	Q8CD15	-0.19	0.645508	0.888562
1419	Ttc27	Q8CD92	-0.3	0.75195	0.935166
1420	Vcpip1	Q8CDG3	-0.23	0.669875	0.90286
1421	Txnl1	Q8CDN6	0.59	0.189205	0.597301
1422	Trmt6	Q8CE96	-1	0.138418	0.519178
1423	Nup88	Q8CEC0	-3.68	6.21725e-15	1.10949e-13
1424	Pask	Q8CEE6	-0.11	0.820984	0.955266
1425	Rdh13	Q8CEE7	-0.75	0.340641	0.783587
1426	Naa30	Q8CES0	0.94	0.0230016	0.150532
1427	Hpf1	Q8CFE2	-0.54	0.292288	0.737115
1428	Polr2b	Q8CFI7	0.09	0.542346	0.849978
1429	Aqr	Q8CFQ3	#N/A	#N/A	#N/A
1430	Smc5	Q8CG46	-0.2	0.964948	0.987979
1431	Smc4	Q8CG47	-0.24	0.872875	0.963712
1432	Smc2	Q8CG48	-0.08	0.952009	0.985897
1433	Rbm28	Q8CGC6	-0.15	0.824916	0.955478
1434	Eprs1	Q8CGC7	-0.11	0.853333	0.963712
1435	Tcerg1	Q8CGF7	-0.98	0.0863357	0.381243
1436	Lonp1	Q8CGK3	-0.53	0.0337543	0.199076
1437	Calcoco1	Q8CGU1	-0.66	0.698654	0.916537
1438	Ogt	Q8CGY8	-0.13	0.861119	0.963712
1439	Cherp	Q8CGZ0	0.02	0.62789	0.884052
1440	Sltm	Q8CH25	-0.77	0.00926212	0.0717348
1441	Gcc2	Q8CHG3	-1.03	0.379628	0.787467
1442	Kat5	Q8CHK4	#N/A	#N/A	#N/A
1443	Eif2b5	Q8CHW4	-0.05	0.814929	0.953341
1444	Gatad2a	Q8CHY6	-0.5	0.298885	0.745327
1445	Slain2	Q8CI08	-1.05	0.360462	0.787467
1446	Gnl3	Q8CI11	-0.17	0.647265	0.889219
1447	Pygb	Q8CI94	0.04	0.558338	0.852545
1448	Parp10	Q8CIE4	1.05	0.0534425	0.269607
1449	Copa	Q8CIE6	-0.16	0.665028	0.899347
1450	Prmt5	Q8CIG8	0.16	0.289125	0.733298
1451	Plcg2	Q8CIH5	-0.03	0.869274	0.963712
1452	Ppat	Q8CIH9	-1.98	5.2592e-05	0.000705712
1453	Pak2	Q8CIN4	0.65	0.0318873	0.192659
1454	Tbce	Q8CIV8	0.75	0.000163414	0.00195757
1455	Aspm	Q8CJ27	-6.64	1e-17	1.83175e-16
1456	Ahctf1	Q8CJF7	0.34	0.325541	0.768734
1457	Ago2	Q8CJG0	0.09	0.42612	0.802189
1458	Hmgcs1	Q8JZK9	-0.6	0.309185	0.754612
1459	Cdc73	Q8JZM7	#N/A	#N/A	#N/A
1460	Afg3l2	Q8JZQ2	-0.07	0.938887	0.985143
1461	Eif3b	Q8JZQ9	-0.18	0.598681	0.868343
1462	Mrpl48	Q8JZS9	#N/A	#N/A	#N/A
1463	Slc25a1	Q8JZU2	-0.25	0.58627	0.865183
1464	Rbm17	Q8JZX4	-0.08	0.928492	0.981042
1465	Cenpo	Q8K015	-1.48	0.130827	0.50269
1466	Bclaf1	Q8K019	-0.36	0.549548	0.852545
1467	Gfm1	Q8K0D5	0.68	0.151289	0.544997
1468	Plekho2	Q8K124	0.26	0.395579	0.793649
1469	Cc2d1a	Q8K1A6	-0.23	0.979304	0.993776
1470	Fermt3	Q8K1B8	-0.35	0.198471	0.616527
1471	Stx5	Q8K1E0	-0.6	0.701272	0.917993
1472	Tdrd7	Q8K1H1	#N/A	#N/A	#N/A
1473	Spats2	Q8K1N4	-0.82	0.00533602	0.0455007
1474	Nckap1l	Q8K1X4	-0.65	0.0237732	0.15378
1475	Polr1e	Q8K202	-0.04	0.910227	0.974399
1476	Nat10	Q8K224	-0.22	0.493976	0.827985
1477	Abcf3	Q8K268	-1.26	1.21874e-05	0.00017728
1478	Gtf3c1	Q8K284	-1.26	0.0462231	0.244312
1479	Anln	Q8K298	-0.85	0.119871	0.473971
1480	Ints10	Q8K2A7	-0.81	0.193073	0.606
1481	Sdha	Q8K2B3	-0.11	0.881743	0.965731
1482	Os9	Q8K2C7	-0.12	0.835791	0.958429
1483	Hacd3	Q8K2C9	-0.31	0.651221	0.891823
1484	Edc3	Q8K2D3	-0.69	0.448407	0.81297
1485	Otud6b	Q8K2H2	-0.43	0.318403	0.76179
1486	Anapc10	Q8K2H6	#N/A	#N/A	#N/A
1487	Agfg1	Q8K2K6	-0.51	0.556945	0.852545
1488	Mrpl38	Q8K2M0	-0.38	0.214302	0.635556
1489	Znf668	Q8K2R5	-0.15	0.899328	0.974399
1490	Paf1	Q8K2T8	-0.1	0.804387	0.951088
1491	Stn1	Q8K2X3	-0.41	0.895383	0.97295
1492	Mrpl47	Q8K2Y7	0.12	0.380792	0.787663
1493	Matr3	Q8K310	-0.27	0.43741	0.808483
1494	Ssh3	Q8K330	-1.51	0.0695226	0.329709
1495	Ddx18	Q8K363	-0.19	0.570188	0.857042
1496	Mepce	Q8K3A9	-0.42	0.218185	0.642117
1497	Ndufs8	Q8K3J1	-0.29	0.79497	0.944966
1498	Babam2	Q8K3W0	0.29	0.189033	0.597301
1499	Irf2bpl	Q8K3X4	0.03	0.579616	0.861215
1500	Pom121	Q8K3Z9	0.75	0.119818	0.473971
1501	Emilin2	Q8K482	#N/A	#N/A	#N/A
1502	Nsun5	Q8K4F6	0.44	0.266027	0.707688
1503	Arhgef6	Q8K4I3	-0.39	0.470101	0.823628
1504	Ddx54	Q8K4L0	-0.27	0.352695	0.787467
1505	Wdr33	Q8K4P0	0.1	0.496359	0.827985
1506	Cerk	Q8K4Q7	-6.64	1e-17	1.83175e-16
1507	Dlgap5	Q8K4R9	-6.64	1e-17	1.83175e-16
1508	Dcaf8	Q8N7N5	-0.2	0.831173	0.957897
1509	Gpt	Q8QZR5	-0.58	0.208258	0.62688
1510	Acat1	Q8QZT1	-0.22	0.478898	0.827985
1511	Eif3l	Q8QZY1	-0.43	0.0929844	0.399395
1512	Sf3b4	Q8QZY9	-0.3	0.437047	0.808483
1513	Aimp2	Q8R010	-0.09	0.98719	0.997957
1514	Mrpl58	Q8R035	-0.47	0.0860233	0.380835
1515	Gspt1	Q8R050	0.15	0.321788	0.762114
1516	Gtse1	Q8R080	-6.64	1e-17	1.83175e-16
1517	Hnrnpl	Q8R081	-0.42	0.100444	0.42048
1518	Rbmx2	Q8R0F5	-6.64	1e-17	1.83175e-16
1519	Spns1	Q8R0G7	-0.37	0.921257	0.978641
1520	Nup133	Q8R0G9	-1.05	0.000260175	0.00299244
1521	Vps37b	Q8R0J7	1.93	0.00209582	0.0199333
1522	Ccdc137	Q8R0K4	0.39	0.294865	0.738656
1523	Sgpl1	Q8R0X7	-0.39	0.158478	0.557573
1524	Slc25a28	Q8R0Z5	1.07	0.0495313	0.256703
1525	Znfx1	Q8R151	-0.6	0.0587899	0.28993
1526	Ero1a	Q8R180	-0.01	0.62742	0.884052
1527	Dock7	Q8R1A4	-0.17	0.941624	0.985143
1528	Eif3c	Q8R1B4	-0.29	0.309399	0.754612
1529	Uqcr10	Q8R1I1	0.2	0.349246	0.787467
1530	Dync1li1	Q8R1Q8	-0.07	0.749699	0.935166
1531	Mtss1	Q8R1S4	0.23	0.206232	0.62382
1532	Rnf121	Q8R1Z9	0.36	0.320107	0.762114
1533	Ccdc59	Q8R2N0	-1.51	0.0420591	0.229305
1534	Utp4	Q8R2N2	6.64	1e-17	1.83175e-16
1535	Gfm2	Q8R2Q4	-0.83	0.372424	0.787467
1536	Cd177	Q8R2S8	-0.24	0.834705	0.958429
1537	Gtf3c5	Q8R2T8	-0.64	0.413079	0.793649
1538	Nepro	Q8R2U2	-0.21	0.977701	0.99284
1539	Znf445	Q8R2V3	-0.52	0.778978	0.938998
1540	Ptrh2	Q8R2Y8	-1.24	0.19862	0.616527
1541	Vps18	Q8R307	-1.2	0.0207347	0.138578
1542	Rfc3	Q8R323	-0.39	0.277147	0.715195
1543	Nup58	Q8R332	#N/A	#N/A	#N/A
1544	Cdc16	Q8R349	#N/A	#N/A	#N/A
1545	Mcmbp	Q8R3C0	-1.56	3.00569e-07	4.75146e-06
1546	Rbm19	Q8R3C6	-0.49	0.116859	0.465018
1547	Mcat	Q8R3F5	-0.7	0.114351	0.459261
1548	Tut1	Q8R3F9	0.12	0.403985	0.793649
1549	Chac1	Q8R3J5	0.48	0.048421	0.25246
1550	Tcf25	Q8R3L2	-0.07	0.76092	0.935166
1551	Nop14	Q8R3N1	-0.41	0.198742	0.616527
1552	NA.1469	Q8R3Y5	0.36	0.3103	0.754612
1553	Nup85	Q8R480	0.82	0.0148832	0.104514
1554	Nup35	Q8R4R6	1.43	0.0115855	0.0874974
1555	Usp15	Q8R5H1	0.07	0.587494	0.865183
1556	Nol6	Q8R5K4	#N/A	#N/A	#N/A
1557	Tmx1	Q8VBT0	6.64	1e-17	1.83175e-16
1558	Aspscr1	Q8VBT9	0	0.656034	0.8937
1559	Bbx	Q8VBW5	6.64	1e-17	1.83175e-16
1560	Nae1	Q8VBW6	-0.78	0.576569	0.861014
1561	Clptm1	Q8VBZ3	-0.99	0.396732	0.793649
1562	Alas1	Q8VC19	#N/A	#N/A	#N/A
1563	Tkfc	Q8VC30	-6.64	1e-17	1.83175e-16
1564	Rpap2	Q8VC34	0.83	0.00257697	0.0238542
1565	Ndc1	Q8VCB1	-0.08	0.747426	0.935166
1566	Mavs	Q8VCF0	0.32	0.120156	0.474322
1567	Ncln	Q8VCM8	0.03	0.594727	0.868343
1568	Tbcc	Q8VCN9	0.47	0.2353	0.665251
1569	Rnpep	Q8VCT3	-0.34	0.206125	0.62382
1570	Micu1	Q8VCX5	-0.48	0.87116	0.963712
1571	Utp6	Q8VCY6	-1.18	0.0208112	0.138822
1572	Myh9	Q8VDD5	0.07	0.545586	0.852545
1573	Uhrf1	Q8VDF2	0.56	0.144572	0.533023
1574	Hdlbp	Q8VDJ3	0.4	0.0326824	0.195115
1575	Zgpat	Q8VDM1	-6.64	1e-17	1.83175e-16
1576	Psmd2	Q8VDM4	0.21	0.206318	0.62382
1577	Atp1a1	Q8VDN2	-0.08	0.94607	0.985143
1578	Steep1	Q8VDP2	0.21	0.345941	0.787333
1579	Ccar2	Q8VDP4	1.96	0.00034531	0.00389033
1580	Kri1	Q8VDQ9	-0.08	0.795388	0.944966
1581	Rprd1a	Q8VDS4	-0.73	0.46274	0.82295
1582	Mrpl50	Q8VDT9	#N/A	#N/A	#N/A
1583	Ddx39a	Q8VDW0	-0.09	0.912524	0.975651
1584	Caap1	Q8VDY9	0.94	0.00886123	0.0695637
1585	Smg8	Q8VE18	#N/A	#N/A	#N/A
1586	Mrps23	Q8VE22	-0.12	0.750659	0.935166
1587	Srsf4	Q8VE97	0.04	0.522582	0.837411
1588	Ccdc115	Q8VE99	-0.94	0.415147	0.793649
1589	MACIR	Q8VEB3	6.64	1e-17	1.83175e-16
1590	Arl8a	Q8VEH3	0.05	0.605672	0.870755
1591	Zng1	Q8VEH6	0.07	0.468178	0.82295
1592	Nle1	Q8VEJ4	0.28	0.174246	0.57451
1593	Hnrnpu	Q8VEK3	-0.01	0.792565	0.94388
1594	Slc25a3	Q8VEM8	-0.11	0.832221	0.958135
1595	Rbm39	Q8VH51	0.13	0.369101	0.787467
1596	Sec63	Q8VHE0	-1.09	0.0490855	0.255156
1597	Gatad2b	Q8VHR5	-1.46	0.0190405	0.127997
1598	Flnc	Q8VHX6	0.2	0.26046	0.69846
1599	Taf9	Q8VI33	#N/A	#N/A	#N/A
1600	Noc3l	Q8VI84	0.19	0.244748	0.683827
1601	Oas3	Q8VI93	0.12	0.390874	0.793649
1602	Oasl1	Q8VI94	0.34	0.0614019	0.30067
1603	Sfpq	Q8VIJ6	-1.11	1.49482e-06	2.25985e-05
1604	Lpcat3	Q91V01	-1.03	0.108281	0.444684
1605	Acot7	Q91V12-2	-0.5	0.284526	0.72482
1606	Rab14	Q91V41	-0.51	0.110636	0.450086
1607	Sfxn3	Q91V61	-1.02	0.181703	0.585271
1608	Rbm42	Q91V81	-1.4	0.00699007	0.0578938
1609	Acly	Q91V92	0.42	0.0255456	0.163171
1610	Poldip2	Q91VA6	-0.42	0.691566	0.914865
1611	Eif4a3	Q91VC3	-0.19	0.561432	0.852545
1612	Ndufs1	Q91VD9	-0.56	0.0238831	0.153973
1613	Slc27a4	Q91VE0	#N/A	#N/A	#N/A
1614	Nifk	Q91VE6	0.24	0.157055	0.554256
1615	Snx9	Q91VH2	-0.02	0.78542	0.93989
1616	Rnh1	Q91VI7	-0.14	0.731484	0.930687
1617	Rbmxl1	Q91VM5	-0.52	0.0392949	0.223015
1618	Chchd6	Q91VN4	-1.11	0.127751	0.493609
1619	Ddx41	Q91VN6	-0.75	0.0519814	0.265036
1620	Atp5f1c	Q91VR2	-0.06	0.979997	0.993776
1621	Ddx1	Q91VR5	-0.04	0.900501	0.974399
1622	Pus7	Q91VU7	-6.64	1e-17	1.83175e-16
1623	Ubap2	Q91VX2	0.43	0.0437311	0.235088
1624	Znf622	Q91VY9	-0.12	0.798713	0.947717
1625	Csde1	Q91W50	-0.05	0.940127	0.985143
1626	Rbms1	Q91W59	#N/A	#N/A	#N/A
1627	Txndc5	Q91W90	#N/A	#N/A	#N/A
1628	Ndufs2	Q91WD5	-0.06	0.913806	0.97614
1629	Psme3ip1	Q91WE2	-0.62	0.454162	0.816498
1630	Rabep2	Q91WG2	-1.12	0.151598	0.544997
1631	Elp2	Q91WG4	0.89	0.0350272	0.204492
1632	Eif3h	Q91WK2	-0.46	0.129277	0.498392
1633	Dnajc9	Q91WN1	-0.31	0.428172	0.804684
1634	Rbm47	Q91WT8	-0.97	0.0174756	0.119566
1635	Dr1	Q91WV0	-1.07	0.313223	0.754612
1636	Ash2l	Q91X20	-0.94	0.442352	0.810337
1637	Erlin1	Q91X78	-0.15	0.716792	0.925308
1638	Rabif	Q91X96	-2.32	0.000123927	0.00153776
1639	Trex1	Q91XB0	-0.3	0.497384	0.827985
1640	Yif1a	Q91XB7	-1.52	0.0908856	0.392477
1641	Dus3l	Q91XI1	-0.76	0.617476	0.881031
1642	Pip4k2c	Q91XU3	-0.62	0.56398	0.853786
1643	Ipo9	Q91YE6	-0.3	0.412277	0.793649
1644	Atl3	Q91YH5	-0.11	0.853446	0.963712
1645	Atg13	Q91YI1	-0.61	0.579355	0.861197
1646	Rrp1b	Q91YK2	-0.4	0.120482	0.474526
1647	Rnf126	Q91YL2	#N/A	#N/A	#N/A
1648	Tbrg4	Q91YM4	1.59	0.000353819	0.00395136
1649	Bag2	Q91YN9	-0.12	0.864237	0.963712
1650	Dera	Q91YP3	-0.35	0.509186	0.827985
1651	Rpn1	Q91YQ5	-0.14	0.728373	0.928588
1652	Mettl13	Q91YR5	1.3	0.000346107	0.00389033
1653	Prpf6	Q91YR7	-0.29	0.382551	0.788329
1654	Ndufv1	Q91YT0	-0.2	0.650069	0.890975
1655	Ythdf2	Q91YT7	-0.33	0.499923	0.827985
1656	Ppan	Q91YU8	-0.16	0.810595	0.953341
1657	Pcca	Q91ZA3	-0.41	0.393276	0.793649
1658	Celsr3	Q91ZI0	-0.16	0.816837	0.954078
1659	Snx18	Q91ZR2	0.68	0.149131	0.540055
1660	Dst	Q91ZU6	0.28	0.376211	0.787467
1661	Mia2	Q91ZV0	-6.64	1e-17	1.83175e-16
1662	Smarca5	Q91ZW3	-1.2	6.73964e-05	0.000897409
1663	Lrp1	Q91ZX7	-0.23	0.989955	0.997957
1664	Afg3l1	Q920A7	6.64	1e-17	1.83175e-16
1665	Supt16h	Q920B9	0.05	0.528458	0.839571
1666	Fdps	Q920E5	-0.15	0.738392	0.932778
1667	Eed	Q921E6	-0.22	0.856983	0.963712
1668	Tardbp	Q921F2	-0.26	0.52479	0.838065
1669	Hnrnpll	Q921F4	-0.34	0.602834	0.869625
1670	Lrch4	Q921G6	-0.34	0.911238	0.974878
1671	Acaa1a	Q921H8	-0.25	0.564655	0.854013
1672	Coa7	Q921H9	0.43	0.222413	0.645969
1673	Exosc4	Q921I9	0.2	0.292939	0.737115
1674	Tmco1	Q921L3	-0.16	0.771208	0.938049
1675	Sf3b3	Q921M3	0.18	0.231037	0.658269
1676	Golga2	Q921M4	0.94	0.0546921	0.273223
1677	Cyrib	Q921M7	-0.28	0.46237	0.82295
1678	Ddx27	Q921N6	-0.24	0.433255	0.808152
1679	Mrpl37	Q921S7	-0.18	0.742819	0.933776
1680	Tor1aip1	Q921T2	-0.6	0.481703	0.827985
1681	Dars1	Q922B2	-0.16	0.655047	0.8937
1682	Ppp6r3	Q922D4	-0.25	0.586186	0.865183
1683	Mthfd1	Q922D8	-0.14	0.737884	0.932778
1684	Tubb6	Q922F4	-0.08	0.954083	0.985941
1685	Fam76a	Q922G2	-0.98	0.0749656	0.344205
1686	Pdk3	Q922H2	-1.79	0.0211248	0.140373
1687	Gmppa	Q922H4	-0.23	0.798558	0.947717
1688	Far1	Q922J9	-0.31	0.536423	0.846217
1689	Nop2	Q922K7	-0.04	0.910793	0.974703
1690	Riok1	Q922Q2	-0.21	0.721048	0.926947
1691	Pycr2	Q922Q4	0.09	0.482763	0.827985
1692	Lrrc59	Q922Q8	-0.3	0.276775	0.71507
1693	Pdia6	Q922R8	-1.49	0.099561	0.417794
1694	Kif2c	Q922S8	-0.25	0.541449	0.849978
1695	Prpf3	Q922U1	-0.27	0.357061	0.787467
1696	Krt5	Q922U2	0.23	0.23012	0.657965
1697	Ubxn1	Q922Y1	#N/A	#N/A	#N/A
1698	Dbr1	Q923B1	-0.54	0.816351	0.953833
1699	Sf3b5	Q923D4	0.23	0.431695	0.805676
1700	Sirt1	Q923E4	-6.64	1e-17	1.83175e-16
1701	Polr2h	Q923G2	0.69	0.013258	0.0940559
1702	Xpo5	Q924C1	-0.48	0.143245	0.531528
1703	Mta3	Q924K8	-1.64	0.0702465	0.331778
1704	Rnf31	Q924T7	#N/A	#N/A	#N/A
1705	Atad3	Q925I1	-0.47	0.137548	0.517599
1706	Sfxn2	Q925N2	-0.75	0.560959	0.852545
1707	Hnrnpab	Q99020	-0.03	0.761325	0.935166
1708	Myo5a	Q99104	#N/A	#N/A	#N/A
1709	Wdr77	Q99J09	-0.91	0.00161731	0.0160434
1710	Ctu1	Q99J10	-0.61	0.670195	0.90286
1711	Rfc4	Q99J62	-0.32	0.682925	0.910154
1712	Apobec3	Q99J72	-0.36	0.251272	0.690947
1713	Dhx58	Q99J87	0.99	0.000788338	0.00842353
1714	Cdk9	Q99J95	-0.95	0.0259305	0.165325
1715	Stoml2	Q99JB2	0.37	0.0869595	0.383072
1716	Psip1	Q99JF8	0.04	0.526126	0.83899
1717	Psmd6	Q99JI4	-0.26	0.824671	0.955478
1718	Rap1b	Q99JI6	-0.3	0.366617	0.787467
1719	Klhl22	Q99JN2	-0.28	0.899799	0.974399
1720	Map4k3	Q99JP0	#N/A	#N/A	#N/A
1721	Sfxn1	Q99JR1	-0.22	0.494919	0.827985
1722	Smarcd2	Q99JR8	-1.78	0.0337171	0.199076
1723	Acy1	Q99JW2	-0.97	0.343958	0.786898
1724	Lims1	Q99JW4	-0.27	0.482928	0.827985
1725	Eif3m	Q99JX4	0.51	0.0636971	0.31059
1726	Nxf1	Q99JX7	-0.56	0.0417752	0.228477
1727	Hadhb	Q99JY0	-0.22	0.48125	0.827985
1728	Actr3	Q99JY9	0.52	0.00729033	0.0595262
1729	Pdxdc1	Q99K01	-0.13	0.851052	0.963486
1730	Arfgap2	Q99K28	0.11	0.395632	0.793649
1731	Prc1	Q99K43	#N/A	#N/A	#N/A
1732	Nono	Q99K48	-0.8	0.000811924	0.00862233
1733	Pls3	Q99K51	-1.35	0.0851667	0.378009
1734	Rragc	Q99K70	-0.75	0.294793	0.738656
1735	Psat1	Q99K85	0.13	0.359077	0.787467
1736	Rbm10	Q99KG3	-0.36	0.547047	0.852545
1737	Aco2	Q99KI0	0.19	0.232628	0.660672
1738	Cmas	Q99KK2	-0.08	0.91752	0.978512
1739	Clint1	Q99KN9	#N/A	#N/A	#N/A
1740	Prpf19	Q99KP6	0.03	0.673071	0.903167
1741	Nampt	Q99KQ4	0.15	0.31264	0.754612
1742	Dnajb11	Q99KV1	-0.26	0.47371	0.826914
1743	Triobp	Q99KW3	-0.11	0.829172	0.956546
1744	Gak	Q99KY4	-0.04	0.64576	0.888562
1745	Dhrs1	Q99L04	-1.02	0.0495256	0.256703
1746	Rsl24d1	Q99L28	-0.15	0.807833	0.952885
1747	Cds2	Q99L43	-0.49	0.507375	0.827985
1748	Eif2s2	Q99L45	-0.11	0.837549	0.958429
1749	Nmd3	Q99L48	-0.35	0.567412	0.854822
1750	Dnttip1	Q99LB0	6.64	1e-17	1.83175e-16
1751	Cstf1	Q99LC2	-0.46	0.762339	0.935166
1752	Ndufa10	Q99LC3	-0.09	0.91881	0.978641
1753	Etfa	Q99LC5	-0.3	0.290574	0.735895
1754	Eif2b1	Q99LC8	-0.06	0.732548	0.930721
1755	Pex6	Q99LC9	#N/A	#N/A	#N/A
1756	Gps1	Q99LD4	-1.2	0.0161112	0.111331
1757	Abcf2	Q99LE6	-0.2	0.553481	0.852545
1758	Rtcb	Q99LF4	0.04	0.631757	0.884073
1759	Usp16	Q99LG0	0.37	0.308746	0.754612
1760	Gnl2	Q99LH1	-0.1	0.98116	0.994081
1761	Cstf3	Q99LI7	-0.32	0.886955	0.96835
1762	Clp1	Q99LI9	#N/A	#N/A	#N/A
1763	Pwp1	Q99LL5	0.3	0.087104	0.383072
1764	Dohh	Q99LN9	1.03	0.0513261	0.262979
1765	PEDS1	Q99LQ7	#N/A	#N/A	#N/A
1766	Dpy30	Q99LT0	0.74	0.120762	0.475089
1767	Park7	Q99LX0	0.05	0.573729	0.860536
1768	Mmtag2	Q99LX5	-1.84	0.000188759	0.00223032
1769	Lias	Q99M04	#N/A	#N/A	#N/A
1770	NA.921	Q99M08	-0.48	0.210313	0.629304
1771	Rnps1	Q99M28	-0.42	0.266967	0.707688
1772	Hspa14	Q99M31	-0.1	0.874552	0.963712
1773	Dnaja3	Q99M87	-0.57	0.0409228	0.228477
1774	Nasp	Q99MD9	0	0.607247	0.871235
1775	Gtpbp4	Q99ME9	-0.25	0.393733	0.793649
1776	Kars1	Q99MN1	0.15	0.326416	0.768734
1777	Actl6b	Q99MR0	-0.24	0.427178	0.803744
1778	Srrt	Q99MR6	-0.14	0.736412	0.932501
1779	Mccc1	Q99MR8	-0.08	0.794103	0.944966
1780	Ehbp1l1	Q99MS7	6.64	1e-17	1.83175e-16
1781	Adar	Q99MU3	0.08	0.469238	0.82295
1782	Lpxn	Q99N69	-1.3	8.79761e-05	0.00114072
1783	Mrps18b	Q99N84	0.57	0.0434326	0.234211
1784	Mrps18a	Q99N85	-0.02	0.825215	0.955478
1785	Mrps5	Q99N87	-0.1	0.913753	0.97614
1786	Mrpl43	Q99N89	0.05	0.566846	0.854436
1787	Mrpl27	Q99N92	0.14	0.306167	0.752953
1788	Mrpl16	Q99N93	-0.29	0.747612	0.935166
1789	Mrpl9	Q99N94	-0.15	0.715349	0.925308
1790	Mrpl3	Q99N95	-0.37	0.707484	0.9213
1791	Sf3b1	Q99NB9	-0.25	0.396042	0.793649
1792	Ankrd17	Q99NH0	0.11	0.370897	0.787467
1793	Nup155	Q99P88	-0.64	0.0351489	0.204858
1794	Gpnmb	Q99P91	-0.05	0.936845	0.985143
1795	Ogfr	Q99PG2	0.18	0.270028	0.710872
1796	Rrbp1	Q99PL5	0.36	0.0526064	0.267665
1797	Uck2	Q99PM9	-6.64	1e-17	1.83175e-16
1798	Trim26	Q99PN3	-0.82	0.437057	0.808483
1799	Trim33	Q99PP7	0.15	0.411332	0.793649
1800	Dhx30	Q99PU8	0.15	0.320111	0.762114
1801	Prpf8	Q99PV0	0.1	0.437185	0.808483
1802	Tp53rkb	Q99PW4	-0.48	0.440224	0.808518
1803	Igf2bp3	Q9CPN8	-0.22	0.468314	0.82295
1804	Npm3	Q9CPP0	0	0.670035	0.90286
1805	Ndufa5	Q9CPP6	-1.23	0.0154543	0.108087
1806	Cox6c	Q9CPQ1	0.19	0.223409	0.647274
1807	Tomm22	Q9CPQ3	-0.45	0.0754857	0.346134
1808	Cenpq	Q9CPQ5	-0.45	0.882874	0.965996
1809	Atp5mg	Q9CPQ8	-0.18	0.650087	0.890975
1810	Rwdd4	Q9CPR1	-0.19	0.999838	0.999944
1811	Rpl17	Q9CPR4	-0.04	0.894902	0.97295
1812	Mrpl15	Q9CPR5	-0.22	0.681493	0.910154
1813	Nsmce3	Q9CPR8	#N/A	#N/A	#N/A
1814	Pno1	Q9CPS7	-1.03	0.208917	0.62784
1815	Nop16	Q9CPT5	-0.37	0.244656	0.683827
1816	Mrpl42	Q9CPV3	-0.2	0.951726	0.985897
1817	Arpc5	Q9CPW4	0.35	0.0908785	0.392477
1818	Ssr2	Q9CPW5	-0.02	0.710407	0.923209
1819	Atg3	Q9CPX6	-0.65	0.256429	0.696281
1820	Mrps16	Q9CPX7	-6.64	1e-17	1.83175e-16
1821	Mrpl24	Q9CQ06	-0.3	0.291006	0.736451
1822	Mzt2	Q9CQ25	#N/A	#N/A	#N/A
1823	Dph6	Q9CQ28	-0.58	0.619253	0.881031
1824	Mrpl49	Q9CQ40	0.16	0.301932	0.749312
1825	Dut	Q9CQ43	-0.14	0.871527	0.963712
1826	Nudcd2	Q9CQ48	-0.16	0.871466	0.963712
1827	Ncbp2	Q9CQ49	6.64	1e-17	1.83175e-16
1828	Pgls	Q9CQ60	-0.23	0.593153	0.867186
1829	Mtap	Q9CQ65	#N/A	#N/A	#N/A
1830	Uqcrq	Q9CQ69	-0.04	0.868256	0.963712
1831	Pkp2	Q9CQ73	-0.04	0.683846	0.910218
1832	Fis1	Q9CQ92	-6.64	1e-17	1.83175e-16
1833	Sdhb	Q9CQA3	-0.3	0.390422	0.793649
1834	Mcrip2	Q9CQB2	0.19	0.29825	0.744979
1835	Bzw1	Q9CQC6	#N/A	#N/A	#N/A
1836	Rab5a	Q9CQD1	-0.22	0.750623	0.935166
1837	RTRAF	Q9CQE8	0.14	0.339412	0.782841
1838	Mrpl11	Q9CQF0	-1.2	0.0907012	0.392477
1839	Nudt21	Q9CQF3	0.07	0.475918	0.826914
1840	Gmfb	Q9CQI3	0.24	0.33719	0.780838
1841	Snrpb2	Q9CQI7	0.15	0.497464	0.827985
1842	Rnf2	Q9CQJ4	-1.16	0.292377	0.737115
1843	Denr	Q9CQJ6	-0.29	0.909415	0.974399
1844	Mrpl18	Q9CQL5	-0.46	0.597068	0.868343
1845	Glrx3	Q9CQM9	#N/A	#N/A	#N/A
1846	Trap1	Q9CQN1	-0.3	0.282331	0.723482
1847	Tmem14c	Q9CQN6	0.12	0.368171	0.787467
1848	Mrpl41	Q9CQN7	-0.35	0.194398	0.608505
1849	Atp5pb	Q9CQQ7	-0.03	0.852057	0.963712
1850	Rps21	Q9CQR2	-0.1	0.870752	0.963712
1851	Acot13	Q9CQR4	-0.3	0.633749	0.884693
1852	Ppp6c	Q9CQR6	#N/A	#N/A	#N/A
1853	Riok2	Q9CQS5	-0.09	0.838502	0.958429
1854	Sec61b	Q9CQS8	0.06	0.551551	0.852545
1855	Mri1	Q9CQT1	-0.02	0.838828	0.958429
1856	Rbm7	Q9CQT2	-0.63	0.408177	0.793649
1857	Pam16	Q9CQV1	#N/A	#N/A	#N/A
1858	Mrps24	Q9CQV5	-0.26	0.780607	0.938998
1859	Dnajc19	Q9CQV7	6.64	1e-17	1.83175e-16
1860	Ywhab	Q9CQV8	-0.19	0.556134	0.852545
1861	Arl8b	Q9CQW2	0.42	0.0678507	0.324447
1862	Magt1	Q9CQY5	-0.09	0.990174	0.997957
1863	Ndufa6	Q9CQZ5	-0.35	0.565471	0.854436
1864	Psmd9	Q9CR00	0.31	0.122503	0.479853
1865	Tma16	Q9CR02	-0.46	0.621964	0.881031
1866	Fmc1	Q9CR13	0.19	0.246548	0.683827
1867	Vta1	Q9CR26	1.2	7.98759e-05	0.00104746
1868	Nsa2	Q9CR47	-0.01	0.672229	0.903167
1869	Atp6v1g1	Q9CR51	0.23	0.157598	0.555041
1870	Rpl14	Q9CR57	0.01	0.710278	0.923209
1871	Gadd45gip1	Q9CR59	-0.22	0.625813	0.883807
1872	Golt1b	Q9CR60	-0.06	0.722057	0.927139
1873	Ndufb7	Q9CR61	-0.83	0.0473179	0.248204
1874	Slc25a11	Q9CR62	-0.47	0.0851259	0.378009
1875	Tmem33	Q9CR67	#N/A	#N/A	#N/A
1876	Uqcrfs1	Q9CR68	-0.05	0.95778	0.986992
1877	Fam32a	Q9CR80	-0.44	0.378071	0.787467
1878	Mrps14	Q9CR88	0.06	0.497542	0.827985
1879	Nhp2	Q9CRB2	-1.05	0.000580149	0.00633588
1880	Chchd3	Q9CRB9	-0.08	0.975482	0.99284
1881	Lrrc40	Q9CRC8	0.08	0.464968	0.82295
1882	Emc2	Q9CRD2	0.07	0.592457	0.867186
1883	Xpot	Q9CRT8	#N/A	#N/A	#N/A
1884	Prps2	Q9CS42	#N/A	#N/A	#N/A
1885	Dis3	Q9CSH3	-0.43	0.358201	0.787467
1886	Snw1	Q9CSN1	0.56	0.0722159	0.335586
1887	Ranbp3	Q9CT10	-1.48	0.110262	0.449092
1888	Smc1a	Q9CU62	-0.05	0.870888	0.963712
1889	Arpc2	Q9CVB6	0.46	0.0155927	0.108531
1890	Smc3	Q9CW03	-0.31	0.406252	0.793649
1891	Bloc1s2	Q9CWG9	0.75	0.0266532	0.168076
1892	Snx2	Q9CWK8	-0.34	0.330038	0.76994
1893	Ctnnbl1	Q9CWL8	-0.48	0.545265	0.852545
1894	Ddah1	Q9CWS0	-0.31	0.946919	0.985143
1895	Zdhhc13	Q9CWU2	-2.33	0.00469505	0.0406357
1896	Prkrip1	Q9CWV6	-0.22	0.937933	0.985143
1897	Rpusd4	Q9CWX4	-0.15	0.837051	0.958429
1898	Ddx47	Q9CWX9	-0.11	0.917001	0.978322
1899	Yif1b	Q9CX30	-0.27	0.842619	0.959335
1900	Sugt1	Q9CX34	-0.29	0.507519	0.827985
1901	Hnrnpa0	Q9CX86	-0.28	0.316031	0.758738
1902	Tmed5	Q9CXE7	-0.07	0.873523	0.963712
1903	Tbc1d15	Q9CXF4	0.33	0.223424	0.647274
1904	Chd1l	Q9CXF7	-0.25	0.901109	0.974399
1905	Nip7	Q9CXK8	-0.18	0.75862	0.935166
1906	NA.725	Q9CXL3	-0.3	0.274405	0.713778
1907	Pmpcb	Q9CXT8	#N/A	#N/A	#N/A
1908	Med31	Q9CXU1	0.24	0.318947	0.762114
1909	Mrps22	Q9CXW2	0.22	0.183275	0.587499
1910	Cacybp	Q9CXW3	0.16	0.351334	0.787467
1911	Rpl11	Q9CXW4	-0.15	0.691062	0.914865
1912	Ilf2	Q9CXY6	0.13	0.354877	0.787467
1913	Pigk	Q9CXY9	-0.34	0.396249	0.793649
1914	Tecr	Q9CY27	-0.31	0.259848	0.69846
1915	Ssr1	Q9CY50	-0.29	0.306432	0.752953
1916	Chtop	Q9CY57	-0.71	0.021725	0.142989
1917	Serbp1	Q9CY58	0.06	0.57507	0.860681
1918	Blvra	Q9CY64	-0.11	0.849223	0.963486
1919	Gar1	Q9CY66	-0.2	0.783657	0.938998
1920	Mrpl44	Q9CY73	-0.27	0.514951	0.830349
1921	Ssu72	Q9CY97	#N/A	#N/A	#N/A
1922	Zcchc8	Q9CYA6	-1.66	0.0593304	0.292179
1923	Tomm34	Q9CYG7	-0.18	0.657901	0.89425
1924	Rrs1	Q9CYH6	0.19	0.221455	0.644266
1925	Luc7l	Q9CYI4	-0.06	0.919206	0.978641
1926	Spcs2	Q9CYN2	0.18	0.275353	0.713778
1927	Ssbp1	Q9CYR0	-6.64	1e-17	1.83175e-16
1928	Pgm3	Q9CYR6	#N/A	#N/A	#N/A
1929	Rrp15	Q9CYX7	0.29	0.12571	0.487623
1930	Uqcrc1	Q9CZ13	0.08	0.512327	0.82986
1931	Gins1	Q9CZ15	-0.1	0.730681	0.930006
1932	Srfbp1	Q9CZ91	-0.96	0.39156	0.793649
1933	Gars1	Q9CZD3	-0.22	0.476276	0.826914
1934	Rab32	Q9CZE3	-0.75	0.0677551	0.324437
1935	Psmg3	Q9CZH3	-0.07	0.752928	0.935166
1936	Rpl15	Q9CZM2	0.04	0.633259	0.884615
1937	Shmt2	Q9CZN7	-0.34	0.207475	0.625134
1938	Mtrex	Q9CZU3	-0.1	0.871184	0.963712
1939	Cs	Q9CZU6	-0.11	0.968455	0.990019
1940	Acsl3	Q9CZW4	#N/A	#N/A	#N/A
1941	Tomm70	Q9CZW5	-1.54	0.00279036	0.0257606
1942	Rps19	Q9CZX8	0.01	0.726731	0.928588
1943	Emc4	Q9CZX9	0.03	0.553703	0.852545
1944	Ube2v1	Q9CZY3	0.27	0.123623	0.481456
1945	Pdhb	Q9D051	-0.1	0.879726	0.965309
1946	Mms19	Q9D071	#N/A	#N/A	#N/A
1947	Srsf9	Q9D0B0	-0.66	0.0450452	0.24103
1948	Pbdc1	Q9D0B6	-0.33	0.355422	0.787467
1949	Mtpap	Q9D0D3	#N/A	#N/A	#N/A
1950	Dimt1	Q9D0D4	-0.3	0.405386	0.793649
1951	Gtf2e1	Q9D0D5	-0.95	0.0378733	0.216009
1952	Hnrnpm	Q9D0E1	-0.46	0.0706046	0.331965
1953	Lman1	Q9D0F3	0	0.682924	0.910154
1954	Rfc5	Q9D0F6	0.04	0.506723	0.827985
1955	Mrps30	Q9D0G0	-0.13	0.809173	0.953341
1956	Mrto4	Q9D0I8	0.03	0.672877	0.903167
1957	Rars1	Q9D0I9	-0.18	0.595929	0.868343
1958	Oxct1	Q9D0K2	0.11	0.40119	0.793649
1959	Exosc7	Q9D0M0	-0.02	0.73238	0.930721
1960	Prpsap1	Q9D0M1	#N/A	#N/A	#N/A
1961	Cyc1	Q9D0M3	0.32	0.0798619	0.360002
1962	Dynll2	Q9D0M5	-1.96	4.57033e-05	0.00061566
1963	Chaf1b	Q9D0N7	-0.97	0.32184	0.762114
1964	Ddx56	Q9D0R4	-0.1	0.979766	0.993776
1965	Lsm12	Q9D0R8	0.23	0.183677	0.587847
1966	Snu13	Q9D0T1	-0.99	0.370605	0.787467
1967	Mrps25	Q9D125	0.03	0.589384	0.866064
1968	Tomm7	Q9D173	#N/A	#N/A	#N/A
1969	Cndp2	Q9D1A2	-0.49	0.419277	0.798212
1970	Mrpl28	Q9D1B9	-0.01	0.641128	0.886787
1971	Vps28	Q9D1C8	1.51	0.00505826	0.0434533
1972	Tmed10	Q9D1D4	-0.41	0.654686	0.8937
1973	Tbcb	Q9D1E6	#N/A	#N/A	#N/A
1974	Rab1b	Q9D1G1	0.01	0.646431	0.889131
1975	Get4	Q9D1H7	0.3	0.166015	0.563562
1976	Mrpl53	Q9D1H8	-0.24	0.856641	0.963712
1977	Atp6v1f	Q9D1K2	0.1	0.435688	0.808483
1978	Sec13	Q9D1M0	-0.41	0.754429	0.935166
1979	Eef1e1	Q9D1M4	-0.38	0.214311	0.635556
1980	Mrpl21	Q9D1N9	-0.21	0.554844	0.852545
1981	Mrpl13	Q9D1P0	-0.19	0.673609	0.903539
1982	Kat8	Q9D1P2	-1.05	0.301144	0.747893
1983	Mphosph6	Q9D1Q1	-1.33	0.165981	0.563562
1984	Kti12	Q9D1R2	0.09	0.457394	0.821316
1985	Rpl34	Q9D1R9	0.05	0.579085	0.861197
1986	Cdkn2aipnl	Q9D211	0.1	0.493353	0.827985
1987	Toe1	Q9D2E2	-0.19	0.977927	0.99284
1988	Dlst	Q9D2G2	0.23	0.161335	0.561844
1989	Fam111a	Q9D2L9	-0.09	0.743083	0.933776
1990	Vps33a	Q9D2N9	#N/A	#N/A	#N/A
1991	Urm1	Q9D2P4	-0.12	0.821972	0.955478
1992	Coa3	Q9D2R6	-0.07	0.762713	0.935166
1993	Mrps33	Q9D2R8	-0.04	0.810227	0.953341
1994	Aar2	Q9D2V5	-0.93	0.313771	0.754639
1995	Mrpl19	Q9D338	-0.27	0.758186	0.935166
1996	Acp1	Q9D358	-0.1	0.881737	0.965731
1997	Rufy3	Q9D394	-0.91	0.228437	0.656306
1998	Hacd2	Q9D3B1	6.64	1e-17	1.83175e-16
1999	Atp5f1d	Q9D3D9	-0.24	0.82446	0.955478
[truncated: 345 more rows]

## Sheet: Figure7D_DEP
	Gene.names	Accession	Abundance.Ratio.log2.siIft88_Abeta..Con_Abeta	Abundance.Ratio.P_Value.siIft88_Abeta..Con_Abeta	Abundance.Ratio.Adj.P_Value.siIft88_Abeta..Con_Abeta
1	Cul4b	A2A432	0.7	#N/A	#N/A
2	Usp24	B1AY13	#N/A	#N/A	#N/A
3	Cad	B2RQC6	3.06	#N/A	#N/A
4	H2ac7	C0HKE3	-4	0.00831821	0.0236943
5	Gcn1	E9PVA8	#N/A	#N/A	#N/A
6	Apob	E9Q414	0.92	0.132915	0.221133
7	Nolc1	E9Q5C9	1.12	0.625171	0.786169
8	Dctn1	O08788	#N/A	#N/A	#N/A
9	Eftud2	O08810	0.51	0.756408	0.90003
10	Sdcbp	O08992	-1.1	0.00047188	0.00283007
11	Cpsf2	O35218	#N/A	#N/A	#N/A
12	Dhx15	O35286	2.39	0.0028338	0.00995804
13	Kpna6	O35345	#N/A	#N/A	#N/A
14	Psmd14	O35593	0.89	0.737363	0.893527
15	Sdc4	O35988	-1.69	8.94464e-05	0.00104816
16	Copb2	O55029	0.22	0.566224	0.72415
17	Rpl35a	O55142	3.33	0.0105972	0.0288735
18	Dhx9	O70133	2.26	0.000739792	0.00319726
19	Eif3d	O70194	-0.5	#N/A	#N/A
20	Psma3	O70435	#N/A	#N/A	#N/A
21	Klc1	O88447	6.64	#N/A	#N/A
22	Dnmt3a	O88508	#N/A	#N/A	#N/A
23	Psmc3	O88685	6.64	#N/A	#N/A
24	F5	O88783	1.18	0.281752	0.430646
25	Coro1a	O89053	1.59	0.0728174	0.146414
26	C3	P01027	0.01	0.922168	0.999999
27	C4b	P01029	-0.08	0.834176	0.974117
28	Igkv6-17	P01633	5.74	0.275732	0.423164
29	Ighg1	P01869	6.64	#N/A	#N/A
30	Hbb-b1	P02088	1.27	0.740445	0.893527
31	Krt10	P02535	0.17	0.376581	0.542508
32	Mt2	P02798	0.39	#N/A	#N/A
33	Krt1	P04104	0.8	0.00278416	0.00987588
34	Tuba1b	P05213	2.44	4.57115e-06	0.000101103
35	C5	P06684	-6.64	#N/A	#N/A
36	S100a4	P07091	2.67	0.0171995	0.0439933
37	Alb	P07724	-0.4	0.333836	0.494182
38	Rrm1	P07742	1.81	0.00183178	0.00668689
39	Hsp90aa1	P07901	0.9	0.409111	0.561408
40	Aprt	P08030	4.11	0.000246117	0.00205645
41	Krt13	P08730	0.94	0.0120925	0.0317957
42	Ncl	P09405	3.7	0.000315489	0.00243061
43	Pgk1	P09411	0.42	#N/A	#N/A
44	Calm2	P0DP27	1.31	0.0605004	0.125063
45	Eef1a1	P10126	0.64	0.000850653	0.00351478
46	Ctsb	P10605	0.23	#N/A	#N/A
47	H2bc7	P10853	0.83	0.000536672	0.00283007
48	Lpl	P11152	0.8	0.0010656	0.00430823
49	Fn1	P11276	0.32	0.961697	0.999999
50	Cdk1	P11440	1.5	0.854684	0.991856
51	Hsp90ab1	P11499	1.74	8.41278e-07	2.3549e-05
52	Tcp1	P11983	2.66	0.000370863	0.00273421
53	App	P12023	0.53	0.0358068	0.0831072
54	Rpl7a	P12970	0.74	0.0862114	0.163715
55	Umps	P13439	#N/A	#N/A	#N/A
56	Dnmt1	P13864	#N/A	#N/A	#N/A
57	Rpl27a	P14115	2.25	0.746813	0.893527
58	Rps16	P14131	3.02	0.00964836	0.027073
59	Rpl7	P14148	1.7	0.109867	0.192139
60	Rpsa	P14206	3.4	0.00133652	0.00512789
61	Psmd3	P14685	2.76	0.0328468	0.0786651
62	Rplp0	P14869	4.18	7.65207e-06	0.000137009
63	Lgals1	P16045	-0.25	0.999098	0.999999
64	Ass1	P16460	#N/A	#N/A	#N/A
65	Gapdh	P16858	1.27	0.000316755	0.00243061
66	Eno1	P17182	1.78	0.000189517	0.00165717
67	Ptbp1	P17225	#N/A	#N/A	#N/A
68	Ap2a1	P17426	-0.21	#N/A	#N/A
69	Ap2a2	P17427	6.64	#N/A	#N/A
70	Tpi1	P17751	#N/A	#N/A	#N/A
71	Cfl1	P18760	-1.02	0.285066	0.433947
72	Fasn	P19096	2.13	9.38258e-08	3.52785e-06
73	F2	P19221	0.58	0.0235833	0.0579564
74	Rpl13a	P19253	1.79	0.000131805	0.00127074
75	Tpm3	P21107-2	0.17	0.616531	0.780524
76	Lmnb2	P21619	2.46	#N/A	#N/A
77	Mfge8	P21956	#N/A	#N/A	#N/A
78	Eif3a	P23116	1.38	0.00064604	0.00306462
79	Impdh2	P24547	1.48	0.323764	0.485002
80	Rps2	P25444	1.96	0.00166723	0.0062067
81	Tln1	P26039	1.24	0.402919	0.554935
82	Psmd7	P26516	2.6	0.0360699	0.0832043
83	Sars1	P26638	0.78	0.00131019	0.00512789
84	Rpl3	P27659	4.23	0.0110011	0.0297584
85	Nap1l1	P28656	-1.23	0.000769292	0.00328698
86	Atxn10	P28658	6.64	#N/A	#N/A
87	Mug1	P28665	0.23	0.143323	0.237399
88	Grn	P28798	-0.33	0.470614	0.631967
89	Pabpc1	P29341	#N/A	#N/A	#N/A
90	Serpinc1	P32261	0.61	0.0823482	0.158784
91	Rab5c	P35278	-0.74	#N/A	#N/A
92	Thbs1	P35441	-0.32	0.530355	0.69052
93	Prdx1	P35700	0.2	#N/A	#N/A
94	Flt1	P35969	#N/A	#N/A	#N/A
95	Rpl12	P35979	6.64	#N/A	#N/A
96	Rpl18	P35980	2.46	3.20635e-08	1.50698e-06
97	Cap1	P40124	2.17	0.0104849	0.0288374
98	Cct8	P42932	2.13	1.8964e-08	1.01864e-06
99	Psmc2	P46471	2.9	6.04357e-05	0.000733026
100	Gfpt1	P47856	#N/A	#N/A	#N/A
101	Rpl6	P47911	1.69	0.00383667	0.0121616
102	Rpl29	P47915	0.24	0.970607	0.999999
103	Rpl5	P47962	3.62	#N/A	#N/A
104	Ahcy	P50247	0.8	0.228553	0.358067
105	Atp6v1a	P50516	-1.94	#N/A	#N/A
106	Pa2g4	P50580	6.64	#N/A	#N/A
107	Rpl9	P51410	6.64	#N/A	#N/A
108	Gla	P51569	6.64	#N/A	#N/A
109	Kpna2	P52293	#N/A	#N/A	#N/A
110	Polr1c	P52432	1.76	0.0953954	0.172446
111	Pkm	P52480	2.29	8.1918e-08	3.42235e-06
112	Rpl10a	P53026	1	0.19537	0.309954
113	Psmc4	P54775	6.64	#N/A	#N/A
114	Adsl	P54822	2.05	#N/A	#N/A
115	Actn4	P57780	1.04	0.116129	0.196687
116	Eef2	P58252	1.17	0.0152576	0.0398393
117	Ruvbl1	P60122	#N/A	#N/A	#N/A
118	Eif3e	P60229	-1.56	0.297869	0.449795
119	Actb	P60710	0.67	0.0105072	0.0288374
120	Rac3	P60764	1.81	#N/A	#N/A
121	Cdc42	P60766	2.89	#N/A	#N/A
122	Eif4a1	P60843	3.07	0.0101278	0.0282078
123	Actr2	P61161	6.64	#N/A	#N/A
124	Arf3	P61205	4.29	5.37983e-06	0.000106464
125	Psme3	P61290	0.22	0.983939	0.999999
126	Hnrnpk	P61979	#N/A	#N/A	#N/A
127	Ppp1ca	P62137	6.64	#N/A	#N/A
128	Psmc1	P62192	1.82	0.0432008	0.0966875
129	Psmc5	P62196	0.91	0.106	0.186244
130	Rps8	P62242	1.4	0.000263369	0.00215275
131	Rps15a	P62245	6.64	#N/A	#N/A
132	Ywhae	P62259	0.47	0.055736	0.117077
133	Rps23	P62267	1.91	1.3513e-05	0.000195419
134	Rps18	P62270	2.29	0.00203376	0.00735282
135	Rps11	P62281	1.37	0.0178972	0.0454686
136	Snrpd1	P62315	#N/A	#N/A	#N/A
137	Psmc6	P62334	6.64	#N/A	#N/A
138	Rps4x	P62702	4.15	0.000560435	0.00288663
139	Ppp2cb	P62715	6.64	#N/A	#N/A
140	Rpl18a	P62717	1.65	5.69751e-06	0.000107113
141	Rps6	P62754	2.14	0.000875206	0.00357693
142	H4c1	P62806	0.45	0.0320658	0.0772869
143	Ran	P62827	1.39	0.00315596	0.0105013
144	Rpl23	P62830	3.21	#N/A	#N/A
145	Rps24	P62849	2.48	#N/A	#N/A
146	Rps26	P62855	6.64	#N/A	#N/A
147	Rps3	P62908	3.83	1.23048e-08	9.49197e-07
148	Rpl8	P62918	2.68	#N/A	#N/A
149	Rps27a	P62983	0.33	0.181273	0.28883
150	Hspa8	P63017	1.31	0.0838197	0.160509
151	Hspd1	P63038	#N/A	#N/A	#N/A
152	Mapk1	P63085	2.55	0.0237996	0.0581081
153	Rps10	P63325	6.64	#N/A	#N/A
154	Rack1	P68040	3.37	0.0867954	0.163995
155	Tubb4b	P68372	1.97	0.00170644	0.00629042
156	Kpnb1	P70168	0.95	0.120175	0.201886
157	Cct7	P80313	1.34	0.522173	0.684101
158	Cct2	P80314	-3.48	4.05883e-07	1.38738e-05
159	Cct4	P80315	2.03	1.33424e-08	9.49197e-07
160	Cct5	P80316	2.33	2.18492e-06	5.47687e-05
161	Cct6a	P80317	-1.44	8.76825e-07	2.3549e-05
162	Cct3	P80318	1.33	2.00493e-05	0.000279205
163	H3c2	P84228	-0.11	0.769401	0.912602
164	Mcm6	P97311	2.49	0.487355	0.647511
165	Rps3a	P97351	1.85	0.000153403	0.00137332
166	Smarcc1	P97496	1.49	0.0740324	0.147281
167	Polr2c	P97760	#N/A	#N/A	#N/A
168	Anp32e	P97822	6.64	#N/A	#N/A
169	Masp1	P98064-2	-0.37	0.0649498	0.132006
170	Tubb5	P99024	2.38	1.40542e-09	5.28439e-07
171	G6pdx	Q00612	1.15	0.779995	0.919367
172	Apoa1	Q00623	1.02	0.120273	0.201886
173	Top2a	Q01320	2.35	0.990819	0.999999
174	Vcp	Q01853	1.59	0.000151425	0.00137332
175	Uba1	Q02053	2.65	0.00132597	0.00512789
176	C1qc	Q02105	-0.28	0.990897	0.999999
177	Thbs2	Q03350	-0.46	0.994016	0.999999
178	Fbln1	Q08879	-3.32	9.84746e-05	0.00108901
179	Tmc5	Q32NZ6	#N/A	#N/A	#N/A
180	Krt2	Q3TTY5	0.08	0.992616	0.999999
181	Psmd1	Q3TXS7	-0.47	0.95054	0.999999
182	Krt76	Q3UV17	1.36	0.545927	0.702974
183	Vps51	Q3UVL4	#N/A	#N/A	#N/A
184	Ddx17	Q501J6	2.28	0.000120874	0.00122834
185	Aldh16a1	Q571I9	#N/A	#N/A	#N/A
186	Cluh	Q5SW19	-2.72	#N/A	#N/A
187	Acaca	Q5SWU9	#N/A	#N/A	#N/A
188	Myl6	Q60605	1.05	0.710139	0.87833
189	Samhd1	Q60710	#N/A	#N/A	#N/A
190	Asns	Q61024	#N/A	#N/A	#N/A
191	Psap	Q61207	-1.64	0.343244	0.506117
192	Hspa4	Q61316	6.64	#N/A	#N/A
193	Itih2	Q61703	0.14	0.903269	0.999999
194	Phgdh	Q61753	1.5	0.00400301	0.0124391
195	Kif5b	Q61768	0.28	0.748567	0.893527
196	Krt14	Q61781	1.28	0.0814408	0.157844
197	Pzp	Q61838	0.14	0.775968	0.917496
198	Npm1	Q61937	3	9.02197e-06	0.000154194
199	Notch3	Q61982	#N/A	#N/A	#N/A
200	Postn	Q62009	0.91	0.877824	0.999999
201	Rhoc	Q62159	1.86	0.00157338	0.00591589
202	Ddx3x	Q62167	#N/A	#N/A	#N/A
203	Trim28	Q62318	0.31	0.262535	0.407906
204	Tfrc	Q62351	4.21	0.00697365	0.0211459
205	Tpp2	Q64514	1.6	0.000582877	0.00292215
206	Cltc	Q68FD5	1.5	0.000357717	0.00269003
207	A2m	Q6GQT1	0.18	0.952783	0.999999
208	Hist2h2aa1;	Q6GSS7	#N/A	#N/A	#N/A
209	Krt77	Q6IFZ6	0.77	0.000652047	0.00306462
210	Krt73	Q6NXH9	1.4	0.0909354	0.165951
211	Tnpo3	Q6P2B1	#N/A	#N/A	#N/A
212	Snrnp200	Q6P4T2	3.46	0.0350415	0.0831072
213	Abcf1	Q6P542	#N/A	#N/A	#N/A
214	Xpo1	Q6P5F9	6.64	#N/A	#N/A
215	Ecpas	Q6PDI5	1.17	0.0793681	0.154624
216	Srsf1	Q6PDM2	3.25	0.115178	0.196687
217	Camk2d	Q6PHZ2	6.64	#N/A	#N/A
218	Rps9	Q6ZWN5	1.25	0.169701	0.276223
219	Rpl10	Q6ZWV3	1.86	0.00063113	0.00306462
220	Ppp2r1a	Q76MZ3	#N/A	#N/A	#N/A
221	Snd1	Q78PY7	1.64	0.00461609	0.0142266
222	Nap1l4	Q78ZA7	0.66	0.0876286	0.164742
223	Cyfip1	Q7TMB8	0.38	0.926891	0.999999
224	Thoc7	Q7TMY4	-1.46	#N/A	#N/A
225	Mybbp1a	Q7TPV4	2.16	0.447177	0.606999
226	Elp1	Q7TT37	#N/A	#N/A	#N/A
227	Ints2	Q80UK8	#N/A	#N/A	#N/A
228	Kcmf1	Q80UY2	#N/A	#N/A	#N/A
229	Vac14	Q80WQ2	#N/A	#N/A	#N/A
230	Tnpo1	Q8BFY9	1.44	0.0757473	0.149115
231	Psmd11	Q8BG32	1.44	0.0470527	0.104685
232	Aars1	Q8BGQ7	1.25	0.478597	0.638129
233	Ipo5	Q8BKC5	1.68	0.0224231	0.0554677
234	NARS1	Q8BP47	0.35	0.727344	0.887927
235	Rpl24	Q8BP67	0.72	0.162713	0.267161
236	Heatr3	Q8BQM4	6.64	#N/A	#N/A
237	Flna	Q8BTM8	0.47	0.992917	0.999999
238	Anapc5	Q8BTZ4	#N/A	#N/A	#N/A
239	Iars1	Q8BU30	-6.64	#N/A	#N/A
240	Gphn	Q8BUV3	-6.64	#N/A	#N/A
241	Farsa	Q8C0C7	2.75	#N/A	#N/A
242	Tbl3	Q8C4J7	0.95	0.29278	0.443893
243	C1ra	Q8CG16	-0.14	0.457438	0.616475
244	Eprs1	Q8CGC7	1.66	0.00393104	0.0123173
245	Eif2b5	Q8CHW4	-6.64	#N/A	#N/A
246	Copa	Q8CIE6	1.14	0.541285	0.699392
247	Plcg2	Q8CIH5	0.24	0.995938	0.999999
248	Eif3b	Q8JZQ9	1.88	0.00311828	0.0104685
249	Nckap1l	Q8K1X4	1.54	0.97253	0.999999
250	Ipo11	Q8K2V6	6.64	#N/A	#N/A
251	Rab15	Q8K386	-0.93	0.401562	0.554935
252	Emilin2	Q8K482	-2.14	0.203109	0.320878
253	Eif3l	Q8QZY1	0.26	0.995404	0.999999
254	Aimp2	Q8R010	6.64	#N/A	#N/A
255	Eif3c	Q8R1B4	0.51	0.396634	0.554935
256	Fgg	Q8VCM7	-0.58	0.0204273	0.0515482
257	Myh9	Q8VDD5	0.33	0.152624	0.251695
258	Psmd2	Q8VDM4	-1.47	0.579301	0.738364
259	Krt79	Q8VED5	1.06	0.00667193	0.0203955
260	Hnrnpu	Q8VEK3	0.95	0.532582	0.69052
261	Ipo4	Q8VI75	#N/A	#N/A	#N/A
262	Oasl1	Q8VI94	-0.04	0.999999	0.999999
263	Acot7	Q91V12-2	1.82	0.0913615	0.165951
264	Acly	Q91V92	3.35	0.00746717	0.0224612
265	Eif4a3	Q91VC3	3.02	0.0686813	0.13884
266	Rnh1	Q91VI7	0.59	0.995956	0.999999
267	Eif3h	Q91WK2	0.1	0.941807	0.999999
268	Arhgap35	Q91YM2	-0.45	#N/A	#N/A
269	Bag2	Q91YN9	0.24	0.869737	0.999999
270	Lrp1	Q91ZX7	-1.17	0.638717	0.800525
271	Supt16h	Q920B9	-0.65	0.884015	0.999999
272	Dars1	Q922B2	1.45	0.00277597	0.00987588
273	Mthfd1	Q922D8	6.64	#N/A	#N/A
274	Nop2	Q922K7	6.64	#N/A	#N/A
275	Krt5	Q922U2	-0.5	0.0311256	0.0755047
276	Polr2h	Q923G2	1.21	0.228166	0.358067
277	Ppp2r2d	Q925E7	#N/A	#N/A	#N/A
278	Psmd6	Q99JI4	#N/A	#N/A	#N/A
279	Eif3m	Q99JX4	0.94	0.0895664	0.165951
280	Actr3	Q99JY9	4.18	0.0840965	0.160509
281	Nono	Q99K48	6.64	#N/A	#N/A
282	Unc45a	Q99KD5	#N/A	#N/A	#N/A
283	Eif2b1	Q99LC8	#N/A	#N/A	#N/A
284	Cstf3	Q99LI7	6.64	#N/A	#N/A
285	Sf3b1	Q99NB9	0.89	0.372893	0.542508
286	Rrbp1	Q99PL5	-6.64	#N/A	#N/A
287	Prpf8	Q99PV0	2.84	#N/A	#N/A
288	Rpl17	Q9CPR4	3.84	1.29321e-05	0.000194499
289	Ppp6c	Q9CQR6	#N/A	#N/A	#N/A
290	Rpl14	Q9CR57	6.64	#N/A	#N/A
291	Prps2	Q9CS42	6.64	#N/A	#N/A
292	Atic	Q9CWJ9	0.36	0.553933	0.71085
293	Rpl11	Q9CXW4	#N/A	#N/A	#N/A
294	Gars1	Q9CZD3	2.13	#N/A	#N/A
295	Rpl15	Q9CZM2	2.22	0.0167513	0.0434378
296	Mtrex	Q9CZU3	6.64	#N/A	#N/A
297	Mms19	Q9D071	#N/A	#N/A	#N/A
298	Hnrnpm	Q9D0E1	0.68	0.328834	0.488702
299	Nop56	Q9D6Z1	6.64	#N/A	#N/A
300	U2af1	Q9D883	#N/A	#N/A	#N/A
301	Rpl4	Q9D8E6	1.46	0.00302435	0.0103084
302	Eef1g	Q9D8N0	1.22	0.0580115	0.12118
303	Psmd12	Q9D8W5	1.52	0.0355058	0.0831072
304	Ap2b1	Q9DBG3	0.41	0.665857	0.829014
305	Eif3k	Q9DBZ5	-1.82	#N/A	#N/A
306	Pgd	Q9DCD0	-3.65	0.596348	0.757523
307	Pak1ip1	Q9DCE5	#N/A	#N/A	#N/A
308	Eif3f	Q9DCH4	0.59	0.999994	0.999999
309	Paics	Q9DCL9	0.51	0.975032	0.999999
310	Ipo7	Q9EPL8	2.38	0.129526	0.216452
311	Upf1	Q9EPU0	6.64	#N/A	#N/A
312	Vps35	Q9EQH3	2.27	0.181287	0.28883
313	Cse1l	Q9ERK4	3.63	0.0168776	0.0434657
314	C1qtnf3	Q9ES30	-6.64	#N/A	#N/A
315	Xpo4	Q9ESJ0	6.64	#N/A	#N/A
316	Dync1h1	Q9JHU4	4.56	#N/A	#N/A
317	Isyna1	Q9JHU9	-0.04	0.999996	0.999999
318	Prmt1	Q9JIF0	2.17	0.00338155	0.0108672
319	Copb1	Q9JIF7	1.28	0.472413	0.632126
320	Flii	Q9JJ28	#N/A	#N/A	#N/A
321	Iqgap1	Q9JKF1	1.32	0.0623869	0.128183
322	Aldh9a1	Q9JLJ2	0.95	0.167887	0.274458
323	Hic2	Q9JLZ6	-1.46	4.28125e-05	0.000536583
324	Usp14	Q9JMA1	6.64	#N/A	#N/A
325	Myo18a	Q9JMH9	-6.64	#N/A	#N/A
326	Acsl4	Q9QUJ7	#N/A	#N/A	#N/A
327	Plec	Q9QXS1	2.52	#N/A	#N/A
328	Ehd3	Q9QXY6	0.19	0.99999	0.999999
329	Dnaja2	Q9QYJ0	1.2	0.0214648	0.0538051
330	Eif3i	Q9QZD9	#N/A	#N/A	#N/A
331	Copg1	Q9QZE5	1.61	0.000465618	0.00283007
332	Comp	Q9R0G6	0.49	0.316056	0.475348
333	Esd	Q9R0P3	6.64	#N/A	#N/A
334	Psma1	Q9R1P4	1.84	0.381917	0.548094
335	Ruvbl2	Q9WTM5	0.23	#N/A	#N/A
336	Pdcd6ip	Q9WU78	-0.82	#N/A	#N/A
337	Pfkp	Q9WUA3	6.64	#N/A	#N/A
338	Carm1	Q9WVG6	6.64	#N/A	#N/A
339	Nup160	Q9Z0W3	#N/A	#N/A	#N/A
340	Ddx39b	Q9Z1N5	#N/A	#N/A	#N/A
341	Clic1	Q9Z1Q5	1.06	0.0474047	0.104848
342	Vars1	Q9Z1Q9	1.65	0.00118897	0.0047058
343	Thbs4	Q9Z1T2	0.33	0.849872	0.989325
344	Uso1	Q9Z1Z0	#N/A	#N/A	#N/A
345	Baz1b	Q9Z277	#N/A	#N/A	#N/A

## Sheet: Figure7E_Lysate_Up-regulated
	Term	Overlap	P.value	Adjusted.P.value	Old.P.value	Old.Adjusted.P.value	Odds.Ratio	Combined.Score	Genes	group	Genesize
1	Endocytosis	8/269	4.60625e-05	0.0047905	0	0	6.84187	68.3195	TFRC;ARPC3;VTA1;CAPZA1;PIP5K1B;EPS15L1;VPS37B;VPS28	KEGG	8
2	Central carbon metabolism in cancer	4/64	0.000254022	0.0132091	0	0	14.3797	119.037	LDHA;PKM;GLS;PDK1	KEGG	4
3	HIF-1 signaling pathway	4/104	0.00158844	0.055066	0	0	8.61043	55.4943	LDHA;TFRC;ALDOA;PDK1	KEGG	4
4	Glycolysis / Gluconeogenesis	3/67	0.00411112	0.106889	0	0	10	54.9406	LDHA;PKM;ALDOA	KEGG	3
5	Fc gamma R-mediated phagocytosis	3/87	0.00849116	0.12641	0	0	7.61137	36.2966	ARPC3;CFL1;PIP5K1B	KEGG	3
6	Budding And Maturation Of HIV Virion R-HSA-162588	3/29	0.00035768	0.035306	0	0	24.6625	195.719	VTA1;VPS37B;VPS28	reactome	3
7	Endosomal Sorting Complex Required For Transport (ESCRT) R-HSA-917729	3/30	0.000396044	0.035306	0	0	23.7479	186.041	VTA1;VPS37B;VPS28	reactome	3
8	Transferrin Endocytosis And Recycling R-HSA-917977	3/31	0.000436956	0.035306	0	0	22.8986	177.136	TFRC;ATP6V1B2;ATP6V0C	reactome	3
9	Signal Transduction R-HSA-162582	23/2465	0.00117672	0.0792324	0	0	2.25296	15.1963	PHB1;VCP;TFRC;USP4;NCBP2;MAGED1;TSC1;WWP2;EPS15L1;RHOF;CHD1;RPS6KA3;SGO2;TEC;ARPC3;ATP6V1B2;LEO1;TMED2;PIP5K1B;ATP6V0C;MXD4;TJP2;MAD2L1	reactome	23
10	Rab Regulation Of Trafficking R-HSA-9007101	4/122	0.00284188	0.1137	0	0	7.29035	42.7454	RABGAP1;GDI2;RAB3GAP2;TSC1	reactome	4
11	Iron Uptake And Transport R-HSA-917937	3/59	0.00286799	0.1137	0	0	11.4332	66.9315	TFRC;ATP6V1B2;ATP6V0C	reactome	3
12	Autophagy R-HSA-9612973	4/128	0.00337722	0.1137	0	0	6.93548	39.4678	VCP;TSC1;VPS37B;VPS28	reactome	4
13	Late Phase Of HIV Life Cycle R-HSA-162599	4/136	0.00419259	0.130293	0	0	6.51252	35.6524	NCBP2;VTA1;VPS37B;VPS28	reactome	4
14	RNA Polymerase II Transcribes snRNA Genes R-HSA-6807505	3/74	0.00543046	0.146073	0	0	9.0109	46.9985	NCBP2;INTS3;RPAP2	reactome	3
15	HIV Life Cycle R-HSA-162587	4/149	0.00578505	0.146073	0	0	5.92474	30.5271	NCBP2;VTA1;VPS37B;VPS28	reactome	4
16	Cellular Responses To Stress R-HSA-2262752	9/722	0.00785669	0.168962	0	0	2.7844	13.4943	RPS6KA3;VCP;CAPZA1;ATP6V1B2;RPL35;HIF1AN;ATP6V0C;CCAR2;H1-3	reactome	9
17	Cellular Responses To Stimuli R-HSA-8953897	9/736	0.00885091	0.178788	0	0	2.72879	12.8996	RPS6KA3;VCP;CAPZA1;ATP6V1B2;RPL35;HIF1AN;ATP6V0C;CCAR2;H1-3	reactome	9
18	Signaling By Receptor Tyrosine Kinases R-HSA-9006934	7/496	0.00991029	0.181989	0	0	3.12275	14.4089	RPS6KA3;TEC;NCBP2;ATP6V1B2;EPS15L1;ATP6V0C;MXD4	reactome	7
19	Cytosolic Pattern Recognition Receptor Signaling Pathway (GO:0002753)	3/23	0.000177014	0.0461727	0	0	32.071	277.07	PHB1;DHX58;PHB2	GO-BP	3
20	Late Endosome To Vacuole Transport Via Multivesicular Body Sorting Pathway (GO:0032511)	3/25	0.000228294	0.0461727	0	0	29.1525	244.44	VTA1;VPS37B;VPS28	GO-BP	3
21	Positive Regulation Of mRNA Processing (GO:0050685)	3/28	0.000321795	0.0461727	0	0	25.6503	206.269	NCBP2;LEO1;PRDX6	GO-BP	3
22	Multivesicular Body Assembly (GO:0036258)	3/29	0.00035768	0.0461727	0	0	24.6625	195.719	VTA1;VPS37B;VPS28	GO-BP	3
23	Multivesicular Body Organization (GO:0036257)	3/30	0.000396044	0.0461727	0	0	23.7479	186.041	VTA1;VPS37B;VPS28	GO-BP	3
24	Regulation Of Transcription Elongation By RNA Polymerase II (GO:0034243)	4/77	0.000515906	0.0461727	0	0	11.8112	89.4059	NCBP2;INTS3;LEO1;MED27	GO-BP	4
25	Positive Regulation Of Immunoglobulin Production (GO:0002639)	3/34	0.00057567	0.0461727	0	0	20.6795	154.269	PHB1;TFRC;PHB2	GO-BP	3
26	Positive Regulation Of Production Of Molecular Mediator Of Immune Response (GO:0002702)	3/38	0.000800366	0.0461727	0	0	18.3124	130.576	PHB1;IRF5;PHB2	GO-BP	3
27	Intracellular Protein Transport (GO:0006886)	7/325	0.000971508	0.0521376	0	0	4.84425	33.6029	DNAJC19;STX7;TMED2;RAB3GAP2;VPS37B;PHB2;VPS28	GO-BP	7
28	Positive Regulation Of Transcription Elongation By RNA Polymerase II (GO:0032968)	3/43	0.00115073	0.0570417	0	0	16.0194	108.409	NCBP2;LEO1;MED27	GO-BP	3
29	RNA Splicing (GO:0008380)	4/98	0.00127547	0.0570417	0	0	9.16281	61.065	SF3A3;SNRNP40;NCBP2;CCAR2	GO-BP	4
30	Antiviral Innate Immune Response (GO:0140374)	3/46	0.00140081	0.0587014	0	0	14.8995	97.9001	PHB1;DHX58;PHB2	GO-BP	3
31	Macroautophagy (GO:0016236)	4/104	0.00158844	0.0608903	0	0	8.61043	55.4943	VCP;VTA1;VPS37B;VPS28	GO-BP	4
32	Positive Regulation Of Wnt Signaling Pathway (GO:0030177)	4/109	0.00188717	0.0634046	0	0	8.19834	51.4256	VCP;GID8;ATP6V0C;CCAR2	GO-BP	4
33	RNA Processing (GO:0006396)	5/183	0.00189555	0.0634046	0	0	6.08902	38.1675	SF3A3;SNRNP40;NCBP2;CCAR2;TBRG4	GO-BP	5
34	Negative Regulation Of Innate Immune Response (GO:0045824)	3/52	0.00199746	0.0634046	0	0	13.0711	81.2484	DHX58;ACOD1;TTLL12	GO-BP	3
35	Defense Response To Virus (GO:0051607)	5/189	0.00218167	0.0640088	0	0	5.88868	36.0838	PHB1;RSAD2;DHX58;ACOD1;PHB2	GO-BP	5
36	Negative Regulation Of Protein Ubiquitination (GO:0031397)	3/54	0.00222639	0.0640088	0	0	12.5572	76.6918	USP4;VPS28;MAD2L1	GO-BP	3
37	Positive Regulation Of DNA-templated Transcription, Elongation (GO:0032786)	3/56	0.00247098	0.0685911	0	0	12.0822	72.5309	NCBP2;LEO1;MED27	GO-BP	3
38	Regulation Of Protein Catabolic Process (GO:0042176)	4/122	0.00284188	0.0762571	0	0	7.29035	42.7454	PHB1;VCP;VPS28;MAD2L1	GO-BP	4
39	Vesicle-Mediated Transport (GO:0016192)	7/411	0.0036545	0.0919335	0	0	3.79631	21.3041	DPYSL2;VTA1;GDI2;STX7;TMED2;EPS15L1;S100A10	GO-BP	7
40	Regulation Of Cilium Assembly (GO:1902017)	3/71	0.00483775	0.114541	0	0	9.40987	50.1669	RABGAP1;GDI2;SDCCAG8	GO-BP	3
41	Positive Regulation Of Canonical Wnt Signaling Pathway (GO:0090263)	3/85	0.00796693	0.139421	0	0	7.7978	37.6825	VCP;GID8;CCAR2	GO-BP	3
42	mRNA Metabolic Process (GO:0016071)	3/85	0.00796693	0.139421	0	0	7.7978	37.6825	SF3A3;NCBP2;TBRG4	GO-BP	3
43	Intracellular Membrane-Bounded Organelle (GO:0043231)	40/5175	0.000526827	0.0174019	0	0	2.05439	15.5078	PHB1;VCP;TFRC;MAGED1;FMN1;PHB2;CHD1;RPAP2;CCAR2;LDHA;METTL13;CFL1;POLD2;LEO1;BBX;TMED2;HIF1AN;SF3A3;USP4;NCBP2;PUS1;INTS3;VTA1;DNTTIP1;LIG3;TSC1;WWP2;MED27;PRDX6;H1-3;SNRNP40;PKM;EEF1D;ARPC3;GID8;ATP6V1B2;IRF5;ALDOA;TJP2;MAD2L1	GO-CC	40
44	Nucleus (GO:0005634)	36/4487	0.000586868	0.0174019	0	0	2.08308	15.4996	PHB1;VCP;MAGED1;FMN1;PHB2;CHD1;RPAP2;CCAR2;LDHA;METTL13;CFL1;POLD2;LEO1;BBX;HIF1AN;SF3A3;USP4;NCBP2;PUS1;INTS3;DNTTIP1;LIG3;TSC1;WWP2;MED27;PRDX6;H1-3;SNRNP40;PKM;EEF1D;ARPC3;GID8;IRF5;ALDOA;TJP2;MAD2L1	GO-CC	36
45	Lipid Droplet (GO:0005811)	4/82	0.000654717	0.0174019	0	0	11.0513	81.0204	VCP;RSAD2;TSC1;HSD17B11	GO-CC	4
46	Azurophil Granule (GO:0042582)	5/155	0.000908681	0.0174019	0	0	7.2359	50.6767	VCP;GDI2;STX7;ATP6V0C;PRDX6	GO-CC	5
47	Vesicle (GO:0031982)	6/235	0.000948677	0.0174019	0	0	5.7278	39.868	PKM;TFRC;GDI2;CFL1;STX7;TAGLN2	GO-CC	6
48	Actin Cytoskeleton (GO:0015629)	7/327	0.00100672	0.0174019	0	0	4.81348	33.2181	INF2;ARPC3;CAPZA1;CFL1;TSC1;TAGLN2;ALDOA	GO-CC	7
49	Cytoplasmic Vesicle Lumen (GO:0060205)	4/115	0.00229449	0.0308482	0	0	7.75284	47.1159	VCP;PKM;GDI2;ALDOA	GO-CC	4
50	Mitochondrial Matrix (GO:0005759)	6/355	0.00729364	0.0789273	0	0	3.73543	18.3811	DNAJC19;PUS1;CCAR2;GLS;PDK1;TBRG4	GO-CC	6
51	Mitochondrial Inner Membrane (GO:0005743)	6/370	0.00884739	0.0789273	0	0	3.57875	16.919	DNAJC19;PHB1;TIMM29;RSAD2;ATP5MC2;PHB2	GO-CC	6
52	Azurophil Granule Lumen (GO:0035578)	3/89	0.00903524	0.0789273	0	0	7.43361	34.9872	VCP;GDI2;PRDX6	GO-CC	3
53	Organelle Outer Membrane (GO:0031968)	4/170	0.00913209	0.0789273	0	0	5.16972	24.2768	RSAD2;CLMN;ATP5MC2;PHB2	GO-CC	4

## Sheet: Figure7E_Lysate_Down-regulate
	Term	Overlap	P.value	Adjusted.P.value	Old.P.value	Old.Adjusted.P.value	Odds.Ratio	Combined.Score	Genes	group	Genesize
1	Spliceosome	5/132	0.00155126	0.245099	0	0	6.37214	41.2194	PRPF4;DDX46;ACIN1;HNRNPA1;RBM22	KEGG	5
2	RNA transport	5/167	0.00428805	0.338756	0	0	4.98659	27.1865	EIF5;NUP133;ACIN1;NUP88;SMN1	KEGG	5
3	Amphetamine addiction	3/68	0.00928152	0.38667	0	0	7.3727	34.5023	CAMK2D;PRKACB;SIRT1	KEGG	3
4	Glycolysis R-HSA-70171	5/69	7.7439e-05	0.0242771	0	0	12.6851	120.077	PFKFB4;NUP133;NUP88;MAP4K5;PRKACB	reactome	5
5	Glucose Metabolism R-HSA-70326	5/89	0.000258502	0.0408838	0	0	9.65505	79.7566	PFKFB4;NUP133;NUP88;MAP4K5;PRKACB	reactome	5
6	Metabolism Of Non-Coding RNA R-HSA-194441	4/52	0.00033159	0.0408838	0	0	13.4316	107.609	NUP133;NUP88;SMN1;WDR77	reactome	4
7	Cellular Response To Heat Stress R-HSA-3371556	5/99	0.000423511	0.0408838	0	0	8.62356	66.9786	GSK3B;CAMK2D;NUP133;NUP88;SIRT1	reactome	5
8	SARS-CoV-2 Infection R-HSA-9694516	8/283	0.000456438	0.0408838	0	0	4.79095	36.8523	TOMM70;GSK3B;TKFC;NUP133;G3BP1;STT3A;NUP88;SMN1	reactome	8
9	SARS-CoV Infections R-HSA-9679506	9/369	0.000588957	0.0441197	0	0	4.13411	30.746	TOMM70;GSK3B;TKFC;SYK;NUP133;G3BP1;STT3A;NUP88;SMN1	reactome	9
10	Protein Localization R-HSA-9609507	6/164	0.000633297	0.0441197	0	0	6.18736	45.5673	TOMM70;APP;FIS1;MTX1;USP9X;AGPS	reactome	6
11	Processing Of Capped Intron-Containing Pre-mRNA R-HSA-72203	7/242	0.000909061	0.0491415	0	0	4.87468	34.1379	PRPF4;DDX46;NUP133;NUP88;HNRNPA1;SF1;RBM22	reactome	7
12	SARS-CoV-2 Activates/Modulates Innate And Adaptive Immune Responses R-HSA-9705671	5/121	0.00105364	0.0491415	0	0	6.98029	47.8534	TOMM70;TKFC;NUP133;G3BP1;NUP88	reactome	5
13	Defective TPR May Confer Susceptibility Towards Thyroid Papillary Carcinoma (TPC) R-HSA-5619107	3/32	0.00108405	0.0491415	0	0	16.5551	113.022	NUP133;NUP88;MAP4K5	reactome	3
14	CaM Pathway R-HSA-111997	3/33	0.00118695	0.0491415	0	0	16.0024	107.798	CAMK2D;PRKCD;PRKACB	reactome	3
15	Platelet Activation, Signaling And Aggregation R-HSA-76002	7/254	0.00120346	0.0491415	0	0	4.63502	31.1592	APP;PIKFYVE;SYK;PRKCD;STXBP2;GNB1;GTPBP2	reactome	7
16	Disease R-HSA-1643685	22/1736	0.00132139	0.0491415	0	0	2.2198	14.7152	TOMM70;APP;GSK3B;CAMK2D;TPM4;PARP1;SYK;NUP133;XRCC5;HMGA1;MSN;DYNLL2;BRIP1;TKFC;PSMD4;G3BP1;GNB1;STT3A;NUP88;SMN1;MAP4K5;PRKACB	reactome	22
17	Ca-dependent Events R-HSA-111996	3/35	0.00141076	0.0491415	0	0	15.0008	98.4594	CAMK2D;PRKCD;PRKACB	reactome	3
18	Vpr-mediated Nuclear Import Of PICs R-HSA-180910	3/35	0.00141076	0.0491415	0	0	15.0008	98.4594	NUP133;HMGA1;NUP88	reactome	3
19	SARS-CoV-2-host Interactions R-HSA-9705683	6/196	0.00158998	0.0511102	0	0	5.13693	33.1026	TOMM70;TKFC;NUP133;G3BP1;NUP88;SMN1	reactome	6
20	Regulation Of HSF1-mediated Heat Shock Response R-HSA-3371453	4/81	0.00176889	0.0511102	0	0	8.36068	52.985	GSK3B;NUP133;NUP88;SIRT1	reactome	4
21	Interactions Of Vpr With Host Cellular Proteins R-HSA-176033	3/38	0.00179334	0.0511102	0	0	13.7129	86.7159	NUP133;HMGA1;NUP88	reactome	3
22	DAG And IP3 Signaling R-HSA-1489509	3/39	0.00193384	0.0527182	0	0	13.3313	83.2974	CAMK2D;PRKCD;PRKACB	reactome	3
23	Metabolism Of Carbohydrates R-HSA-71387	7/285	0.00231511	0.0600985	0	0	4.11166	24.9508	PFKFB4;TKFC;NUP133;PGM2;NUP88;MAP4K5;PRKACB	reactome	7
24	Opioid Signaling R-HSA-111885	4/88	0.00239627	0.0600985	0	0	7.66125	46.2267	CAMK2D;PRKCD;GNB1;PRKACB	reactome	4
25	DNA Double-Strand Break Repair R-HSA-5693532	5/149	0.00263353	0.0611565	0	0	5.61504	33.3501	BRIP1;PPP4R2;PARP1;XRCC5;SMARCA5	reactome	5
26	PLC Beta Mediated Events R-HSA-112043	3/47	0.00330692	0.0740513	0	0	10.903	62.2753	CAMK2D;PRKCD;PRKACB	reactome	3
27	KEAP1-NFE2L2 Pathway R-HSA-9755511	4/100	0.00380144	0.0821898	0	0	6.69953	37.3323	GSK3B;BRIP1;PSMD4;PRKCD	reactome	4
28	G-protein Mediated Events R-HSA-112040	3/52	0.00440461	0.0916026	0	0	9.78802	53.101	CAMK2D;PRKCD;PRKACB	reactome	3
29	mRNA Splicing - Major Pathway R-HSA-72163	5/181	0.00600824	0.112397	0	0	4.58667	23.4591	PRPF4;DDX46;HNRNPA1;SF1;RBM22	reactome	5
30	Degradation Of GLI2 By Proteasome R-HSA-5610783	3/59	0.00627417	0.112397	0	0	8.56149	43.418	GSK3B;PSMD4;PRKACB	reactome	3
31	GLI3 Is Processed To GLI3R By Proteasome R-HSA-5610785	3/59	0.00627417	0.112397	0	0	8.56149	43.418	GSK3B;PSMD4;PRKACB	reactome	3
32	Selective Autophagy R-HSA-9663891	3/61	0.00688256	0.119871	0	0	8.26543	41.1516	TOMM70;PLIN3;DYNLL2	reactome	3
33	mRNA Splicing R-HSA-72172	5/189	0.00718403	0.12174	0	0	4.38547	21.6462	PRPF4;DDX46;HNRNPA1;SF1;RBM22	reactome	5
34	Platelet Degranulation R-HSA-114608	4/125	0.0083251	0.137364	0	0	5.30861	25.4202	APP;PIKFYVE;STXBP2;GTPBP2	reactome	4
35	Response To Elevated Platelet Cytosolic Ca2+ R-HSA-76005	4/130	0.00952503	0.142195	0	0	5.09666	23.719	APP;PIKFYVE;STXBP2;GTPBP2	reactome	4
36	Host Interactions Of HIV Factors R-HSA-162909	4/130	0.00952503	0.142195	0	0	5.09666	23.719	PSMD4;NUP133;HMGA1;NUP88	reactome	4
37	Positive Regulation Of DNA Demethylation (GO:1901537)	3/7	8.59022e-06	0.00870085	0	0	120.175	1401.83	APOBEC1;OTUD4;USP9X	GO-BP	3
38	Regulation Of DNA Demethylation (GO:1901535)	3/8	1.36806e-05	0.00870085	0	0	96.1355	1076.67	APOBEC1;OTUD4;USP9X	GO-BP	3
39	Chromatin Organization (GO:0006325)	9/268	5.44689e-05	0.0144718	0	0	5.776	56.708	SFPQ;CHAF1A;HIRIP3;GRWD1;HAT1;CHD7;SMARCA5;LRWD1;SIRT1	GO-BP	9
40	mRNA Splicing, Via Spliceosome (GO:0000398)	8/211	6.15238e-05	0.0144718	0	0	6.51405	63.1608	PRPF4;SFPQ;DDX46;RBMX2;SMN1;HNRNPA1;WDR77;RBM22	GO-BP	8
41	Outer Mitochondrial Membrane Organization (GO:0007008)	3/13	6.82631e-05	0.0144718	0	0	48.0556	460.957	TOMM70;MTCH2;MTX1	GO-BP	3
42	Protein Insertion Into Mitochondrial Outer Membrane (GO:0045040)	3/13	6.82631e-05	0.0144718	0	0	48.0556	460.957	TOMM70;MTCH2;MTX1	GO-BP	3
43	Nucleosome Organization (GO:0034728)	5/75	0.00011537	0.0209643	0	0	11.5943	105.129	CHAF1A;GRWD1;HAT1;HMGA1;SMARCA5	GO-BP	5
44	Regulation Of Histone Deacetylation (GO:0031063)	3/21	0.000305873	0.046599	0	0	26.6868	215.959	CAMK2D;SMARCA5;SIRT1	GO-BP	3
45	Nucleosome Assembly (GO:0006334)	4/54	0.00038358	0.046599	0	0	12.893	101.416	CHAF1A;GRWD1;HAT1;SMARCA5	GO-BP	4
46	mRNA Processing (GO:0006397)	7/214	0.000439613	0.046599	0	0	5.54195	42.8371	PRPF4;SFPQ;SON;DDX46;RBMX2;HNRNPA1;RBM22	GO-BP	7
47	Protein Targeting To Mitochondrion (GO:0006626)	4/59	0.000538692	0.048944	0	0	11.718	88.1937	TOMM70;FIS1;MTCH2;MTX1	GO-BP	4
48	protein-DNA Complex Assembly (GO:0065004)	4/59	0.000538692	0.048944	0	0	11.718	88.1937	CHAF1A;GRWD1;HAT1;SMARCA5	GO-BP	4
49	Positive Regulation Of DNA Metabolic Process (GO:0051054)	5/108	0.000630767	0.050146	0	0	7.86647	57.9646	OTUD4;APOBEC1;USP9X;SMARCA5;SIRT1	GO-BP	5
50	Protein Insertion Into Mitochondrial Membrane (GO:0051204)	3/28	0.000729368	0.0523291	0	0	19.2077	138.744	TOMM70;MTCH2;MTX1	GO-BP	3
51	DNA-templated DNA Replication (GO:0006261)	4/69	0.000974478	0.0590255	0	0	9.91019	68.7134	HMGA1;MCMBP;LRWD1;SSBP1	GO-BP	4
52	miRNA Processing (GO:0035196)	3/32	0.00108405	0.0604193	0	0	16.5551	113.022	SPOUT1;TARBP2;PUM2	GO-BP	3
53	Positive Regulation Of Intracellular Protein Transport (GO:0090316)	5/126	0.00126229	0.0618789	0	0	6.69015	44.6556	FIS1;GSK3B;PRKCD;HUWE1;RBM22	GO-BP	5
54	Import Into Nucleus (GO:0051170)	4/74	0.00126577	0.0618789	0	0	9.2	61.3831	NUP133;SYK;NUP88;HNRNPA1	GO-BP	4
55	Regulatory ncRNA Processing (GO:0070918)	3/35	0.00141076	0.0618789	0	0	15.0008	98.4594	SPOUT1;TARBP2;PUM2	GO-BP	3
56	Positive Regulation Of RNA Splicing (GO:0033120)	3/36	0.00153192	0.0649533	0	0	14.5455	94.2725	THRAP3;WDR77;RBM22	GO-BP	3
57	Heterochromatin Organization (GO:0070828)	3/39	0.00193384	0.0728595	0	0	13.3313	83.2974	PRDM16;SMARCA5;SIRT1	GO-BP	3
58	Cellular Response To Glucose Starvation (GO:0042149)	3/42	0.00239582	0.0785742	0	0	12.304	74.2425	PLIN3;HNRNPA1;SIRT1	GO-BP	3
59	protein-RNA Complex Assembly (GO:0022618)	5/150	0.00271072	0.0806575	0	0	5.57603	32.9574	EIF5;XRCC5;SMN1;TARBP2;WDR77	GO-BP	5
60	Positive Regulation Of Nucleocytoplasmic Transport (GO:0046824)	3/44	0.00273859	0.0806575	0	0	11.7026	69.049	GSK3B;PRKCD;RBM22	GO-BP	3
61	Regulation Of mRNA Splicing, Via Spliceosome (GO:0048024)	4/94	0.00304368	0.0806575	0	0	7.14833	41.4223	SON;THRAP3;HNRNPA1;WDR77	GO-BP	4
62	Recombinational Repair (GO:0000725)	4/95	0.00316208	0.082085	0	0	7.06942	40.6953	MORF4L1;ZFYVE26;SFPQ;XRCC5	GO-BP	4
63	Peptidyl-Serine Phosphorylation (GO:0018105)	5/158	0.0033885	0.0842682	0	0	5.28233	30.0426	GSK3B;CAMK2D;PIKFYVE;PRKCD;PRKACB	GO-BP	5
64	Post-Translational Protein Modification (GO:0043687)	3/48	0.00351118	0.0842682	0	0	10.6602	60.2495	PARP1;PRKCD;STT3A	GO-BP	3
65	Regulation Of Mitochondrion Organization (GO:0010821)	3/50	0.00394245	0.0888023	0	0	10.2056	56.4975	GSK3B;FIS1;MTCH2	GO-BP	3
66	Nucleocytoplasmic Transport (GO:0006913)	3/50	0.00394245	0.0888023	0	0	10.2056	56.4975	NUP133;NUP88;HNRNPA1	GO-BP	3
67	Double-Strand Break Repair (GO:0006302)	5/168	0.00439754	0.0960148	0	0	4.95575	26.8934	MORF4L1;ZFYVE26;SFPQ;PARP1;XRCC5	GO-BP	5
68	RNA Splicing, Via Transesterification Reactions With Bulged Adenosine As Nucleophile (GO:0000377)	5/180	0.00587149	0.109831	0	0	4.61311	23.7006	PRPF4;DDX46;RBMX2;HNRNPA1;RBM22	GO-BP	5
69	Peptidyl-Threonine Phosphorylation (GO:0018107)	3/58	0.00598253	0.110287	0	0	8.7176	44.6246	GSK3B;CAMK2D;PRKCD	GO-BP	3
70	Positive Regulation Of Protein Binding (GO:0032092)	3/59	0.00627417	0.113563	0	0	8.56149	43.418	APP;GSK3B;USP9X	GO-BP	3
71	protein-DNA Complex Organization (GO:0071824)	3/60	0.00657416	0.113563	0	0	8.41087	42.2613	HIRIP3;LRWD1;SIRT1	GO-BP	3
72	Regulation Of Protein Binding (GO:0043393)	4/118	0.00681862	0.113563	0	0	5.63657	28.1158	APP;GSK3B;USP9X;PRKCD	GO-BP	4
73	Spliceosomal Complex Assembly (GO:0000245)	3/62	0.00719944	0.114471	0	0	8.12493	40.0864	DDX46;RBMX2;SMN1	GO-BP	3
74	Protein Localization To Nucleus (GO:0034504)	4/122	0.00765517	0.120215	0	0	5.4444	26.5271	PIKFYVE;NUP133;SYK;NUP88	GO-BP	4
75	Positive Regulation Of Cysteine-Type Endopeptidase Activity (GO:2001056)	3/64	0.00785882	0.120439	0	0	7.85775	38.0796	FIS1;SYK;SIRT1	GO-BP	3
76	RNA Export From Nucleus (GO:0006405)	3/65	0.00820144	0.124193	0	0	7.73062	37.1336	NUP133;NUP88;HNRNPA1	GO-BP	3
77	Peptidyl-Threonine Modification (GO:0018210)	3/66	0.00855273	0.125047	0	0	7.60753	36.2233	GSK3B;CAMK2D;PRKCD	GO-BP	3
78	Negative Regulation Of Nucleic Acid-Templated Transcription (GO:1903507)	8/456	0.00870927	0.125889	0	0	2.91492	13.8265	SFPQ;ZGPAT;PARP1;XRCC5;NONO;PRDM16;HMGA1;SIRT1	GO-BP	8
79	Regulation Of DNA Repair (GO:0006282)	4/129	0.00927657	0.128259	0	0	5.13769	24.0457	MORF4L1;PPP4R2;PARP1;SIRT1	GO-BP	4
80	Nucleus (GO:0005634)	58/4487	5.4559e-09	8.40209e-07	0	0	2.93112	55.7691	GSK3B;MTCH2;RBM26;DDX46;RRP1;CHD7;YBX3;ZC3H12C;CHAF1A;PSMD4;PPP4R2;RBMX2;PRKACB;DLGAP5;PELP1;APOBEC1;ZGPAT;PARP1;SYK;PRKCD;NOSIP;PUS7;SIRT1;DYNLL2;WDR77;PRPF4;ASPM;SFPQ;THRAP3;GRWD1;HAT1;ADNP;PTMA;RBM22;CAMK2D;STXBP2;PURB;TKFC;HIRIP3;PDCD11;PRDM16;MCMBP;LPXN;SMN1;HNRNPA1;MYH10;XRCC5;USP9X;NONO;HMGA1;SMARCA5;HUWE1;MSN;LRWD1;TARBP2;EIF5;ACIN1;SSBP1	GO-CC	58
81	Intracellular Membrane-Bounded Organelle (GO:0043231)	60/5175	1.66229e-07	1.27996e-05	0	0	2.5838	40.3328	GSK3B;MTCH2;RBM26;DDX46;RRP1;CHD7;YBX3;ZC3H12C;CHAF1A;PSMD4;PPP4R2;RBMX2;PRKACB;DLGAP5;PELP1;APOBEC1;ZGPAT;PARP1;SYK;PRKCD;NOSIP;PUS7;SIRT1;DYNLL2;WDR77;PRPF4;ASPM;SFPQ;THRAP3;GRWD1;HAT1;ADNP;PTMA;RBM22;CAMK2D;STXBP2;PURB;TKFC;HIRIP3;PDCD11;PRDM16;MCMBP;LPXN;SMN1;HNRNPA1;MYH10;XRCC5;USP9X;NONO;HMGA1;SMARCA5;HUWE1;MSN;LRWD1;TARBP2;SEC23IP;EIF5;PLEKHM1;ACIN1;SSBP1	GO-CC	60
82	Intracellular Non-Membrane-Bounded Organelle (GO:0043232)	22/1195	5.89735e-06	0.000302731	0	0	3.34023	40.2198	TPM4;PARP1;XRCC5;RRP1;CHD7;SMARCA5;THUMPD3;MSN;GPATCH4;LRWD1;SIRT1;DYNLL2;HIRIP3;PDCD11;RBMX2;GRWD1;PLEKHM1;LPXN;PLIN3;STOM;HNRNPA1;PELP1	GO-CC	22
83	Heterochromatin (GO:0000792)	4/49	0.000263349	0.00675928	0	0	14.3292	118.102	HMGA1;SMARCA5;LRWD1;SIRT1	GO-CC	4
84	Secretory Granule Lumen (GO:0034774)	7/316	0.00409162	0.0900157	0	0	3.69331	20.3088	APP;GRN;XRCC5;PRKCD;HUWE1;PGM2;GTPBP2	GO-CC	7
85	Spliceosomal snRNP Complex (GO:0097525)	3/57	0.00569919	0.109709	0	0	8.87948	45.8841	PRPF4;DDX46;RBMX2	GO-CC	3

## Sheet: Figure7E_EVs_Up-regulated
	Term	Overlap	P.value	Adjusted.P.value	Old.P.value	Old.Adjusted.P.value	Odds.Ratio	Combined.Score	Genes	group	Genesize
1	Ribosome	21/170	1.31048e-26	1.02217e-24	0	0	51.6152	3076.1	RPL4;RPL3;RPL10;RPS8;RPLP0;RPS6;RPL13A;RPL35A;RPSA;RPL6;RPS4X;RPS16;RPL18A;RPS18;RPS3;RPS2;RPL15;RPS11;RPL18;RPL17;RPS23	KEGG	21
2	RNA transport	5/167	0.000411715	0.0123172	0	0	8.71384	67.926	EEF1A1;EIF4A1;EIF3A;RAN;EIF3B	KEGG	5
3	Phagosome	5/180	0.000579326	0.0123172	0	0	8.06122	60.0855	TUBA1B;TUBB5;TFRC;TUBB4B;ACTB	KEGG	5
4	HIF-1 signaling pathway	4/104	0.000631653	0.0123172	0	0	11.169	82.284	TFRC;RPS6;ENO1;GAPDH	KEGG	4
5	Glycolysis / Gluconeogenesis	3/67	0.00204242	0.0318617	0	0	12.9303	80.0856	PKM;ENO1;GAPDH	KEGG	3
6	Gap junction	3/86	0.00414701	0.0539112	0	0	9.96084	54.6389	TUBA1B;TUBB5;TUBB4B	KEGG	3
7	Peptide Chain Elongation R-HSA-156902	21/86	2.50992e-33	6.24122e-31	0	0	118.821	8919.27	RPL4;RPL3;RPS8;RPLP0;RPS6;RPL13A;RPL35A;RPSA;RPS3A;EEF2;RPL6;RPS4X;EEF1A1;RPS16;RPL18A;RPS3;RPS2;RPL15;RPS11;RPL18;RPS23	reactome	21
8	L13a-mediated Translational Silencing Of Ceruloplasmin Expression R-HSA-156827	22/108	5.45582e-33	6.24122e-31	0	0	95.7565	7113.62	RPL4;EIF4A1;RPL3;RPS8;RPLP0;RPS6;RPL13A;RPL35A;RPSA;RPS3A;RPL6;RPS4X;RPS16;RPL18A;RPS3;RPS2;RPL15;RPS11;RPL18;EIF3A;RPS23;EIF3B	reactome	22
9	Translation R-HSA-72766	28/281	6.0836e-33	6.24122e-31	0	0	46.3221	3436.16	RPL4;EIF4A1;RPL3;RPLP0;RPL6;RPS4X;RPS16;RPL18A;RPS3;RPS2;RPL15;RPS11;RPL18;VARS1;RPS8;RPS6;RPL13A;RPL35A;RPSA;RPS3A;EEF2;DARS1;EEF1A1;SARS1;EPRS1;EIF3A;RPS23;EIF3B	reactome	28
10	GTP Hydrolysis And Joining Of 60S Ribosomal Subunit R-HSA-72706	22/109	6.81814e-33	6.24122e-31	0	0	94.6511	7010.4	RPL4;EIF4A1;RPL3;RPS8;RPLP0;RPS6;RPL13A;RPL35A;RPSA;RPS3A;RPL6;RPS4X;RPS16;RPL18A;RPS3;RPS2;RPL15;RPS11;RPL18;EIF3A;RPS23;EIF3B	reactome	22
11	Eukaryotic Translation Elongation R-HSA-156842	21/90	7.34261e-33	6.24122e-31	0	0	111.91	8280.39	RPL4;RPL3;RPS8;RPLP0;RPS6;RPL13A;RPL35A;RPSA;RPS3A;EEF2;RPL6;RPS4X;EEF1A1;RPS16;RPL18A;RPS3;RPS2;RPL15;RPS11;RPL18;RPS23	reactome	21
12	Selenoamino Acid Metabolism R-HSA-2408522	22/114	2.00971e-32	1.42354e-30	0	0	89.4844	6531	RPL4;RPL3;RPS8;RPLP0;RPS6;RPL13A;RPL35A;RPSA;RPS3A;RPL6;DARS1;RPS4X;SARS1;RPS16;RPL18A;EPRS1;RPS3;RPS2;RPL15;RPS11;RPL18;RPS23	reactome	22
13	Cap-dependent Translation Initiation R-HSA-72737	22/116	3.05123e-32	1.85253e-30	0	0	87.5717	6354.83	RPL4;EIF4A1;RPL3;RPS8;RPLP0;RPS6;RPL13A;RPL35A;RPSA;RPS3A;RPL6;RPS4X;RPS16;RPL18A;RPS3;RPS2;RPL15;RPS11;RPL18;EIF3A;RPS23;EIF3B	reactome	22
14	Formation Of A Pool Of Free 40S Subunits R-HSA-72689	21/98	5.37937e-32	2.85779e-30	0	0	100.242	7217.47	RPL4;RPL3;RPS8;RPLP0;RPS6;RPL13A;RPL35A;RPSA;RPS3A;RPL6;RPS4X;RPS16;RPL18A;RPS3;RPS2;RPL15;RPS11;RPL18;EIF3A;RPS23;EIF3B	reactome	21
15	Selenocysteine Synthesis R-HSA-2408557	20/90	7.96064e-31	3.75919e-29	0	0	103.143	7148.38	RPL4;RPL3;RPS8;RPLP0;RPS6;RPL13A;RPL35A;RPSA;RPS3A;RPL6;RPS4X;SARS1;RPS16;RPL18A;RPS3;RPS2;RPL15;RPS11;RPL18;RPS23	reactome	20
16	Influenza Infection R-HSA-168255	21/157	2.28031e-27	6.92237e-26	0	0	56.5862	3471.31	RPL4;RPL3;RPS8;RPLP0;CLTC;RPS6;RPL13A;RPL35A;RPSA;RPS3A;RPL6;RPS4X;RPS16;RPL18A;RPS3;RPS2;RPL15;RPS11;RPL18;RAN;RPS23	reactome	21
17	Regulation Of Expression Of SLITs And ROBOs R-HSA-9010553	20/167	4.56415e-25	1.07765e-23	0	0	48.9252	2742.08	RPL4;RPL3;RPS8;RPLP0;RPS6;RPL13A;RPL35A;RPSA;RPS3A;RPL6;RPS4X;RPS16;RPL18A;PSMC2;RPS3;RPS2;RPL15;RPS11;RPL18;RPS23	reactome	20
18	Signaling By ROBO Receptors R-HSA-376176	21/209	1.16192e-24	2.59903e-23	0	0	40.8271	2250.06	RPL4;CAP1;RPL3;RPS8;RPLP0;RPS6;RPL13A;RPL35A;RPSA;RPS3A;RPL6;RPS4X;RPS16;RPL18A;PSMC2;RPS3;RPS2;RPL15;RPS11;RPL18;RPS23	reactome	21
19	Metabolism Of Proteins R-HSA-392499	42/1890	5.45473e-24	1.10393e-22	0	0	12.4497	666.876	ARF3;RPL4;EIF4A1;VCP;RPL3;RPLP0;RPL6;RPS4X;TUBA1B;RPS16;RPL18A;RPS3;RPS2;CCT8;RPL15;RPS11;RPL18;CCT5;CCT4;VARS1;CCT3;DDX17;NPM1;RPS8;RPS6;RPL13A;RPL35A;RPSA;RPS3A;EEF2;TUBB4B;DARS1;EEF1A1;SARS1;EPRS1;TCP1;PSMC2;UBA1;COPG1;EIF3A;RPS23;EIF3B	reactome	42
20	Metabolism Of Amino Acids And Derivatives R-HSA-71291	24/364	9.05046e-24	1.74838e-22	0	0	27.1073	1438.29	RPL4;RPL3;RPS8;RPLP0;RPS6;RPL13A;RPL35A;RPSA;RPS3A;RPL6;DARS1;RPS4X;SARS1;RPS16;RPL18A;EPRS1;PSMC2;RPS3;PHGDH;RPS2;RPL15;RPS11;RPL18;RPS23	reactome	24
21	Axon Guidance R-HSA-422475	24/519	3.87479e-20	5.67857e-19	0	0	18.4718	825.637	RPL4;CAP1;HSP90AB1;RPL3;RPS8;RPLP0;CLTC;RPS6;RPL13A;RPL35A;RPSA;RPS3A;RHOC;RPL6;RPS4X;RPS16;RPL18A;PSMC2;RPS3;RPS2;RPL15;RPS11;RPL18;RPS23	reactome	24
22	Nervous System Development R-HSA-9675108	24/545	1.20443e-19	1.70627e-18	0	0	17.5265	763.508	RPL4;CAP1;HSP90AB1;RPL3;RPS8;RPLP0;CLTC;RPS6;RPL13A;RPL35A;RPSA;RPS3A;RHOC;RPL6;RPS4X;RPS16;RPL18A;PSMC2;RPS3;RPS2;RPL15;RPS11;RPL18;RPS23	reactome	24
23	Infectious Disease R-HSA-5663205	29/961	2.38603e-19	3.27118e-18	0	0	12.8475	550.893	RPL4;VCP;HSP90AB1;RPL3;RPLP0;CLTC;ENO1;RPL6;RPS4X;RPS16;RPL18A;RPS3;RPS2;RPL15;RPS11;RPL18;RRM1;NPM1;RPS8;PRMT1;RPS6;RPL13A;RPL35A;RPSA;RPS3A;EEF2;PSMC2;RAN;RPS23	reactome	29
24	Metabolism Of RNA R-HSA-8953854	25/666	8.11916e-19	1.04565e-17	0	0	15.0421	626.578	RPL4;EIF4A1;RPL3;DHX9;RPLP0;RPL6;RPS4X;RPS16;RPL18A;DHX15;RPS3;RPS2;RPL15;RPS11;RPL18;RPS8;RPS6;RPL13A;RPL35A;RPSA;RPS3A;EPRS1;PSMC2;RAN;RPS23	reactome	25
25	Developmental Biology R-HSA-1266738	29/1073	4.70014e-18	5.87518e-17	0	0	11.4016	454.911	RPL4;HSP90AB1;RPL3;RPLP0;CLTC;LPL;RPL6;RPS4X;RPS16;RPL18A;RPS3;RPS2;RPL15;RPS11;RPL18;CAP1;RPS8;KRT1;RPS6;KRT79;KRT13;RPL13A;RPL35A;RPSA;RPS3A;KRT77;RHOC;PSMC2;RPS23	reactome	29
26	Cellular Responses To Stress R-HSA-2262752	24/722	7.47764e-17	9.07999e-16	0	0	12.9628	481.333	RPL4;VCP;HSP90AB1;RPL3;RPS8;RPLP0;RPS6;RPL13A;RPL35A;RPSA;RPS3A;RPL6;RPS4X;EEF1A1;RPS16;RPL18A;PSMC2;RPS3;PHGDH;RPS2;RPL15;RPS11;RPL18;RPS23	reactome	24
27	Cellular Responses To Stimuli R-HSA-8953897	24/736	1.15286e-16	1.36102e-15	0	0	12.6986	466.028	RPL4;VCP;HSP90AB1;RPL3;RPS8;RPLP0;RPS6;RPL13A;RPL35A;RPSA;RPS3A;RPL6;RPS4X;EEF1A1;RPS16;RPL18A;PSMC2;RPS3;PHGDH;RPS2;RPL15;RPS11;RPL18;RPS23	reactome	24
28	Metabolism R-HSA-1430728	34/2049	6.52212e-15	7.29448e-14	0	0	7.37082	240.757	ARF3;RPL4;HSP90AB1;RPL3;RPLP0;LPL;ENO1;RPL6;RPS4X;RPS16;RPL18A;RPS3;PHGDH;RPS2;RPL15;RPS11;RPL18;RRM1;RPS8;RPS6;RPL13A;RPL35A;RPSA;RPS3A;DARS1;APRT;ACLY;SARS1;PKM;EPRS1;FASN;PSMC2;RAN;RPS23	reactome	34
29	Disease R-HSA-1643685	31/1736	2.47698e-14	2.69927e-13	0	0	7.52893	235.875	RPL4;VCP;HSP90AB1;RPL3;RPLP0;CLTC;ENO1;RPL6;RPS4X;RPS16;RPL18A;RPS3;RPS2;RPL15;RPS11;RPL18;RRM1;NPM1;RPS8;PRMT1;RPS6;RPL13A;RPL35A;RPSA;RPS3A;EEF2;SND1;APRT;PSMC2;RAN;RPS23	reactome	31
30	Formation Of Tubulin Folding Intermediates By CCT/TriC R-HSA-389960	7/26	4.86138e-12	5.16522e-11	0	0	107.85	2809.46	CCT3;TUBA1B;TCP1;CCT8;TUBB4B;CCT5;CCT4	reactome	7
31	Cooperation Of Prefoldin And TriC/CCT In Actin And Tubulin Folding R-HSA-389958	7/33	3.09215e-11	3.20528e-10	0	0	78.7856	1906.58	CCT3;TUBA1B;TCP1;CCT8;TUBB4B;CCT5;CCT4	reactome	7
32	Folding Of Actin By CCT/TriC R-HSA-390450	5/10	1.60777e-10	1.58908e-09	0	0	284.571	6417.37	CCT3;TCP1;CCT8;CCT5;CCT4	reactome	5
33	Prefoldin Mediated Transfer Of Substrate To CCT/TriC R-HSA-389957	6/28	8.00022e-10	7.55576e-09	0	0	78.668	1647.81	CCT3;TCP1;CCT8;TUBB4B;CCT5;CCT4	reactome	6
34	BBSome-mediated Cargo-Targeting To Cilium R-HSA-5620922	5/23	2.06704e-08	1.86913e-07	0	0	78.996	1397.8	CCT3;TCP1;CCT8;CCT5;CCT4	reactome	5
35	Chaperonin-mediated Protein Folding R-HSA-390466	7/90	4.56374e-08	4.04081e-07	0	0	24.6091	415.957	CCT3;TUBA1B;TCP1;CCT8;TUBB4B;CCT5;CCT4	reactome	7
36	Protein Folding R-HSA-391251	7/96	7.15166e-08	6.20297e-07	0	0	22.9432	377.492	CCT3;TUBA1B;TCP1;CCT8;TUBB4B;CCT5;CCT4	reactome	7
37	Cooperation Of PDCL (PhLP1) And TRiC/CCT In G-protein Beta Folding R-HSA-6814122	5/37	2.57058e-07	2.14215e-06	0	0	44.404	673.785	CCT3;TCP1;CCT8;CCT5;CCT4	reactome	5
38	Association Of TriC/CCT With Target Proteins During Biosynthesis R-HSA-390471	5/38	2.95145e-07	2.41224e-06	0	0	43.0563	647.386	CCT3;TCP1;CCT8;CCT5;CCT4	reactome	5
39	Protein Methylation R-HSA-8876725	4/17	4.18252e-07	3.35391e-06	0	0	86.2925	1267.39	EEF1A1;VCP;RPS2;EEF2	reactome	4
40	Cargo Trafficking To Periciliary Membrane R-HSA-5620920	5/50	1.20301e-06	9.46815e-06	0	0	31.5556	430.124	CCT3;TCP1;CCT8;CCT5;CCT4	reactome	5
41	Cytosolic tRNA Aminoacylation R-HSA-379716	4/24	1.83064e-06	1.41458e-05	0	0	56.0704	740.738	SARS1;EPRS1;DARS1;VARS1	reactome	4
42	tRNA Aminoacylation R-HSA-379724	4/42	1.83233e-05	0.00013906	0	0	29.4841	321.593	SARS1;EPRS1;DARS1;VARS1	reactome	4
43	Nuclear Events Stimulated By ALK Signaling In Cancer R-HSA-9725371	3/19	4.70028e-05	0.00035046	0	0	51.8464	516.665	NPM1;CLTC;RPS6	reactome	3
44	Cilium Assembly R-HSA-5617833	6/186	7.05752e-05	0.000517146	0	0	9.53865	91.1783	CCT3;TCP1;CCT8;TUBB4B;CCT5;CCT4	reactome	6
45	HSF1 Activation R-HSA-3371511	3/29	0.00017253	0.00120205	0	0	31.8894	276.32	EEF1A1;VCP;HSP90AB1	reactome	3
46	RHOH GTPase Cycle R-HSA-9013407	3/36	0.000330834	0.00219694	0	0	25.1162	201.278	VCP;TUBA1B;TFRC	reactome	3
47	Organelle Biogenesis And Maintenance R-HSA-1852241	6/275	0.000582373	0.00380782	0	0	6.35397	47.3269	CCT3;TCP1;CCT8;TUBB4B;CCT5;CCT4	reactome	6
48	Signaling By ALK Fusions And Activated Point Mutants R-HSA-9725370	3/55	0.0011551	0.0073271	0	0	15.9239	107.702	NPM1;CLTC;RPS6	reactome	3
49	Nuclear Envelope (NE) Reassembly R-HSA-2995410	3/75	0.00281791	0.0173567	0	0	11.489	67.4607	TUBA1B;TUBB4B;RAN	reactome	3
50	Diseases Of Signal Transduction By Growth Factor Receptors And Second Messengers R-HSA-5663202	6/424	0.00515078	0.0304039	0	0	4.05804	21.3802	VCP;NPM1;CLTC;RPS6;PSMC2;SND1	reactome	6
51	Cellular Response To Heat Stress R-HSA-3371556	3/99	0.00613912	0.0342927	0	0	8.60634	43.8327	EEF1A1;VCP;HSP90AB1	reactome	3
52	RHO GTPase Cycle R-HSA-9012999	6/441	0.00621302	0.0342927	0	0	3.89605	19.7963	TUBA1B;VCP;HSP90AB1;TFRC;CLTC;RHOC	reactome	6
53	KEAP1-NFE2L2 Pathway R-HSA-9755511	3/100	0.00631214	0.0343931	0	0	8.51718	43.1419	VCP;PSMC2;PHGDH	reactome	3
54	Keratinization R-HSA-6805567	4/208	0.0077717	0.0407774	0	0	5.44629	26.4541	KRT1;KRT79;KRT13;KRT77	reactome	4
55	Cytoplasmic Translation (GO:0002181)	24/93	8.85604e-39	5.65015e-36	0	0	135.42	11865.5	RPL4;EIF4A1;RPL3;RPL10;RPS8;RPLP0;RPS6;RPL13A;RPL35A;RPSA;RPS3A;RPL6;RPS4X;SARS1;RPS16;RPL18A;RPS18;RPS3;RPS2;RPL15;RPS11;RPL18;RPL17;RPS23	GO-BP	24
56	Translation (GO:0006412)	28/234	3.0107e-35	9.60414e-33	0	0	57.0266	4532.95	RPL4;RPL3;RPL10;RPLP0;RPL6;RPS4X;RPS16;RPL18A;RPS18;RPS3;RPS2;RPL15;RPS11;RPL18;RPL17;VARS1;RPS8;RPS6;RPL13A;RPL35A;RPSA;RPS3A;EEF2;DARS1;EEF1A1;SARS1;EPRS1;RPS23	GO-BP	28
57	Macromolecule Biosynthetic Process (GO:0009059)	26/183	1.08632e-34	2.28616e-32	0	0	66.8098	5224.87	RPL4;RPL3;RPL10;RPLP0;RPL6;RPS4X;RPS16;RPL18A;RPS18;RPS3;RPS2;RPL15;RPS11;RPL18;RPL17;RPS8;RPS6;RPL13A;RPL35A;RPSA;RPS3A;EEF2;DARS1;EEF1A1;SARS1;RPS23	GO-BP	26
58	Peptide Biosynthetic Process (GO:0043043)	25/158	1.43333e-34	2.28616e-32	0	0	74.406	5798.3	RPL4;RPL3;RPL10;RPLP0;RPL6;RPS4X;RPS16;RPL18A;RPS18;RPS3;RPS2;RPL15;RPS11;RPL18;RPL17;RPS8;RPS6;RPL13A;RPL35A;RPSA;RPS3A;DARS1;EEF1A1;SARS1;RPS23	GO-BP	25
59	Gene Expression (GO:0010467)	26/296	4.65247e-29	5.93655e-27	0	0	38.6266	2519.91	RPL4;RPL3;RPL10;RPLP0;RPL6;RPS4X;RPS16;RPL18A;RPS18;RPS3;RPS2;RPL15;RPS11;RPL18;RPL17;DDX17;RPS8;RPS6;RPL13A;RPL35A;RPSA;RPS3A;DARS1;EEF1A1;SARS1;RPS23	GO-BP	26
60	Ribosomal Small Subunit Biogenesis (GO:0042274)	9/84	2.62515e-11	2.39264e-09	0	0	36.0909	879.294	RPS4X;NPM1;RPS16;RPS8;RPS6;RPSA;RPS3A;RPS11;RPS23	GO-BP	9
61	Positive Regulation Of Establishment Of Protein Localization To Telomere (GO:1904851)	5/9	8.06227e-11	6.42966e-09	0	0	355.732	8267.66	CCT3;TCP1;CCT8;CCT5;CCT4	GO-BP	5
62	Regulation Of Establishment Of Protein Localization To Telomere (GO:0070203)	5/10	1.60777e-10	9.32509e-09	0	0	284.571	6417.37	CCT3;TCP1;CCT8;CCT5;CCT4	GO-BP	5
63	Positive Regulation Of Protein Localization To Cajal Body (GO:1904871)	5/10	1.60777e-10	9.32509e-09	0	0	284.571	6417.37	CCT3;TCP1;CCT8;CCT5;CCT4	GO-BP	5
64	Regulation Of Protein Localization To Cajal Body (GO:1904869)	5/10	1.60777e-10	9.32509e-09	0	0	284.571	6417.37	CCT3;TCP1;CCT8;CCT5;CCT4	GO-BP	5
65	Positive Regulation Of Protein Localization To Chromosome, Telomeric Region (GO:1904816)	5/11	2.93903e-10	1.56258e-08	0	0	237.131	5204.5	CCT3;TCP1;CCT8;CCT5;CCT4	GO-BP	5
66	Ribonucleoprotein Complex Biogenesis (GO:0022613)	9/118	5.76173e-10	2.82768e-08	0	0	24.7907	527.412	RPS4X;NPM1;RPS16;RPS8;RPS6;RPL35A;RPS3A;RPS11;RPS23	GO-BP	9
67	Positive Regulation Of Telomerase RNA Localization To Cajal Body (GO:1904874)	5/14	1.2625e-09	5.75341e-08	0	0	158.063	3238.75	CCT3;TCP1;CCT8;CCT5;CCT4	GO-BP	5
68	Regulation Of Telomerase RNA Localization To Cajal Body (GO:1904872)	5/17	3.86833e-09	1.64533e-07	0	0	118.53	2295.97	CCT3;TCP1;CCT8;CCT5;CCT4	GO-BP	5
69	Positive Regulation Of Establishment Of Protein Localization (GO:1904951)	5/18	5.34056e-09	2.12955e-07	0	0	109.407	2083.97	CCT3;TCP1;CCT8;CCT5;CCT4	GO-BP	5
70	Ribosome Biogenesis (GO:0042254)	9/155	6.4826e-09	2.43288e-07	0	0	18.4735	348.303	RPS4X;NPM1;RPS16;RPS8;RPS6;RPL35A;RPS3A;RPS11;RPS23	GO-BP	9
71	Positive Regulation Of Protein Localization To Nucleus (GO:1900182)	7/72	9.49372e-09	3.365e-07	0	0	31.4525	581.01	CCT3;TFRC;TCP1;CCT8;CCT5;RAN;CCT4	GO-BP	7
72	Positive Regulation Of Telomere Maintenance Via Telomerase (GO:0032212)	5/32	1.205e-07	4.04627e-06	0	0	52.6402	838.644	CCT3;TCP1;CCT8;CCT5;CCT4	GO-BP	5
73	Positive Regulation Of DNA Biosynthetic Process (GO:2000573)	6/65	1.5722e-07	5.01532e-06	0	0	29.2793	458.678	CCT3;HSP90AB1;TCP1;CCT8;CCT5;CCT4	GO-BP	6
74	Positive Regulation Of Telomere Maintenance Via Telomere Lengthening (GO:1904358)	5/35	1.92563e-07	5.85024e-06	0	0	47.369	732.46	CCT3;TCP1;CCT8;CCT5;CCT4	GO-BP	5
75	Protein Stabilization (GO:0050821)	8/208	1.11046e-06	3.22035e-05	0	0	11.7761	161.459	CCT3;HSP90AB1;TCP1;CCT8;GAPDH;RPL17;CCT5;CCT4	GO-BP	8
76	Ribosome Assembly (GO:0042255)	5/50	1.20301e-06	3.33705e-05	0	0	31.5556	430.124	NPM1;RPL10;RPLP0;RPSA;RPL6	GO-BP	5
77	Regulation Of Telomere Maintenance Via Telomerase (GO:0032210)	5/51	1.32989e-06	3.5353e-05	0	0	30.868	417.657	CCT3;TCP1;CCT8;CCT5;CCT4	GO-BP	5
78	protein-RNA Complex Assembly (GO:0022618)	7/150	1.50255e-06	3.83451e-05	0	0	14.2404	190.941	HSP90AB1;RPL10;DHX9;RPLP0;RPSA;RPL6;EIF3B	GO-BP	7
79	Ribosomal Large Subunit Biogenesis (GO:0042273)	5/54	1.77483e-06	4.2942e-05	0	0	28.9738	383.665	NPM1;RPL10;RPLP0;RPL35A;RPL6	GO-BP	5
80	Negative Regulation Of Macromolecule Biosynthetic Process (GO:0010558)	6/98	1.81729e-06	4.2942e-05	0	0	18.7457	247.784	EPRS1;NCL;CLTC;RPS3;RPL13A;GAPDH	GO-BP	6
81	Positive Regulation Of Translation (GO:0045727)	6/108	3.20743e-06	7.30837e-05	0	0	16.8994	213.778	RPS4X;NPM1;PKM;PRMT1;DHX9;EEF2	GO-BP	6
82	tRNA Aminoacylation For Protein Translation (GO:0006418)	4/35	8.74333e-06	0.000192353	0	0	36.1545	421.099	SARS1;EPRS1;DARS1;VARS1	GO-BP	4
83	Negative Regulation Of Protein Metabolic Process (GO:0051248)	6/147	1.88786e-05	0.000401484	0	0	12.201	132.717	HSP90AB1;EPRS1;NCL;RPS3;RPL13A;GAPDH	GO-BP	6
84	Negative Regulation Of Amide Metabolic Process (GO:0034249)	5/93	2.60352e-05	0.000535821	0	0	16.1015	169.968	EPRS1;NCL;RPS3;RPL13A;GAPDH	GO-BP	5
85	Negative Regulation Of Translation (GO:0017148)	5/107	5.11303e-05	0.00101941	0	0	13.8817	137.166	EPRS1;NCL;RPS3;RPL13A;GAPDH	GO-BP	5
86	Ribosomal Large Subunit Assembly (GO:0000027)	3/22	7.40983e-05	0.00143257	0	0	43.6535	415.15	RPL10;RPLP0;RPL6	GO-BP	3
87	Intermediate Filament Organization (GO:0045109)	4/68	0.000123852	0.00232404	0	0	17.4833	157.287	KRT1;KRT79;KRT13;KRT77	GO-BP	4
88	Negative Regulation Of Cellular Biosynthetic Process (GO:0031327)	5/137	0.00016467	0.0030017	0	0	10.7105	93.3052	EPRS1;NCL;RPS3;RPL13A;GAPDH	GO-BP	5
89	Glycolytic Process (GO:0006096)	3/29	0.00017253	0.00305761	0	0	31.8894	276.32	PKM;ENO1;GAPDH	GO-BP	3
90	Positive Regulation Of Telomerase Activity (GO:0051973)	3/33	0.000254855	0.00416916	0	0	27.6319	228.649	HSP90AB1;TCP1;CCT4	GO-BP	3
91	Positive Regulation Of Amide Metabolic Process (GO:0034250)	4/85	0.000293477	0.00456679	0	0	13.8021	112.262	RPS4X;NPM1;PRMT1;EEF2	GO-BP	4
92	Positive Regulation Of Cellular Component Biogenesis (GO:0044089)	4/93	0.000413737	0.00628487	0	0	12.5564	97.818	VCP;TFRC;RPS3;RHOC	GO-BP	4
93	Positive Regulation Of Gene Expression (GO:0010628)	8/480	0.000428414	0.00635647	0	0	4.92107	38.165	RPS4X;NPM1;TFRC;PRMT1;RPS3;EEF2;GAPDH;RPL17	GO-BP	8
94	Carbohydrate Catabolic Process (GO:0016052)	3/41	0.000487335	0.00663693	0	0	21.8059	166.304	PKM;ENO1;GAPDH	GO-BP	3
95	Positive Regulation Of Cellular Biosynthetic Process (GO:0031328)	5/174	0.000496606	0.00663693	0	0	8.34996	63.5241	RPS4X;NPM1;HSP90AB1;PRMT1;EEF2	GO-BP	5
96	Positive Regulation Of Protein-Containing Complex Assembly (GO:0031334)	4/98	0.000504699	0.00663693	0	0	11.8855	90.2296	VCP;TFRC;RPS3;RHOC	GO-BP	4
97	Positive Regulation Of I-kappaB kinase/NF-kappaB Signaling (GO:0043123)	5/175	0.000509733	0.00663693	0	0	8.30042	62.9307	TFRC;DHX15;S100A4;RHOC;GAPDH	GO-BP	5
98	Regulation Of Telomerase Activity (GO:0051972)	3/45	0.000641775	0.00818905	0	0	19.7252	145.005	HSP90AB1;TCP1;CCT4	GO-BP	3
99	Positive Regulation Of Intracellular Signal Transduction (GO:1902533)	8/525	0.000771017	0.00945978	0	0	4.48235	32.1286	HSP90AB1;TFRC;DHX15;RPS3;S100A4;RHOC;GAPDH;RPL17	GO-BP	8
100	Positive Regulation Of Protein Metabolic Process (GO:0051247)	5/196	0.00085058	0.0101457	0	0	7.37996	52.1733	RPS4X;VCP;NPM1;PRMT1;EEF2	GO-BP	5
101	Positive Regulation Of Cellular Component Organization (GO:0051130)	4/113	0.000862334	0.0101457	0	0	10.2422	72.2673	VCP;TFRC;RPS3;RHOC	GO-BP	4
102	Pyruvate Metabolic Process (GO:0006090)	3/50	0.000874627	0.0101457	0	0	17.6223	124.091	PKM;ENO1;GAPDH	GO-BP	3
103	Regulation Of Protein-Containing Complex Assembly (GO:0043254)	4/119	0.00104567	0.0119131	0	0	9.70484	66.6053	VCP;TFRC;RPS3;RHOC	GO-BP	4
104	Positive Regulation Of Macromolecule Biosynthetic Process (GO:0010557)	4/122	0.00114689	0.0128372	0	0	9.45667	64.0283	RPS4X;NPM1;PRMT1;EEF2	GO-BP	4
105	Protein-Containing Complex Assembly (GO:0065003)	6/328	0.00144759	0.0151403	0	0	5.29382	34.6102	HSP90AB1;EPRS1;DHX9;CLTC;TCP1;DARS1	GO-BP	6
106	Negative Regulation Of Gene Expression (GO:0010629)	6/336	0.00163573	0.016565	0	0	5.16337	33.1265	EPRS1;NCL;RPS3;RPL13A;GAPDH;SND1	GO-BP	6
107	Regulation Of I-kappaB kinase/NF-kappaB Signaling (GO:0043122)	5/232	0.00179532	0.0178587	0	0	6.19824	39.1888	TFRC;DHX15;S100A4;RHOC;GAPDH	GO-BP	5
108	Cellular Response To Type II Interferon (GO:0071346)	3/66	0.0019562	0.0189099	0	0	13.1362	81.9275	EPRS1;RPL13A;GAPDH	GO-BP	3
109	Positive Regulation Of Transferase Activity (GO:0051347)	4/143	0.00205568	0.019575	0	0	8.01945	49.6176	HSP90AB1;TCP1;RPS2;CCT4	GO-BP	4
110	Positive Regulation Of Cell Population Proliferation (GO:0008284)	7/483	0.00221168	0.0207508	0	0	4.2061	25.7161	RPS4X;NPM1;PRMT1;DHX9;RPS6;RPL17;ACTB	GO-BP	7
111	Positive Regulation Of NF-kappaB Transcription Factor Activity (GO:0051092)	4/152	0.00256506	0.0237175	0	0	7.52836	44.9125	NPM1;TFRC;DHX9;RPS3	GO-BP	4
112	Protein Import Into Nucleus (GO:0006606)	3/79	0.00326495	0.0293385	0	0	10.8821	62.2949	CSE1L;RPL17;RAN	GO-BP	3
113	Response To Type II Interferon (GO:0034341)	3/80	0.0033831	0.029978	0	0	10.7403	61.101	EPRS1;RPL13A;GAPDH	GO-BP	3
114	DNA Metabolic Process (GO:0006259)	5/288	0.00454137	0.0365525	0	0	4.9576	26.7439	VCP;RRM1;NPM1;RPS3;RAN	GO-BP	5
115	Positive Regulation Of DNA Repair (GO:0045739)	3/89	0.00456511	0.0365525	0	0	9.61192	51.8016	DHX9;RPS3;ACTB	GO-BP	3
116	Regulation Of Apoptotic Process (GO:0042981)	8/705	0.00483213	0.0377939	0	0	3.29395	17.5649	VCP;NPM1;TFRC;RPL10;RPS6;RPS3;RPS3A;ACTB	GO-BP	8
117	rRNA Metabolic Process (GO:0016072)	3/91	0.00485752	0.0377939	0	0	9.39252	50.0361	RPS16;RPS6;RPL35A	GO-BP	3
118	Cellular Response To Cytokine Stimulus (GO:0071345)	5/308	0.0060113	0.0451201	0	0	4.62565	23.6561	EPRS1;DHX9;RPS3;RPL13A;GAPDH	GO-BP	5
119	ncRNA Processing (GO:0034470)	3/100	0.00631214	0.0468272	0	0	8.51718	43.1419	RPS16;RPS6;RPL35A	GO-BP	3
120	Protein Transport (GO:0015031)	5/313	0.00642568	0.0470384	0	0	4.5494	22.9629	ARF3;NPM1;TFRC;CLTC;COPG1	GO-BP	5
121	rRNA Processing (GO:0006364)	3/101	0.00648805	0.0470384	0	0	8.42985	42.4678	RPS16;RPS6;RPL35A	GO-BP	3
122	Supramolecular Fiber Organization (GO:0097435)	5/316	0.00668374	0.0479127	0	0	4.50482	22.5605	HSP90AB1;KRT1;KRT79;KRT13;KRT77	GO-BP	5
123	Positive Regulation Of Cellular Process (GO:0048522)	7/594	0.00683043	0.0484201	0	0	3.39127	16.9101	RPS4X;NPM1;HSP90AB1;PRMT1;RPS6;RPL17;ACTB	GO-BP	7
124	Intracellular Protein Transport (GO:0006886)	5/325	0.00750156	0.0525934	0	0	4.37612	21.4108	ARF3;NPM1;CSE1L;CLTC;RAN	GO-BP	5
125	Intracellular Non-Membrane-Bounded Organelle (GO:0043232)	27/1195	7.84751e-15	9.31892e-14	0	0	9.03323	293.386	RPL4;VCP;RPL3;DHX9;CLTC;ACTB;RPS4X;RPS18;RPS3;RPS2;RPL15;RPS11;RPL18;RPL17;CCT3;NPM1;KRT1;RPS6;RPL13A;RPS3A;KRT77;TUBB4B;EEF1A1;NCL;GAPDH;RAN;RPS23	GO-CC	27
126	Ficolin-1-Rich Granule Lumen (GO:1904813)	9/123	8.35498e-10	8.81914e-09	0	0	23.6974	495.346	EEF1A1;ACLY;VCP;HSP90AB1;PKM;KRT1;PSMC2;CCT8;EEF2	GO-CC	9
127	Nucleus (GO:0005634)	41/4487	1.30163e-09	1.23655e-08	0	0	4.19835	85.8967	RPL4;EIF4A1;VCP;HSP90AB1;RPL3;RPL10;DHX9;CSE1L;RPLP0;ENO1;RPL6;ACTB;RPS18;DHX15;RPS3;RPS2;RPL15;RPL18;RPL17;DDX17;NPM1;RPS8;PRMT1;KRT1;RPS6;KRT13;RPL13A;RPSA;RPS3A;EEF2;TUBB4B;SND1;EEF1A1;SARS1;PKM;NCL;PSMC2;S100A4;UBA1;GAPDH;RAN	GO-CC	41
128	Small-Subunit Processome (GO:0032040)	7/73	1.04694e-08	9.04176e-08	0	0	30.9744	569.148	RPS4X;RPS16;RPS8;RPS6;RPS3A;RPS11;RPS23	GO-CC	7
129	Cytoplasmic Vesicle Lumen (GO:0060205)	8/115	1.14345e-08	9.0523e-08	0	0	22.1152	404.413	EEF1A1;VCP;HSP90AB1;PKM;PSMC2;CCT8;EEF2;APRT	GO-CC	8
130	Ficolin-1-Rich Granule (GO:0101002)	9/184	2.89086e-08	1.96629e-07	0	0	15.3896	267.15	EEF1A1;ACLY;VCP;HSP90AB1;PKM;KRT1;PSMC2;CCT8;EEF2	GO-CC	9
131	Intracellular Membrane-Bounded Organelle (GO:0043231)	42/5175	2.8977e-08	1.96629e-07	0	0	3.66768	63.659	RPL4;EIF4A1;VCP;HSP90AB1;RPL3;TFRC;RPL10;DHX9;CSE1L;RPLP0;ENO1;RPL6;ACTB;RPS18;DHX15;RPS3;RPS2;RPL15;RPL18;RPL17;DDX17;NPM1;RPS8;PRMT1;KRT1;RPS6;KRT13;RPL13A;RPSA;RPS3A;EEF2;TUBB4B;SND1;EEF1A1;SARS1;PKM;NCL;PSMC2;S100A4;UBA1;GAPDH;RAN	GO-CC	42
132	Polysomal Ribosome (GO:0042788)	5/28	5.94991e-08	3.76828e-07	0	0	61.8075	1028.31	RPL18A;DHX9;RPL18;RPL6;RPS23	GO-CC	5
133	Microtubule Cytoskeleton (GO:0015630)	9/342	5.23935e-06	2.61968e-05	0	0	8.02293	97.5533	CCT3;TUBA1B;CLTC;TCP1;CCT8;TUBB4B;GAPDH;CCT5;CCT4	GO-CC	9
134	Microtubule (GO:0005874)	7/185	6.03878e-06	2.86842e-05	0	0	11.4201	137.239	CCT3;TUBA1B;TCP1;CCT8;TUBB4B;CCT5;CCT4	GO-CC	7
135	Keratin Filament (GO:0045095)	4/39	1.35797e-05	6.14322e-05	0	0	32.0161	358.802	KRT1;KRT13;KRT79;KRT77	GO-CC	4
136	Polymeric Cytoskeletal Fiber (GO:0099513)	7/265	6.09903e-05	0.000255977	0	0	7.84707	76.1542	CCT3;TUBA1B;TCP1;CCT8;TUBB4B;CCT5;CCT4	GO-CC	7
137	Extracellular Membrane-Bounded Organelle (GO:0065010)	4/57	6.19733e-05	0.000255977	0	0	21.1236	204.662	PKM;TFRC;CLTC;TUBB4B	GO-CC	4
138	Extracellular Vesicle (GO:1903561)	4/60	7.58581e-05	0.000294477	0	0	19.9889	189.628	PKM;TFRC;CLTC;TUBB4B	GO-CC	4
139	Intermediate Filament (GO:0005882)	4/69	0.000131102	0.000479027	0	0	17.2134	153.88	KRT1;KRT79;KRT13;KRT77	GO-CC	4
140	Rough Endoplasmic Reticulum (GO:0005791)	3/30	0.000191184	0.000672685	0	0	30.7068	262.92	RPL4;PKM;UBA1	GO-CC	3
141	Vesicle (GO:0031982)	6/235	0.00025274	0.00085751	0	0	7.47902	61.9498	PKM;TFRC;CLTC;TUBB4B;GAPDH;ACTB	GO-CC	6
142	Azurophil Granule (GO:0042582)	4/155	0.0027525	0.00871626	0	0	7.37767	43.4932	ACLY;VCP;CCT8;TUBB4B	GO-CC	4
143	Vacuolar Lumen (GO:0005775)	4/161	0.00315518	0.00966911	0	0	7.09357	40.8498	ACLY;VCP;CCT8;TUBB4B	GO-CC	4
144	Azurophil Granule Lumen (GO:0035578)	3/89	0.00456511	0.0135527	0	0	9.61192	51.8016	VCP;CCT8;TUBB4B	GO-CC	3

## Sheet: Figure7E_EVs_Down-regulated
	Term	Overlap	P.value	Adjusted.P.value	Old.P.value	Old.Adjusted.P.value	Odds.Ratio	Combined.Score	Genes	group	Genesize
1	Signaling By Rho GTPases R-HSA-194315	3/644	0.0016486	0.0213796	0	0	18.1133	116.067	CCT6A;CCT2;H2AC7	reactome	3
2	Signaling By Rho GTPases, Miro GTPases And RHOBTB3 R-HSA-9716542	3/660	0.00176935	0.0213796	0	0	17.6575	111.898	CCT6A;CCT2;H2AC7	reactome	3
3	Vacuolar Lumen (GO:0005775)	3/161	2.78347e-05	0.000668032	0	0	75.319	790.038	SDCBP;CCT2;SDC4	GO-CC	3
