# Supplementary material for: Primary cilia-mediated regulation of microglial secretion in Alzheimer’s disease
Source: Front Mol Biosci. 2023 Oct 23;10:1250335. doi: 10.3389/fmolb.2023.1250335 (PMC10627801; doi:10.3389/fmolb.2023.1250335)
Supplement: Supplementary file 4 [file Table4.XLSX]

## Sheet: Supp.Figure4A_DEP
	Gene.names	Accession	Abundance.Ratio.log2.siIft88_Abeta..Con_Abeta	Abundance.Ratio.P_Value.siIft88_Abeta..Con_Abeta	Abundance.Ratio.Adj.P_Value.siIft88_Abeta..Con_Abeta
1	Ankrd31	A0A140LI88	0.18	0.426312	0.800279
2	Qser1	A0A338P6K9	-6.64	1e-17	2.192e-16
3	Mpeg1	A1L314	-0.52	0.025422	0.162803
4	Cul4b	A2A432	-0.71	0.0696185	0.335077
5	Arfgef2	A2A5R2	0.06	0.847902	0.975228
6	Gpatch8	A2A6A1	-0.53	0.0326359	0.196533
7	Cdc27	A2A6Q5	0.06	0.794772	0.96998
8	Kiaa1522	A2A7S8-2	-0.47	0.240377	0.656085
9	Osbpl9	A2A8Z1	-0.13	0.881306	0.980317
10	Prdm16	A2A935	0.09	0.68477	0.938899
11	Fyb2	A2A995	-0.46	0.505029	0.851605
12	Med14	A2ABV5	#N/A	#N/A	#N/A
13	Pusl1	A2ADA5	-0.7	0.332854	0.763531
14	Dock11	A2AF47	0.39	0.109936	0.438248
15	Ckap5	A2AGT5	0.67	0.033029	0.197933
16	Map7d1	A2AJI0	0.05	0.768732	0.963049
17	Ubr4	A2AN08	#N/A	#N/A	#N/A
18	Tpx2	A2APB8	-0.16	0.878178	0.980317
19	Fmnl2	A2APV2	#N/A	#N/A	#N/A
20	Ppig	A2AR02	-0.57	0.0144672	0.106337
21	Rabgap1	A2AWA9	0.45	0.415747	0.796333
22	Arhgef10l	A2AWP8	6.64	1e-17	2.192e-16
23	Mocs3	A2BDX3	-0.2	0.391379	0.782047
24	Las1l	A2BE28	-0.33	0.325741	0.75593
25	Trmt1l	A2RSY6	-0.21	0.373892	0.776829
26	Rsrc2	A2RTL5	-1.21	0.0174147	0.122653
27	Phf11	A6H5X4	0.97	0.0014207	0.0164151
28	Mtr	A6H5Y3	#N/A	#N/A	#N/A
29	Armt1	A6H630	-0.72	0.16753	0.533326
30	Dennd4c	A6H8H2	6.64	1e-17	2.192e-16
31	Cisd3	B1AR13	-0.15	0.606194	0.900042
32	Kif16b	B1AVY7	#N/A	#N/A	#N/A
33	Tomm5	B1AXP6	#N/A	#N/A	#N/A
34	Nfx1	B1AY10	0.34	0.185343	0.565163
35	Usp24	B1AY13	-0.71	0.297311	0.722741
36	Thoc2	B1AZI6	-0.56	0.0316315	0.191084
37	Cad	B2RQC6	-0.1	0.68057	0.937894
38	Otud4	B2RRE7	-0.11	0.805699	0.971182
39	Cfap58	B2RW38	-0.3	0.705437	0.945185
40	Plxnb2	B2RXS4	-6.64	1e-17	2.192e-16
41	Rbm25	B2RY56	0.01	0.954887	0.994285
42	Kif7	B7ZNG0	#N/A	#N/A	#N/A
43	Osbpl8	B9EJ86	-0.05	0.816717	0.971751
44	Dnaaf5	B9EJR8	0.37	0.459713	0.827914
45	Tmf1	B9EKI3	#N/A	#N/A	#N/A
46	H2ac7	C0HKE3	0.11	0.606527	0.900042
47	Safb	D3YXK2	#N/A	#N/A	#N/A
48	Ccdc6	D3YZP9	0.43	0.103754	0.423466
49	Bin2	D3Z6Q9	#N/A	#N/A	#N/A
50	Gls	D3Z7P3-2	0.29	0.249489	0.660939
51	Soga1	E1U8D0	-0.12	0.877051	0.980317
52	Gcn1	E9PVA8	-0.07	0.757656	0.961616
53	Mki67	E9PVX6	-0.16	0.565135	0.889192
54	Setd1a	E9PYH6	-0.55	0.37057	0.776829
55	Ascc3	E9PZJ8	1.51	0.00303235	0.0311019
56	Tex264	E9Q137	#N/A	#N/A	#N/A
57	Irf2bp2	E9Q1P8	-0.31	0.338827	0.765345
58	Wdfy4	E9Q2M9	-0.27	0.779751	0.96815
59	Akap13	E9Q394	0.04	0.78152	0.96815
60	Pi4ka	E9Q3L2	#N/A	#N/A	#N/A
61	Rnf213	E9Q555	0.23	0.320343	0.753887
62	Nolc1	E9Q5C9	-0.71	0.00207274	0.0220923
63	Myo1e	E9Q634	0.05	0.811511	0.971751
64	Znf277	E9Q6D6	-0.08	0.852515	0.976099
65	Bod1l	E9Q6J5	0.18	0.594419	0.900042
66	Numa1	E9Q7G0	-0.01	0.944235	0.99258
67	Helz2	E9QAM5	0.03	0.891661	0.980493
68	Sec16a	E9QAT4	-0.09	0.918223	0.986595
69	Tpr	F6ZDS4	0.35	0.154284	0.510641
70	Morc3	F7BJB9	-0.56	0.0393241	0.229251
71	Atp2b1	G5E829	-0.09	0.855208	0.976099
72	Trip12	G5E870	0.4	0.431831	0.806403
73	Zbtb11	G5E8B9	-0.2	0.784447	0.96815
74	Hk2	O08528	-0.03	0.921259	0.987194
75	Capn2	O08529	-0.36	0.288343	0.711769
76	Sec22b	O08547	0.12	0.637706	0.910398
77	Dpysl2	O08553	0.43	0.0568691	0.291255
78	Emd	O08579	-0.2	0.546118	0.874773
79	Alyref	O08583	-0.2	0.401658	0.789297
80	Clta	O08585	-0.23	0.317878	0.751313
81	Stxbp1	O08599	-0.15	0.664579	0.924804
82	Raet1b	O08603	-0.79	0.0791415	0.363577
83	Metap2	O08663	-0.31	0.559872	0.884179
84	Bcl7c	O08664	-0.62	0.157439	0.516874
85	Prdx6	O08709	0.7	0.00366925	0.0363867
86	Akap1	O08715	-0.82	0.00610854	0.0536209
87	Bak1	O08734	-0.06	0.991048	0.999845
88	Dld	O08749	-0.28	0.224484	0.629474
89	Hsd17b10	O08756	0.62	0.0160548	0.1162
90	Ube3a	O08759	-0.39	0.189998	0.571186
91	Tcof1	O08784	-0.49	0.0352418	0.207981
92	Dctn1	O08788	-0.17	0.48181	0.840721
93	Prkcsh	O08795	1.75	0.00435337	0.0410307
94	Prdx4	O08807	1.12	0.000611758	0.00769411
95	Diaph1	O08808	-0.21	0.547361	0.875596
96	Eftud2	O08810	-0.02	0.944307	0.99258
97	Ell	O08856	-0.17	0.859437	0.977384
98	Bub1	O08901	0.53	0.323292	0.755303
99	Flot1	O08917	0.1	0.793294	0.96998
100	Sdcbp	O08992	0.05	0.755687	0.961616
101	Ncoa3	O09000	0.07	0.792417	0.96998
102	Snap23	O09044	0.44	0.411727	0.794459
103	Hdac1	O09106	6.64	1e-17	2.192e-16
104	Map2k3	O09110	-0.65	0.342209	0.765878
105	Sypl1	O09117	#N/A	#N/A	#N/A
106	Gsto1	O09131	0.98	0.0932182	0.405945
107	Rpl21	O09167	-0.07	0.7734	0.966938
108	Gclm	O09172	-0.01	0.947708	0.993138
109	Kif1c	O35071	#N/A	#N/A	#N/A
110	Vps26c	O35075	-0.87	0.0983644	0.417396
111	Grcc10	O35127	-6.64	1e-17	2.192e-16
112	Phb2	O35129	0.53	0.0208231	0.138196
113	Emg1	O35130	-0.71	0.0323848	0.195327
114	Polr1a	O35134	1.06	0.00515356	0.0474078
115	Gosr2	O35166	-0.58	0.145347	0.495691
116	Cpsf2	O35218	0.17	0.49469	0.850684
117	Psmd4	O35226	#N/A	#N/A	#N/A
118	Psmd4	O35226-2	-0.23	0.603279	0.900042
119	Dhx15	O35286	0.04	0.85968	0.977384
120	Purb	O35295	-0.01	0.955268	0.994285
121	Srsf5	O35326	-0.38	0.114274	0.444005
122	Kpna4	O35343	-0.09	0.962774	0.996507
123	Kpna3	O35344	0.08	0.704317	0.945185
124	Kpna6	O35345	0.1	0.631042	0.906174
125	Nrp2	O35375	0.61	0.275866	0.698492
126	Abcc1	O35379	#N/A	#N/A	#N/A
127	Anp32a	O35381	#N/A	#N/A	#N/A
128	Exoc4	O35382	#N/A	#N/A	#N/A
129	Hax1	O35387	3.01	7.69411e-07	1.41218e-05
130	Rnf5	O35445	-0.44	0.539933	0.869514
131	Fkbp8	O35465-2	0.21	0.392246	0.782047
132	Cdk14	O35495	-0.48	0.532724	0.866269
133	Notch2	O35516	-0.1	0.958465	0.994285
134	Rabep1	O35551	-0.54	0.468627	0.833341
135	Psmd14	O35593	0.29	0.256225	0.67146
136	Npc1	O35604	6.64	1e-17	2.192e-16
137	Scamp3	O35609	0.91	0.115464	0.447848
138	Pmm1	O35621	0.34	0.521558	0.85872
139	Anxa3	O35639	#N/A	#N/A	#N/A
140	Ap1b1	O35643	6.64	1e-17	2.192e-16
141	Pold2	O35654	-0.54	0.271673	0.695494
142	C1qbp	O35658	0.48	0.209038	0.6084
143	Mrps12	O35680	-0.35	0.145144	0.495691
144	Myadm	O35682	-0.46	0.372434	0.776829
145	Nudc	O35685	0.37	0.402955	0.789297
146	Pnn	O35691	-0.66	0.00605845	0.0536209
147	Ppfibp2	O35711	0.11	0.647392	0.915098
148	Hnrnph1	O35737	-0.03	0.906541	0.983684
149	Api5	O35841	0.65	0.229169	0.637485
150	Timm44	O35857	0.36	0.162185	0.52415
151	Mrpl23	O35972	0	0.893242	0.980493
152	Ddost	O54734	0.02	0.90488	0.983557
153	Ap3d1	O54774	-0.16	0.662633	0.924313
154	Dapk3	O54784	-0.64	0.239728	0.656085
155	Limk2	O54785	#N/A	#N/A	#N/A
156	Bysl	O54825	#N/A	#N/A	#N/A
157	Csnk2a2	O54833	1.44	0.0153343	0.111406
158	Reps1	O54916	0.21	0.658226	0.920508
159	Bcl2l11	O54918	-0.36	0.118636	0.453276
160	Smarce1	O54941	-1.26	0.0122145	0.0940535
161	Dnajb6	O54946	0.03	0.829604	0.973497
162	Banf1	O54962	-0.64	0.00716365	0.0618913
163	Slk	O54988	-0.02	0.972114	0.997863
164	Bnip3	O55003	-0.04	0.873402	0.97999
165	Trappc3	O55013	-0.01	0.928712	0.987947
166	Impa1	O55023	6.64	1e-17	2.192e-16
167	Bckdk	O55028	1.37	0.0201941	0.137349
168	Copb2	O55029	-0.08	0.80617	0.971182
169	Impact	O55091	0.33	0.383267	0.778371
170	Stk10	O55098	-0.02	0.944355	0.99258
171	Syngr1	O55100	-0.48	0.123051	0.458463
172	Syngr2	O55101	-0.32	0.657603	0.919973
173	Sap18	O55128	-0.62	0.0553687	0.285476
174	Septin7	O55131	0.47	0.297529	0.722813
175	Eif6	O55135	#N/A	#N/A	#N/A
176	Rpl35a	O55142	-0.04	0.874585	0.980317
177	Atp2a2	O55143	-0.05	0.848979	0.975228
178	Cbx4	O55187	-0.99	0.0503507	0.274773
179	Supt5h	O55201	#N/A	#N/A	#N/A
180	Ilk	O55222	0.17	0.499282	0.850823
181	Chkb	O55229	0.15	0.727591	0.952849
182	Psmb5	O55234	#N/A	#N/A	#N/A
183	Rngtt	O55236	0.71	0.065056	0.320763
184	Dhx9	O70133	-0.05	0.831412	0.973534
185	Ncf2	O70145	0.17	0.476452	0.836088
186	Dpm1	O70152	0.02	0.886936	0.980493
187	Pip4k2a	O70172	0.02	0.880482	0.980317
188	Eif3d	O70194	0.08	0.723808	0.952849
189	Eef1b	O70251	0.3	0.180039	0.556062
190	Hmox2	O70252	0.1	0.629707	0.906174
191	Atxn2	O70305	0.41	0.319705	0.752846
192	Nmt1	O70310	0.08	0.744559	0.959284
193	Nmt2	O70311	0.05	0.778448	0.96815
194	Epb41l2	O70318	0.05	0.785423	0.96815
195	Emc8	O70378	-0.42	0.128738	0.4637
196	Psma3	O70435	0.35	0.507936	0.851605
197	Stx7	O70439	-0.16	0.879655	0.980317
198	Ugdh	O70475	-0.04	0.936242	0.990204
199	Vamp4	O70480	0.71	0.217186	0.618938
200	Snx3	O70492	-0.37	0.660728	0.922662
201	Hsd17b12	O70503	0.01	0.964671	0.997165
202	Srpk1	O70551	-0.12	0.628521	0.906174
203	Pfdn2	O70591	#N/A	#N/A	#N/A
204	Wiz	O88286	#N/A	#N/A	#N/A
205	Wdr1	O88342	0.15	0.511682	0.851605
206	Ikbkb	O88351	1.02	0.0688855	0.333643
207	Baz1a	O88379	-0.67	0.333039	0.763531
208	Vti1b	O88384	-0.15	0.845073	0.975228
209	Mtx2	O88441	-0.29	0.72653	0.952849
210	Klc1	O88447	-0.32	0.341771	0.765345
211	Znf106	O88466	-0.41	0.520535	0.858457
212	Dync1i2	O88487	-0.13	0.575381	0.894312
213	Ikbkg	O88522	0.62	0.137624	0.479755
214	Zfr	O88532	-0.12	0.801001	0.96998
215	Cops3	O88543	1.15	0.0170154	0.121097
216	Cops4	O88544	-0.47	0.225254	0.63071
217	Hnrnpa2b1	O88569	-0.19	0.409223	0.791908
218	Aff1	O88573	-0.27	0.587904	0.900042
219	Sap30	O88574	-0.6	0.380839	0.776829
220	Becn1	O88597	#N/A	#N/A	#N/A
221	Gosr1	O88630	-0.45	0.527069	0.863421
222	Psmc3	O88685	0.3	0.219384	0.622148
223	Clpp	O88696	0.11	0.775516	0.967822
224	Blm	O88700	-2.52	2.85466e-05	0.0004824
225	Birc6	O88738	-0.03	0.951973	0.993138
226	Rpp30	O88796	0.07	0.789355	0.96998
227	Idh1	O88844	-0.07	0.768582	0.963049
228	Serf1	O88892	#N/A	#N/A	#N/A
229	Yme1l1	O88967	-0.04	0.883888	0.980493
230	Setdb1	O88974	6.64	1e-17	2.192e-16
231	Gcat	O88986	-0.27	0.256404	0.67146
232	Abcd4	O89016	-1.25	0.0128436	0.0975601
233	Lgmn	O89017	0.54	0.291297	0.715339
234	Mkln1	O89050	-0.14	0.862725	0.977995
235	Itm2b	O89051	0.38	0.47723	0.836297
236	Coro1a	O89053	0.26	0.252027	0.665824
237	Cope	O89079	-0.39	0.209747	0.608579
238	Rbm3	O89086	0.36	0.35499	0.771328
239	Dhfr	P00375	0.19	0.436007	0.809219
240	Mtco2	P00405	-0.14	0.548452	0.87661
241	Hprt1	P00493	#N/A	#N/A	#N/A
242	NA.1387	P01631	0.48	0.0368906	0.217043
243	Igkc	P01837	0.56	0.0147139	0.107305
244	Ighg1	P01868	0.41	0.0741175	0.351006
245	B2m	P01887	0.28	0.299472	0.726211
246	H2-D1	P01899	0.05	0.841182	0.975228
247	H3-5	P02301	0.66	0.00370886	0.0363867
248	Tp53	P02340	-0.11	0.652734	0.917537
249	Krt10	P02535	1.7	0.000752797	0.00910956
250	Mt2	P02798	0.24	0.334188	0.763531
251	Mt1	P02802	0.41	0.116874	0.451035
252	mt-Nd3	P03899	0.13	0.694748	0.943073
253	Mtatp8	P03930	-0.66	0.0053928	0.0490208
254	Iap	P03975	-0.14	0.636147	0.909187
255	Krt1	P04104	0.79	0.00237413	0.0247471
256	Fabp4	P04117	1.41	0.00394351	0.0382969
257	Araf	P04627	#N/A	#N/A	#N/A
258	Aldoa	P05064	0.93	4.63719e-05	0.000753741
259	Prkaca	P05132	-0.19	0.427434	0.800604
260	Got1	P05201	-0.35	0.558508	0.883606
261	Got2	P05202	0.88	0.000120886	0.0018114
262	Tuba1b	P05213	-0.06	0.79535	0.96998
263	Ldha	P06151	0.65	0.00471604	0.0438032
264	Gm5629	P06327	0.26	0.275483	0.698492
265	Gpi	P06745	0.2	0.560899	0.885435
266	Ctsl	P06797	#N/A	#N/A	#N/A
267	Ptprc	P06800	1.06	0.00190461	0.0208745
268	S100a4	P07091	-0.3	0.19657	0.58048
269	Anxa2	P07356	0.49	0.0311079	0.188515
270	Tyms	P07607	-0.57	0.3429	0.76653
271	Rrm1	P07742	0.36	0.502154	0.850823
272	Hsp90aa1	P07901	0.09	0.690845	0.942311
273	Pdia4	P08003	0.96	0.0455367	0.255752
274	Aprt	P08030	0.04	0.825407	0.973497
275	Hsp90b1	P08113	0.11	0.625307	0.906174
276	S100a10	P08207	#N/A	#N/A	#N/A
277	Sod1	P08228	1.45	0.000155575	0.00224355
278	Mdh2	P08249	1.24	2.4589e-07	4.62369e-06
279	Gnai2	P08752	0.1	0.68184	0.938506
280	Polr2a	P08775	0.05	0.795955	0.96998
281	Itgb1	P09055	0.21	0.598242	0.900042
282	P4hb	P09103	0.83	0.000281546	0.00385718
283	Ncl	P09405	-0.04	0.8862	0.980493
284	Pgk1	P09411	0.67	0.00357396	0.0359165
285	Fth1	P09528	0.34	0.501653	0.850823
286	Sod2	P09671	1.33	6.0477e-05	0.000950778
287	H2az1	P0C0S6	0.19	0.426356	0.800279
288	Gon7	P0C8B4	-6.64	1e-17	2.192e-16
289	Tagap1	P0CAX8	-0.11	0.903013	0.982598
290	Ifi204	P0DOV2	0.66	0.00420459	0.0399228
291	Calm2	P0DP27	-0.09	0.721061	0.952528
292	Eef1akmt4-Ece2	P0DPD9	0.35	0.405452	0.789297
293	Anxa1	P10107	1.02	0.0886078	0.393858
294	Eef1a1	P10126	-0.12	0.623164	0.906174
295	Alad	P10518	#N/A	#N/A	#N/A
296	Ctsb	P10605	-0.33	0.309161	0.738445
297	Txn	P10639	0.5	0.0299952	0.182928
298	Gstm1	P10649	#N/A	#N/A	#N/A
299	Tcea1	P10711	0.18	0.452849	0.824293
300	Slc3a2	P10852	0.25	0.324173	0.755484
301	H2bc7	P10853	0.34	0.134627	0.474659
302	H2bc14	P10854	0.24	0.308391	0.737064
303	H1-0	P10922	#N/A	#N/A	#N/A
304	Spp1	P10923	0.14	0.705633	0.945185
305	Sub1	P11031	#N/A	#N/A	#N/A
306	Parp1	P11103	-1.95	1e-17	2.192e-16
307	Lpl	P11152	0.98	0.00916335	0.0755927
308	Lamp1	P11438	-0.04	0.949189	0.993138
309	Cdk1	P11440	-0.02	0.951197	0.993138
310	Hsp90ab1	P11499	-0.01	0.966567	0.997863
311	Oas1a	P11928	-0.04	0.86779	0.977995
312	Tcp1	P11983	0.13	0.572544	0.891709
313	App	P12023	-0.46	0.137679	0.479755
314	Prkar2a	P12367	0.62	0.249692	0.66102
315	Pfkl	P12382	-0.03	0.910016	0.98478
316	Cox5a	P12787	0.17	0.47555	0.836088
317	Rpl7a	P12970	-0.16	0.503658	0.851603
318	Scd2	P13011	0.16	0.507736	0.851605
319	Gsn	P13020	-0.3	0.512481	0.851605
320	Umps	P13439	0.01	0.967996	0.997863
321	Dnmt1	P13864	-0.07	0.763024	0.961616
322	S100a6	P14069	-0.15	0.53508	0.868248
323	Rpl27a	P14115	0.06	0.788811	0.96998
324	Rps16	P14131	-0.21	0.379195	0.776829
325	Rpl7	P14148	-0.15	0.529142	0.864475
326	Mdh1	P14152	#N/A	#N/A	#N/A
327	Rpsa	P14206	-0.17	0.457916	0.827787
328	Calr	P14211	1.59	9.20863e-12	1.90942e-10
329	Psmd3	P14685	-0.05	0.828809	0.973497
330	Lmnb1	P14733	-0.01	0.981561	0.99842
331	Rplp0	P14869	-0.1	0.677785	0.93491
332	Hmox1	P14901	1.28	2.9008e-06	5.22417e-05
333	Cd44	P15379	#N/A	#N/A	#N/A
334	H1-2	P15864	0.02	0.927318	0.987404
335	Lgals1	P16045	0.08	0.717407	0.950924
336	Lgals3	P16110	-0.1	0.649644	0.915516
337	Srp14	P16254	0.16	0.494004	0.850684
338	Ass1	P16460	0.18	0.421987	0.800279
339	Gapdh	P16858	-0.06	0.805272	0.971182
340	Hmga1	P17095	-0.48	0.0439094	0.248798
341	Eno1	P17182	0.44	0.0520891	0.27907
342	Ptbp1	P17225	0.12	0.600132	0.900042
343	Ap2a1	P17426	-0.08	0.724647	0.952849
344	Hk1	P17710-3	-0.08	0.82455	0.973497
345	Ppia	P17742	1.15	5.12828e-07	9.54956e-06
346	Tpi1	P17751	0.81	0.000546117	0.00691388
347	Slc2a1	P17809	#N/A	#N/A	#N/A
348	Pcna	P17918	-0.02	0.938733	0.990763
349	Mthfd2	P18155	-0.32	0.216663	0.618938
350	Ctsd	P18242	0.36	0.162719	0.52415
351	Bsg	P18572	#N/A	#N/A	#N/A
352	Rps6ka3	P18654	-2	0.0017467	0.0196868
353	Cfl1	P18760	0.69	0.00272892	0.0280647
354	Fasn	P19096	0.21	0.357849	0.772436
355	Ifrd1	P19182	-0.06	0.810159	0.971751
356	Rpl13a	P19253	-0.17	0.472453	0.835693
357	Nelfe	P19426	0.62	0.092168	0.403603
358	Cox5b	P19536	0.51	0.0258148	0.164768
359	Cox4i1	P19783	0.29	0.251843	0.665795
360	Hspa5	P20029	0.37	0.106238	0.428528
361	Tmsb4x	P20065-2	1.19	1.81142e-05	0.000310206
362	Prdx3	P20108	6.64	1e-17	2.192e-16
363	Vim	P20152	-0.43	0.0641533	0.318359
364	Prkca	P20444	-1.55	0.0205386	0.138065
365	Fcer1g	P20491	0.36	0.136793	0.479755
366	Tpm3	P21107	#N/A	#N/A	#N/A
367	Tpm3	P21107-2	0.14	0.546163	0.874773
368	Mfge8	P21956	6.64	1e-17	2.192e-16
369	Tap1	P21958	0.23	0.400452	0.788975
370	Eif3a	P23116	-0.35	0.135741	0.477709
371	Cbx3	P23198	0.45	0.290252	0.713266
372	Mov10	P23249	-0.63	0.029333	0.180323
373	Xrcc6	P23475	0.44	0.29228	0.715498
374	Pnp	P23492	0.48	0.37917	0.776829
375	Zfp36l1	P23950	-0.2	0.862996	0.977995
376	Cat	P24270	-3.17	2.76895e-09	5.61995e-08
377	Ppib	P24369	-0.11	0.6575	0.919973
378	Capg	P24452	0.29	0.198057	0.582629
379	Lta4h	P24527	-0.04	0.9967	0.999929
380	Impdh2	P24547	0.6	0.027039	0.171441
381	Tec	P24604	-0.43	0.59919	0.900042
382	Cdk11b	P24788	-0.23	0.619258	0.905173
383	Mcm3	P25206	0.02	0.906961	0.983684
384	Rps2	P25444	-0.08	0.742323	0.958981
385	Lyn	P25911	-0.02	0.925791	0.987194
386	Ubtf	P25976	-0.94	4.95626e-05	0.000788888
387	Tln1	P26039	0.55	0.0165072	0.117917
388	Msn	P26041	1.17	2.31578e-06	4.19025e-05
389	Fcgr1	P26151	1.62	6.65415e-07	1.22718e-05
390	Ptma	P26350	1.45	3.06836e-10	6.26076e-09
391	U2af2	P26369	-0.49	0.0393043	0.229251
392	Glud1	P26443	1.37	5.52301e-07	1.02349e-05
393	Pik3r1	P26450	-0.42	0.588539	0.900042
394	Psmd7	P26516	0.09	0.654957	0.91828
395	Sars1	P26638	0.37	0.107112	0.431145
396	Marcks	P26645	0.01	0.884249	0.980493
397	Fkbp1a	P26883	#N/A	#N/A	#N/A
398	Cd40	P27512	-6.64	1e-17	2.192e-16
399	Map4	P27546	0.74	0.0469386	0.262091
400	Plaa	P27612	-0.12	0.617598	0.904899
401	Xrcc5	P27641	-0.72	0.102818	0.423466
402	Rpl3	P27659	-0.12	0.601382	0.900042
403	Rasgrf1	P27671	0.13	0.698129	0.943073
404	Pdia3	P27773	0.83	0.000287847	0.00391554
405	Vav1	P27870	-0.06	0.812691	0.971751
406	Apex1	P28352	0.4	0.113589	0.443887
407	Adss1	P28650	-0.36	0.383707	0.778371
408	Nap1l1	P28656	0.46	0.0550521	0.285476
409	Atxn10	P28658	0.09	0.709463	0.947928
410	Kif2a	P28740-1	#N/A	#N/A	#N/A
411	Kif3a	P28741	0.26	0.607259	0.900094
412	Grn	P28798	0.02	0.906586	0.983684
413	Pabpc1	P29341	0.47	0.040796	0.235191
414	Ptpn6	P29351	-0.19	0.408193	0.791908
415	Casp1	P29452	0.46	0.127056	0.4598
416	Nos2	P29477	0.48	0.386777	0.781705
417	Nedd8	P29595	#N/A	#N/A	#N/A
418	Ahsg	P29699	#N/A	#N/A	#N/A
419	Oat	P29758	1.48	0.000286009	0.00390438
420	Cdk4	P30285	0.16	0.505094	0.851605
421	Alox5ap	P30355	0.29	0.247887	0.659029
422	Fkbp4	P30416	0.32	0.216841	0.618938
423	Hmgb2	P30681	0.65	0.0168714	0.120295
424	Ctnnd1	P30999	-0.04	0.949371	0.993138
425	Aimp1	P31230	0.14	0.539577	0.869514
426	Rbpj	P31266	0	0.895712	0.980493
427	Map2k1	P31938	0.24	0.288345	0.711769
428	Cd68	P31996	1.24	9.6106e-05	0.00146878
429	Ssb	P32067	-0.22	0.352055	0.771022
430	Drg1	P32233	#N/A	#N/A	#N/A
431	Bdkrb2	P32299	0.57	0.307464	0.736683
432	Wars1	P32921	0.32	0.164967	0.52978
433	Kif4	P33174	-0.46	0.104734	0.425258
434	Pola1	P33609	-0.03	0.999443	0.999929
435	Prim2	P33610	1.6	0.0069764	0.0604096
436	Ranbp1	P34022	0.51	0.0346677	0.205859
437	Mif	P34884	0.31	0.178135	0.55107
438	Usp4	P35123	0.54	0.340735	0.765345
439	Stfa3	P35173	#N/A	#N/A	#N/A
440	Rab5c	P35278	0.41	0.0710033	0.341118
441	Rab6a	P35279	0.08	0.760263	0.961616
442	Rab21	P35282	-0.06	0.994447	0.999866
443	Rab18	P35293	0.27	0.447704	0.821327
444	Grin1	P35438	#N/A	#N/A	#N/A
445	Pdha1	P35486	0.09	0.690617	0.942311
446	Fbl	P35550	-0.25	0.291984	0.715498
447	Canx	P35564	0.76	0.00423538	0.0401158
448	Ap1m1	P35585	-0.04	0.873458	0.97999
449	Rfc1	P35601	-0.51	0.0820231	0.374572
450	Prdx1	P35700	0.3	0.194025	0.57741
451	Ptpn12	P35831	-0.35	0.536901	0.869376
452	Fmr1	P35922	0.05	0.828766	0.973497
453	Rpl12	P35979	0.22	0.333682	0.763531
454	Rpl18	P35980	-0.01	0.968251	0.997863
455	Btk	P35991	0.27	0.337197	0.764924
456	Tap2	P36371	#N/A	#N/A	#N/A
457	Gnl1	P36916	0.03	0.820656	0.973419
458	Por	P37040	0.99	0.00928607	0.0761141
459	Lig1	P37913	0.09	0.722025	0.952849
460	Hmgcl	P38060	0.18	0.423776	0.800279
461	Ttl	P38585	#N/A	#N/A	#N/A
462	Hspa9	P38647	0.3	0.193318	0.576946
463	Dnm2	P39054	-0.15	0.515683	0.85339
464	Traf2	P39429	-6.64	1e-17	2.192e-16
465	Fen1	P39749	0.16	0.523419	0.861362
466	Cap1	P40124	6.64	1e-17	2.192e-16
467	Tkt	P40142	0.45	0.0491308	0.272743
468	Vps26a	P40336	-0.15	0.817641	0.97191
469	Ighmbp2	P40694	#N/A	#N/A	#N/A
470	Rpl28	P41105	-0.09	0.708784	0.947351
471	Acsl1	P41216	-0.37	0.170303	0.536364
472	Abca1	P41233	#N/A	#N/A	#N/A
473	Eci1	P42125	-0.45	0.10016	0.421397
474	Foxk1	P42128	-0.03	0.917852	0.986595
475	Septin2	P42208	-0.14	0.628272	0.906174
476	Stat1	P42225	0.2	0.387865	0.782047
477	Stat3	P42227	-0.12	0.734012	0.952849
478	Eps15	P42567	0.32	0.402231	0.789297
479	Pura	P42669	#N/A	#N/A	#N/A
480	Cct8	P42932	0.12	0.577909	0.896487
481	Cox6a1	P43024	#N/A	#N/A	#N/A
482	Msh2	P43247	-0.25	0.302082	0.728339
483	H1-4	P43274	0.19	0.391638	0.782047
484	H1-5	P43276	0.1	0.640347	0.912471
485	H1-3	P43277	0	0.998984	0.999929
486	Akr1b1	P45376	1.56	0.00534375	0.0486904
487	Crebbp	P45481	#N/A	#N/A	#N/A
488	Cfl2	P45591	-0.36	0.623104	0.906174
489	Acadm	P45952	-0.32	0.241252	0.656085
490	Rangap1	P46061	1.01	0.000242598	0.00339162
491	Sipa1	P46062	-0.78	0.276215	0.698492
492	Nsf	P46460	-0.21	0.376476	0.776829
493	Vps4b	P46467	-0.11	0.782442	0.96815
494	Psmc2	P46471	0.17	0.444843	0.817642
495	Adss2	P46664	0.3	0.215042	0.616365
496	Brcc3	P46737	#N/A	#N/A	#N/A
497	Stt3a	P46978	-0.14	0.550023	0.878388
498	Tes	P47226	0.09	0.714916	0.949591
499	Pla2g4a	P47713	#N/A	#N/A	#N/A
500	Aldh2	P47738	0.01	0.959951	0.994967
501	Aldh3a2	P47740	-0.64	0.378793	0.776829
502	Capza1	P47753	0.65	0.00666865	0.0578754
503	Capza2	P47754	0.39	0.105874	0.42751
504	Capzb	P47757	0.72	0.00177649	0.0197525
505	Srprb	P47758	-0.19	0.413657	0.795951
506	Mtx1	P47802	-0.12	0.910238	0.98478
507	Map2k4	P47809	#N/A	#N/A	#N/A
508	Gfpt1	P47856	0.18	0.434606	0.807931
509	Rpl6	P47911	-0.18	0.456931	0.826787
510	Rpl29	P47915	-0.48	0.0375228	0.220425
511	Crkl	P47941	#N/A	#N/A	#N/A
512	Rplp1	P47955	-0.26	0.274915	0.698492
513	Rpl5	P47962	-0.12	0.619553	0.905173
514	Rpl13	P47963	-0.12	0.600971	0.900042
515	Rpl36	P47964	0.08	0.713224	0.949497
516	Eif1	P48024	0.53	0.0592986	0.298908
517	Syk	P48025	0.03	0.814383	0.971751
518	Anxa5	P48036	0.84	0.0211222	0.139698
519	Epb41	P48193	1.09	0.0133563	0.100658
520	Abcd1	P48410	-0.28	0.52787	0.863421
521	Lmna	P48678	-0.21	0.365899	0.776829
522	Brca1	P48754	-1.37	0.00533231	0.0486904
523	Slc25a4	P48962	0	0.990613	0.999845
524	Ercc3	P49135	-1.8	0.000452119	0.00589908
525	Hnrnpa1	P49312	-0.34	0.280455	0.703001
526	Pcyt1a	P49586	-0.99	0.109137	0.437461
527	Hcls1	P49710	0.06	0.732444	0.952849
528	Mcm4	P49717	0.12	0.59371	0.900042
529	Mcm5	P49718	-0.02	0.932102	0.9896
530	Srp9	P49962	-0.72	0.110451	0.438393
531	Bckdha	P50136	-0.03	0.973796	0.998257
532	Ahcy	P50247	0.35	0.119838	0.456956
533	Shmt1	P50431	1.41	1.15222e-05	0.000199095
534	Atp6v1a	P50516	-0.15	0.525639	0.863163
535	Atp6v1e1	P50518	0.53	0.0444733	0.250882
536	S100a11	P50543	-0.37	0.21021	0.608579
537	Pa2g4	P50580	0.04	0.839872	0.975228
538	Cast	P51125	#N/A	#N/A	#N/A
539	Rab7a	P51150	0.52	0.0425168	0.2427
540	Acadl	P51174	0.39	0.105053	0.425988
541	Rpl9	P51410	-0.07	0.782909	0.96815
542	Plcb3	P51432	#N/A	#N/A	#N/A
543	Hsd17b4	P51660	#N/A	#N/A	#N/A
544	Hdgf	P51859	0.52	0.0448777	0.252791
545	Atp6v0d1	P51863	0.05	0.825117	0.973497
546	Slc25a5	P51881	-0.05	0.845002	0.975228
547	Apobec1	P51908	-1.12	0.00544826	0.0494079
548	Kpna2	P52293	-0.8	0.182118	0.560228
549	Jak1	P52332	#N/A	#N/A	#N/A
550	Pold1	P52431	-0.66	0.0982585	0.417396
551	Polr1c	P52432	-6.64	1e-17	2.192e-16
552	Usp10	P52479	-0.34	0.655786	0.918771
553	Pkm	P52480	0.58	0.0106207	0.0848769
554	Ube2e3	P52483	#N/A	#N/A	#N/A
555	Tmem165	P52875	0.03	0.827558	0.973497
556	Hmga2	P52927	0.22	0.606818	0.900042
557	Rpl10a	P53026	-0.37	0.111697	0.439181
558	Map3k1	P53349	#N/A	#N/A	#N/A
559	Dbt	P53395	0.33	0.192421	0.576946
560	Cebpz	P53569	-0.57	0.321387	0.754014
561	Arnt	P53762	#N/A	#N/A	#N/A
562	Pctp	P53808	-0.45	0.460336	0.828189
563	Slc16a1	P53986	0	0.999668	0.999929
564	Rab2a	P53994	0.26	0.339803	0.765345
565	Cnbp	P53996	-0.18	0.827694	0.973497
566	Cnbp	P53996-3	0.74	0.00203272	0.0219648
567	Idh2	P54071	0	0.986579	0.999845
568	Dnajc2	P54103	0.29	0.196249	0.58005
569	Stom	P54116	#N/A	#N/A	#N/A
570	Stmn1	P54227	0.29	0.390184	0.782047
571	Msh6	P54276	-0.14	0.568998	0.890431
572	Lipe	P54310-2	-0.33	0.698474	0.943073
573	Rad23b	P54728	0.4	0.337946	0.765345
574	Nub1	P54729	0.04	0.839017	0.975228
575	Psmc4	P54775	-0.02	0.936451	0.990204
576	Adsl	P54822	0.19	0.405108	0.789297
577	Ddx6	P54823	-0.61	0.352347	0.771022
578	Adprh	P54923	0.06	0.797248	0.96998
579	Acod1	P54987	0.62	0.00646939	0.0564013
580	Abcd3	P55096	-0.09	0.678976	0.936215
581	Ctsk	P55097	-0.16	0.493756	0.850684
582	Rab8a	P55258	0.78	0.0255737	0.163501
583	Golga3	P55937	-0.19	0.781107	0.96815
584	Atp5mf	P56135	-0.21	0.365161	0.776829
585	Rrp1	P56183	-0.59	0.0727321	0.345844
586	Arpp19	P56212	0.72	0.221032	0.624818
587	Gfer	P56213	2.24	0.000189478	0.00269199
588	Atp5mpl	P56379	-0.23	0.324547	0.755896
589	Atp5f1e	P56382	0.05	0.850137	0.975228
590	Atp5mc2	P56383	0.44	0.0653132	0.320763
591	Cox17	P56394	1.21	0.0124502	0.0949479
592	Usp5	P56399	0.26	0.2995	0.726211
593	Irf5	P56477	#N/A	#N/A	#N/A
594	Atp5f1b	P56480	-0.22	0.341648	0.765345
595	Ctbp2	P56546	-0.14	0.626995	0.906174
596	Pdcd5	P56812	6.64	1e-17	2.192e-16
597	Znrd2	P56873	0.78	0.0903037	0.400006
598	Fus	P56959	0.11	0.633642	0.906621
599	Exosc10	P56960	#N/A	#N/A	#N/A
600	Atp6v1d	P57746	0.08	0.76395	0.961616
601	Erp29	P57759	#N/A	#N/A	#N/A
602	Eef1d	P57776	0.58	0.011546	0.0911326
603	Actn4	P57780	0.82	0.00867935	0.0723782
604	Snrpa1	P57784	-0.17	0.482593	0.841466
605	Rce1	P57791	-0.18	0.637544	0.910398
606	Nadk	P58058	-0.45	0.555704	0.881224
607	Mrps21	P58059	-0.26	0.29009	0.713266
608	Mrps6	P58064	-0.23	0.325586	0.75593
609	Rasa2	P58069	0.52	0.361368	0.775558
610	Eef2	P58252	0.33	0.141824	0.489523
611	Opa1	P58281	0.49	0.0336892	0.200983
612	Slx9	P58468	-0.25	0.766675	0.963049
613	Aaas	P58742	-0.09	0.700205	0.943113
614	Gmeb2	P58929	#N/A	#N/A	#N/A
615	Bcl2l13	P59017	-0.73	0.139851	0.485493
616	Eif5	P59325	-6.64	1e-17	2.192e-16
617	Wdhd1	P59328	0.06	0.837107	0.975228
618	Sf3b6	P59708	-0.03	0.910622	0.98478
619	Sash1	P59808	0.32	0.530518	0.86529
620	Sirt6	P59941	-0.02	0.94992	0.993138
621	Arpc4	P59999	0.66	0.00370308	0.0363867
622	Sec61g	P60060	0.47	0.0786316	0.362102
623	Ruvbl1	P60122	0.03	0.875262	0.980317
624	Eif3e	P60229	-0.28	0.231269	0.640077
625	Espl1	P60330	#N/A	#N/A	#N/A
626	Pcbp1	P60335	0.19	0.408619	0.791908
627	Actb	P60710	0.04	0.860831	0.977995
628	Morf4l1	P60762	-0.21	0.623745	0.906174
629	Cdc42	P60766	0.26	0.291906	0.715498
630	Eif4a1	P60843	0	0.998421	0.999929
631	Rps20	P60867	-0.23	0.323843	0.755484
632	Rab5b	P61021	6.64	1e-17	2.192e-16
633	Ube2m	P61082	0.37	0.121376	0.458463
634	Ube2k	P61087	0.07	0.807429	0.971182
635	Ube2n	P61089	-0.09	0.690124	0.942311
636	Actr2	P61161	0.54	0.0177054	0.12395
637	Actr1a	P61164	-0.03	0.878444	0.980317
638	Tmem258	P61166	-0.26	0.594875	0.900042
639	Arf3	P61205	0.11	0.61611	0.903786
640	Arl1	P61211	-0.3	0.614756	0.903786
641	Abce1	P61222	-0.06	0.81442	0.971751
642	Rpl26	P61255	-0.27	0.242645	0.657888
643	Psme3	P61290	1.45	0.00719518	0.0620241
644	Rpl27	P61358	-0.34	0.144154	0.494018
645	Rpl37a	P61514	-0.18	0.448109	0.821457
646	Sec61a1	P61620	0.09	0.671852	0.931078
647	Arf4	P61750	0.22	0.3256	0.75593
648	Dad1	P61804	-0.1	0.662006	0.923775
649	Copz1	P61924	-0.08	0.752429	0.961616
650	Sumo2	P61957	0.03	0.879414	0.980317
651	Dcaf7	P61963	#N/A	#N/A	#N/A
652	Wdr5	P61965	-0.31	0.345536	0.768582
653	Hnrnpk	P61979	0.15	0.498928	0.850823
654	Ywhag	P61982	0.03	0.896017	0.980493
655	Timm13	P62075	-0.45	0.0988302	0.418506
656	Timm8b	P62077	-0.31	0.44227	0.816482
657	Rps7	P62082	-0.06	0.802692	0.970721
658	Ppp1ca	P62137	-0.71	0.0569466	0.291263
659	Ppp1cb	P62141	0.15	0.54707	0.875596
660	Psmc1	P62192	0.18	0.417341	0.798065
661	Psmc5	P62196	-0.11	0.656552	0.919508
662	Rps8	P62242	-0.07	0.785193	0.96815
663	Rps15a	P62245	-0.23	0.316379	0.749617
664	Ywhae	P62259	0.15	0.512358	0.851605
665	Rps14	P62264	0.03	0.869869	0.977995
666	Rps23	P62267	-0.4	0.0838686	0.377404
667	Rps18	P62270	0.01	0.936771	0.990204
668	Rps11	P62281	-0.15	0.538425	0.869514
669	Rps13	P62301	-0.09	0.714188	0.949497
670	Snrpe	P62305	-0.41	0.0949435	0.409242
671	Snrpf	P62307	-0.29	0.386323	0.78156
672	Snrpd1	P62315	-0.69	0.247673	0.659029
673	Snrpd2	P62317	-0.06	0.802967	0.970747
674	Snrpd3	P62320	-0.1	0.905815	0.983684
675	Arf6	P62331	-0.04	0.994111	0.999845
676	Psmc6	P62334	0.21	0.357448	0.772436
677	Kcnab2	P62482	-0.48	0.503378	0.851603
678	Rab11a	P62492	0.4	0.124234	0.458463
679	Dynlrb1	P62627	0.06	0.813027	0.971751
680	Rps4x	P62702	-0.06	0.818195	0.972003
681	Ppp2cb	P62715	0.11	0.617003	0.904403
682	Rpl18a	P62717	-0.24	0.305082	0.732808
683	Rpl23a	P62751	-0.19	0.424554	0.800279
684	Rps6	P62754	-0.03	0.924576	0.987194
685	Mtpn	P62774	0.22	0.371063	0.776829
686	H4c1	P62806	0.74	0.00116686	0.0136883
687	Atp6v1b2	P62814	0.42	0.0662335	0.323658
688	Rab1A	P62821	0.32	0.162038	0.52415
689	Ran	P62827	0.42	0.0653901	0.320763
690	Rpl23	P62830	-0.08	0.738147	0.955743
691	Rap1a	P62835	0.51	0.100425	0.421941
692	Rps15	P62843	-0.26	0.263184	0.682144
693	Rps24	P62849	-0.25	0.27987	0.702606
694	Rps25	P62852	-0.14	0.555113	0.881224
695	Rps26	P62855	-0.02	0.944838	0.99258
696	Rps28	P62858	0.15	0.504758	0.851605
697	Fau	P62862	0.18	0.429176	0.803049
698	Elob	P62869	-0.34	0.684495	0.938899
699	Gnb1	P62874	-0.35	0.236594	0.651058
700	Rbx1	P62878	-0.13	0.827394	0.973497
701	Gnb2	P62880	-0.02	0.92996	0.988453
702	Rpl30	P62889	-0.13	0.58188	0.898178
703	Rpl39	P62892	-0.83	0.00378747	0.0369688
704	Cycs	P62897	0.58	0.286717	0.709579
705	Rpl31	P62900	-0.17	0.46151	0.828294
706	Rps3	P62908	-0.08	0.740208	0.957287
707	Rpl32	P62911	-0.31	0.184344	0.565163
708	Rpl8	P62918	-0.34	0.148543	0.502923
709	Ybx1	P62960	-0.22	0.337064	0.764924
710	Pfn1	P62962	0.93	4.76291e-05	0.00076767
711	Rps27a	P62983	0.46	0.0428498	0.243875
712	Uba52	P62984	-0.44	0.170579	0.536364
713	Tra2b	P62996	-0.07	0.976321	0.99842
714	Rac1	P63001	0.67	0.00927898	0.0761141
715	Hspa8	P63017	0.17	0.438026	0.812508
716	Tpt1	P63028	0.29	0.28883	0.712509
717	Dnaja1	P63037	0.12	0.615674	0.903786
718	Hspd1	P63038	0.22	0.336888	0.764924
719	Vamp2	P63044	#N/A	#N/A	#N/A
720	Eif4e	P63073	0.46	0.101242	0.423466
721	Atp6v0c	P63082	-6.64	1e-17	2.192e-16
722	Mapk1	P63085	-0.52	0.0274573	0.173234
723	Ppp1cc	P63087	-6.64	1e-17	2.192e-16
724	Ywhaz	P63101	-0.01	0.970192	0.997863
725	Crnkl1	P63154	-0.22	0.346749	0.768582
726	Hmgb1	P63158	-0.38	0.40649	0.790317
727	Snrpn	P63163	-0.04	0.889513	0.980493
728	Dynll1	P63168	0.32	0.159817	0.520423
729	Gng2	P63213	-1.58	0.00348543	0.0351976
730	Eif5a	P63242	0.1	0.636672	0.9096
731	Actg1	P63260	0.89	0.000127074	0.00187483
732	Rps17	P63276	-0.14	0.558453	0.883606
733	Ube2i	P63280	-0.98	4.35588e-05	0.000717131
734	Rps12	P63323	-0.2	0.389226	0.782047
735	Rps10	P63325	-0.22	0.341698	0.765345
736	Ppp3ca	P63328	-0.1	0.945228	0.99258
737	Phb1	P67778	0.63	0.00572527	0.0513726
738	Csnk2b	P67871	0.19	0.424419	0.800279
739	Rpl22	P67984	-0.05	0.833001	0.9748
740	Actc1	P68033	0	0.99567	0.999866
741	Ube2l3	P68037	0.22	0.356778	0.772436
742	Rack1	P68040	-0.1	0.672877	0.931489
743	Prkacb	P68181	-0.17	0.867962	0.977995
744	Ywhaq	P68254	-0.05	0.834714	0.975201
745	Tubb4b	P68372	-0.14	0.542122	0.87121
746	Tuba1c	P68373	-0.08	0.749138	0.961514
747	Ywhah	P68510	0.04	0.853809	0.976099
748	Ranbp9	P69566	-0.42	0.16105	0.523107
749	Sbds	P70122	0.86	0.00123726	0.0144259
750	Kpnb1	P70168	-0.08	0.754647	0.961616
751	Pip5k1a	P70182	-0.49	0.114358	0.444005
752	Pip5k1a	P70182-3	-0.18	0.846315	0.975228
753	Kifap3	P70188	#N/A	#N/A	#N/A
754	Pkn1	P70268	6.64	1e-17	2.192e-16
755	Surf6	P70279	-0.18	0.440982	0.816482
756	Aup1	P70295	-0.03	0.935777	0.990204
757	Pebp1	P70296	1.14	0.0104356	0.0835723
758	Was	P70315	#N/A	#N/A	#N/A
759	Tial1	P70318	2.16	0.000734843	0.00897726
760	Hnrnph2	P70333	-0.01	0.933445	0.989979
761	Rock2	P70336	-6.64	1e-17	2.192e-16
762	Hint1	P70349	0.84	0.0177072	0.12395
763	Elavl1	P70372	0.23	0.321879	0.754014
764	Rad50	P70388	-0.42	0.404526	0.789297
765	Usp9x	P70398	-0.07	0.991194	0.999845
766	Tp53bp1	P70399	0.26	0.614116	0.903786
767	Idh3g	P70404	-0.16	0.513256	0.851605
768	Nherf1	P70441	0.44	0.423722	0.800279
769	Vasp	P70460	0.21	0.568872	0.890431
770	Naca	P70670	0.36	0.223197	0.6277
771	Casp3	P70677	0.29	0.358164	0.772436
772	Ctps1	P70698	-0.07	0.760114	0.961616
773	Gaa	P70699	0.86	0.00645076	0.056367
774	Cct7	P80313	0.4	0.0809686	0.371082
775	Cct2	P80314	0.15	0.503947	0.851603
776	Cct4	P80315	0.05	0.811141	0.971751
777	Cct5	P80316	0.13	0.573712	0.893165
778	Cct6a	P80317	0.04	0.844279	0.975228
779	Cct3	P80318	0.16	0.469331	0.833883
780	Renbp	P82343	-0.16	0.869416	0.977995
781	Stim2	P83093	#N/A	#N/A	#N/A
782	Wnk1	P83741	0.36	0.496971	0.850684
783	Phf5a	P83870	-0.31	0.187612	0.567572
784	Rpl36a	P83882	-0.26	0.258473	0.673574
785	Tubg1	P83887	0	0.883193	0.980493
786	Arf5	P84084	0	0.999937	0.999937
787	Erh	P84089	-0.23	0.335172	0.763876
788	Ap2m1	P84091	-0.06	0.801857	0.970016
789	Rhog	P84096	0.22	0.329555	0.758403
790	Rpl19	P84099	-0.3	0.206135	0.600863
791	Srsf3	P84104	-0.03	0.925215	0.987194
792	H3c2	P84228	1	0.000396346	0.00522469
793	Polr1d	P97304	-0.42	0.316624	0.749705
794	Mcm2	P97310	0.47	0.0384502	0.225527
795	Mcm6	P97311	-0.06	0.791899	0.96998
796	Csrp1	P97315	-0.38	0.549006	0.877129
797	Nxn	P97346	0.81	0.16913	0.536364
798	Rps3a	P97351	-0.22	0.342832	0.76653
799	Sms	P97355	-0.16	0.768151	0.963049
800	Sptlc2	P97363	0.17	0.495386	0.850684
801	Ncf4	P97369	0.38	0.191965	0.576196
802	Atp1b3	P97370	#N/A	#N/A	#N/A
803	Psme1	P97371	1	0.00995502	0.0800576
804	Frg1	P97376	-0.15	0.567077	0.890424
805	Cdk2	P97377	#N/A	#N/A	#N/A
806	G3bp2	P97379	1.74	0.000170568	0.00245056
807	Anxa11	P97384	#N/A	#N/A	#N/A
808	Lig3	P97386	1.44	0.000425663	0.00557284
809	Anxa4	P97429	-0.93	0.187209	0.567245
810	Anpep	P97449	-6.64	1e-17	2.192e-16
811	Atp5pf	P97450	-0.32	0.171494	0.536364
812	Bop1	P97452	0.31	0.381114	0.776829
813	Rps5	P97461	0.07	0.755216	0.961616
814	Ppp4c	P97470	0.13	0.699651	0.943073
815	Tarbp2	P97473	6.64	1e-17	2.192e-16
816	Eya3	P97480	0.1	0.79712	0.96998
817	Smarcc1	P97496	0.07	0.764079	0.961616
818	Polr2c	P97760	-0.1	0.821654	0.973497
819	Thumpd3	P97770	-0.07	0.97901	0.99842
820	Xrn1	P97789	0.89	0.118547	0.453276
821	Smn1	P97801	0.04	0.879069	0.980317
822	Fh	P97807-2	0.03	0.899132	0.981802
823	Pstpip1	P97814	#N/A	#N/A	#N/A
824	Map4k4	P97820	-6.64	1e-17	2.192e-16
825	Anp32e	P97822	#N/A	#N/A	#N/A
826	G3bp1	P97855	0.22	0.338333	0.765345
827	Rbbp6	P97868	-1.56	0.00221342	0.0233903
828	Gnpat	P98192	-0.06	0.981048	0.99842
829	Tubb5	P99024	0.02	0.930958	0.989239
830	Psmb4	P99026	#N/A	#N/A	#N/A
831	Rplp2	P99027	-0.07	0.790178	0.96998
832	Hmmr	Q00547	-0.01	0.920156	0.987194
833	G6pdx	Q00612	0.39	0.0877272	0.39176
834	Yy1	Q00899	-0.55	0.335938	0.763876
835	Hnrnpul2	Q00PI9	0.03	0.879075	0.980317
836	Top2a	Q01320	0.37	0.146616	0.496837
837	Sec23a	Q01405	0.94	0.00062122	0.00778758
838	Rsu1	Q01730	0.16	0.52159	0.85872
839	Nme2	Q01768	0.76	0.105452	0.426702
840	Vcp	Q01853	0.7	0.00218096	0.023175
841	Uba1	Q02053	0.43	0.0964568	0.412956
842	Nucb1	Q02819	0.4	0.414606	0.796333
843	Mark3	Q03141	0.28	0.570164	0.890534
844	Atp5f1a	Q03265	-0.12	0.602926	0.900042
845	Ikzf1	Q03267	0.93	0.0938668	0.405945
846	Eif2ak2	Q03963	0	0.977949	0.99842
847	Smarcad1	Q04692	0.51	0.266364	0.687599
848	Top1	Q04750	-0.2	0.391363	0.782047
849	Rac2	Q05144	0.22	0.33406	0.763531
850	Mark2	Q05512	-0.38	0.463445	0.829186
851	Fabp5	Q05816	1.08	4.68257e-05	0.000757904
852	Pc	Q05920	0.23	0.370349	0.776829
853	Larp7	Q05CL8	-0.17	0.471092	0.835693
854	Eif5b	Q05D44	0.24	0.282687	0.705062
855	Cab39	Q06138	-1.13	0.105691	0.427219
856	Ptpn2	Q06180	-0.06	0.993978	0.999845
857	Atp5me	Q06185	-0.18	0.443542	0.816482
858	Acads	Q07417	0.4	0.376397	0.776829
859	Bax	Q07813	0.9	0.137048	0.479755
860	Plk1	Q07832	-0.1	0.823118	0.973497
861	Lyar	Q08288	-0.24	0.312501	0.742723
862	Eps8	Q08509	0.39	0.397038	0.784539
863	Ssrp1	Q08943	0.79	0.00348673	0.0351976
864	Ncf1	Q09014	-0.51	0.17116	0.536364
865	B4galnt1	Q09200	-0.37	0.510654	0.851605
866	Gcnt1	Q09324	-0.47	0.459472	0.827914
867	Chd8	Q09XV5	-0.47	0.500569	0.850823
868	Trio	Q0KL02	1.11	0.064818	0.320002
869	Lrriq1	Q0P5X1	#N/A	#N/A	#N/A
870	Zc3h18	Q0P678	-0.5	0.031437	0.190209
871	Mcm10	Q0VBD2	-0.51	0.358555	0.772436
872	Rbm15	Q0VBL3	-0.36	0.284047	0.706159
873	Znf800	Q0VEE6	-0.09	0.971321	0.997863
874	Ppp4r2	Q0VGB7	0.11	0.75671	0.961616
875	Tanc1	Q0VGY8	0.01	0.912214	0.984873
876	Npepps	Q11011	0.05	0.826563	0.973497
877	Pepd	Q11136	-1.53	0.0217687	0.142015
878	Cdk12	Q14AX6	0.02	0.858658	0.977103
879	Itprid1	Q14B48	0.3	0.432212	0.806403
880	Cdca2	Q14B71	-0.32	0.455803	0.825915
881	Ptcd3	Q14C51	-0.2	0.38466	0.779892
882	Aars2	Q14CH7	0.15	0.690788	0.942311
883	Nsun2	Q1HFZ0	-0.03	0.893084	0.980493
884	Parp14	Q2EMV9	0.2	0.404923	0.789297
885	Fat4	Q2PZL6	#N/A	#N/A	#N/A
886	Pi4k2a	Q2TBE6	0.65	0.0440907	0.24909
887	Hsdl2	Q2TPA8	-0.31	0.579158	0.896487
888	Mlxip	Q2VPU4	-0.38	0.598461	0.900042
889	Msto1	Q2YDW2	-0.51	0.0505506	0.274773
890	Acot10	Q32MW3	0.12	0.706651	0.945185
891	Plekhf1	Q3TB82	#N/A	#N/A	#N/A
892	Milr1	Q3TB92	-0.64	0.381545	0.776829
893	Arhgap45	Q3TBD2	#N/A	#N/A	#N/A
894	Patl1	Q3TC46	#N/A	#N/A	#N/A
895	Cul4a	Q3TCH7	-0.36	0.539511	0.869514
896	Abraxas2	Q3TCJ1	-0.44	0.0968803	0.413845
897	Ppp1r21	Q3TDD9	-0.03	0.97044	0.997863
898	Faf2	Q3TDN2	-0.35	0.460729	0.828189
899	Stt3b	Q3TDQ1	#N/A	#N/A	#N/A
900	Hp1bp3	Q3TEA8	0.05	0.831104	0.973534
901	Gpatch4	Q3TFK5	0.03	0.836289	0.975228
902	Myl12b	Q3THE2	-0.01	0.975364	0.99842
903	Gtf2f1	Q3THK3	-0.3	0.452729	0.824293
904	Gmps	Q3THK7	0.27	0.265323	0.686371
905	Pde12	Q3TIU4	-0.15	0.834248	0.975201
906	Zc3h15	Q3TIV5	0.93	0.0883425	0.393591
907	Usp39	Q3TIX9	0.24	0.334563	0.763531
908	Fam98a	Q3TJZ6	-0.03	0.885111	0.980493
909	Smarca4	Q3TKT4	0.27	0.283867	0.706159
910	Prrc2c	Q3TLH4	0.07	0.743269	0.959025
911	Foxred1	Q3TQB2	-0.26	0.65975	0.921631
912	Hk3	Q3TRM8	-0.06	0.800201	0.96998
913	Alkbh5	Q3TSG4	#N/A	#N/A	#N/A
914	Krt2	Q3TTY5	2.69	1e-17	2.192e-16
915	Nr2c2ap	Q3TV70	-0.54	0.429786	0.803049
916	Uap1l1	Q3TW96	0.16	0.46547	0.831646
917	Srsf6	Q3TWW8	-0.16	0.488522	0.848718
918	Trmt1	Q3TX08	-0.1	0.923843	0.987194
919	Psmd1	Q3TXS7	-0.23	0.333791	0.763531
920	Cybc1	Q3TYS2	-0.01	0.937971	0.990563
921	Nol9	Q3TZX8	-0.22	0.722477	0.952849
922	Esyt2	Q3TZZ7	-0.14	0.939701	0.990763
923	Khsrp	Q3U0V1	0.03	0.881181	0.980317
924	Tradd	Q3U0V2	-0.36	0.359868	0.773425
925	Rars2	Q3U186	-0.87	0.0566739	0.290832
926	Isg20l2	Q3U1G5	-0.25	0.631467	0.906174
927	Ddb1	Q3U1J4	-0.26	0.66926	0.928651
928	Dennd4b	Q3U1Y4	1.63	0.00176031	0.0196868
929	Ctu2	Q3U308	-0.27	0.412843	0.795951
930	Rnf40	Q3U319	-0.49	0.103879	0.423466
931	Gse1	Q3U3C9	2.19	0.000266245	0.00366062
932	Mfsd12	Q3U481	-6.64	1e-17	2.192e-16
933	Cmpk2	Q3U5Q7	0.73	0.0205816	0.138065
934	Lbr	Q3U9G9	0	0.969628	0.997863
935	Slc16a10	Q3U9N9	-0.42	0.311791	0.741954
936	Trip13	Q3UA06	-0.31	0.195893	0.579818
937	Tbrg1	Q3UB74	-0.24	0.597345	0.900042
938	Otulin	Q3UCV8	-0.03	0.960721	0.995496
939	Atxn7l3b	Q3UD01	0.03	0.88122	0.980317
940	Ttll12	Q3UDE2	0.74	0.115828	0.44835
941	Wdr41	Q3UDP0	-0.26	0.756512	0.961616
942	Puf60	Q3UEB3	-0.04	0.861677	0.977995
943	Znhit6	Q3UFB2	0.01	0.83487	0.975201
944	Frmd8	Q3UFK8	-0.85	0.20043	0.588342
945	Nom1	Q3UFM5	0.21	0.395622	0.784539
946	Eif3j1	Q3UGC7	0.4	0.0803113	0.36851
947	Snx27	Q3UHD6	0.13	0.585455	0.899762
948	Dennd11	Q3UHG7	-0.26	0.66515	0.924804
949	Tnrc6a	Q3UHK8	0.16	0.697292	0.943073
950	Pdap1	Q3UHX2	#N/A	#N/A	#N/A
951	Spout1	Q3UHX9	-0.49	0.192814	0.576946
952	Babam1	Q3UI43	0.59	0.196273	0.58005
953	Arhgap17	Q3UIA2	0.09	0.6467	0.915098
954	Dtx3l	Q3UIR3	0.11	0.661981	0.923775
955	Edc4	Q3UJB9	-0.18	0.433005	0.806805
956	Usp19	Q3UJD6	0.81	0.000836109	0.00999163
957	Gtpbp2	Q3UJK4	0.77	0.00443734	0.0417197
958	Smu1	Q3UKJ7	0.19	0.606538	0.900042
959	Mccc2	Q3ULD5	-6.64	1e-17	2.192e-16
960	Spg7	Q3ULF4	-0.09	0.962995	0.996507
961	Lsg1	Q3UM18	-0.04	0.865816	0.977995
962	Afg2a	Q3UMC0	-0.06	0.990659	0.999845
963	Naf1	Q3UMQ8	0.35	0.49986	0.850823
964	Ppp1r12c	Q3UMT1	0.07	0.807194	0.971182
965	Eml4	Q3UMY5	#N/A	#N/A	#N/A
966	Nxt2	Q3UNA4	1.08	0.00574527	0.0513726
967	Skap2	Q3UND0	#N/A	#N/A	#N/A
968	Rmi2	Q3UPE3	0.35	0.497745	0.850823
969	Zc3hav1	Q3UPF5	-0.01	0.956332	0.994285
970	Sec31a	Q3UPL0	0	0.853762	0.976099
971	Cep63	Q3UPP8	-0.11	0.977246	0.99842
972	Tex10	Q3URQ0	-0.42	0.138933	0.48274
973	Sfswap	Q3USH5	#N/A	#N/A	#N/A
974	Krt76	Q3UV17	0.33	0.198368	0.583096
975	Vps51	Q3UVL4	-0.38	0.512242	0.851605
976	Tubal3	Q3UX10	-0.2	0.443145	0.816482
977	Custos	Q3UY34	#N/A	#N/A	#N/A
978	Ncbp1	Q3UYV9	0.08	0.698478	0.943073
979	Rnpc3	Q3UZ01	-0.86	0.0214282	0.140472
980	Ice2	Q3UZ18	-0.56	0.476537	0.836088
981	Lrrfip1	Q3UZ39	0.32	0.215149	0.616365
982	Esf1	Q3V1V3	-0.02	0.911614	0.98478
983	Mthfd1l	Q3V3R1	0.01	0.968077	0.997863
984	Srbd1	Q497V5	#N/A	#N/A	#N/A
985	Ddx49	Q4FZF3	-0.19	0.599538	0.900042
986	Odr4	Q4PJX1	-0.01	0.924931	0.987194
987	Ccdc88b	Q4QRL3	-0.22	0.744842	0.959284
988	Pds5b	Q4VA53	-0.66	0.234673	0.647631
989	Cdv3	Q4VAA2	-2.51	3.40635e-05	0.00056566
990	Tapt1	Q4VBD2	#N/A	#N/A	#N/A
991	Maea	Q4VC33	-0.91	0.0119572	0.0937995
992	Ddx17	Q501J6	-0.19	0.407966	0.791908
993	Lrrc47	Q505F5	-0.27	0.244777	0.659029
994	Srrm1	Q52KI8	-0.32	0.175264	0.543504
995	Ddx46	Q569Z5	-6.64	1e-17	2.192e-16
996	Thrap3	Q569Z6	-0.4	0.130421	0.466257
997	Scn2b	Q56A07	-0.56	0.018261	0.126443
998	Aldh16a1	Q571I9	-0.33	0.294389	0.717637
999	Ndufaf2	Q59J78	0.37	0.479837	0.840099
1000	Rnf20	Q5DTM8	1.23	0.028701	0.179311
1001	Pcnx2	Q5DU28	0.39	0.102851	0.423466
1002	Zfyve26	Q5DU37	0.51	0.339564	0.765345
1003	Ehmt1	Q5DW34	-0.2	0.789892	0.96998
1004	Tmem256	Q5F285	6.64	1e-17	2.192e-16
1005	Nufip2	Q5F2E7	-0.06	0.790073	0.96998
1006	Taok1	Q5F2E8	-0.12	0.880515	0.980317
1007	Arhgap1	Q5FWK3	-0.08	0.973596	0.998257
1008	Drosha	Q5HZJ0	-0.31	0.593729	0.900042
1009	Xaf1	Q5NBU8	-0.54	0.285455	0.708282
1010	Dph1	Q5NCQ5	-0.34	0.265478	0.686371
1011	Wdr81	Q5ND34	0.65	0.241734	0.656256
1012	Slc10a5	Q5PT54	0.58	0.0936806	0.405945
1013	Nol10	Q5RJG1	-0.39	0.181389	0.558433
1014	Krtcap2	Q5RL79	0.24	0.443174	0.816482
1015	Igf2bp2	Q5SF07	0.15	0.49259	0.850684
1016	Rbm27	Q5SFM8	-0.43	0.354061	0.771328
1017	Vps54	Q5SPW0	1.21	0.0291481	0.180042
1018	Utp18	Q5SSI6	-0.96	0.0198844	0.135724
1019	Tns3	Q5SSZ5	0.17	0.461321	0.828294
1020	Myo1g	Q5SUA5	-0.4	0.474053	0.835693
1021	Luc7l3	Q5SUF2	-0.16	0.500541	0.850823
1022	Pfas	Q5SUR0	0.37	0.151546	0.507733
1023	Cluh	Q5SW19	0.26	0.387846	0.782047
1024	Ssh2	Q5SW75	-0.27	0.735509	0.953824
1025	Tsr1	Q5SWD9	-0.03	0.891002	0.980493
1026	Acaca	Q5SWU9	0.13	0.592348	0.900042
1027	Specc1	Q5SXY1	0.66	0.111904	0.439181
1028	Myo1d	Q5SYD0	-0.93	0.0212655	0.140162
1029	Tmem199	Q5SYH2	0.05	0.812345	0.971751
1030	Ubr3	Q5U430	-1.03	0.114184	0.444005
1031	Dnajc11	Q5U458	#N/A	#N/A	#N/A
1032	Uimc1	Q5U5Q9	-6.64	1e-17	2.192e-16
1033	NA.1866	Q5XFZ0	0.29	0.561407	0.885508
1034	Utp20	Q5XG71	0.47	0.0759671	0.358757
1035	Acbd5	Q5XG73-3	-1.87	0.003671	0.0363867
1036	Leo1	Q5XJE5	#N/A	#N/A	#N/A
1037	Arcn1	Q5XJY5	0.05	0.812335	0.971751
1038	Nfatc2	Q60591	-0.59	0.137823	0.479755
1039	Xrcc1	Q60596	-6.64	1e-17	2.192e-16
1040	Ogdh	Q60597	0.16	0.512035	0.851605
1041	Myl6	Q60605	-0.12	0.612802	0.903227
1042	Prdm1	Q60636	#N/A	#N/A	#N/A
1043	Hnrnpd	Q60668	-0.41	0.0830843	0.376113
1044	Psmb6	Q60692	0.44	0.0905452	0.400613
1045	Ski	Q60698	#N/A	#N/A	#N/A
1046	Samhd1	Q60710	0.24	0.291469	0.715339
1047	P4ha1	Q60715	0	0.953894	0.994061
1048	Csnk2a1	Q60737	#N/A	#N/A	#N/A
1049	Khdrbs1	Q60749	-0.38	0.104085	0.423854
1050	Gcdh	Q60759	-0.02	0.967145	0.997863
1051	Stxbp3	Q60770	-0.26	0.400055	0.788597
1052	Rasa3	Q60790	0.03	0.859695	0.977384
1053	Dvl2	Q60838	0.01	0.845249	0.975228
1054	Hells	Q60848	-0.04	0.859925	0.977384
1055	Serpinb6	Q60854	-0.08	0.732966	0.952849
1056	Ripk1	Q60855	#N/A	#N/A	#N/A
1057	Stip1	Q60864	0.54	0.0176583	0.12395
1058	Caprin1	Q60865	0.25	0.271029	0.6945
1059	Arhgef2	Q60875	0.06	0.78355	0.96815
1060	Eps15l1	Q60902	-0.06	0.922084	0.987194
1061	Vdac2	Q60930	0.29	0.197737	0.582579
1062	Vdac3	Q60931	-0.42	0.174363	0.542463
1063	Vdac1	Q60932-2	0.36	0.127473	0.460873
1064	Mxd4	Q60948	#N/A	#N/A	#N/A
1065	Cep250	Q60952	#N/A	#N/A	#N/A
1066	Kpna1	Q60960	0.23	0.35911	0.77266
1067	Rbbp4	Q60972	0.07	0.766375	0.963049
1068	Rbbp7	Q60973	0.75	0.00826431	0.069577
1069	Asns	Q61024	-0.22	0.355115	0.771328
1070	Tmpo	Q61029	0.11	0.610696	0.901705
1071	Tmpo	Q61033	-0.09	0.693812	0.943073
1072	Hars1	Q61035	#N/A	#N/A	#N/A
1073	Nin	Q61043	-6.64	1e-17	2.192e-16
1074	Ppm1g	Q61074	-0.22	0.696533	0.943073
1075	Cdc37	Q61081	0.15	0.499458	0.850823
1076	Abcb7	Q61102	#N/A	#N/A	#N/A
1077	Dpf2	Q61103	-0.29	0.236819	0.651211
1078	Sdf4	Q61112	0.36	0.496464	0.850684
1079	Prpf4b	Q61136	-0.56	0.141906	0.489523
1080	Psen2	Q61144	0.04	0.853083	0.976099
1081	Ctcf	Q61164	0.14	0.606989	0.900042
1082	Mapre1	Q61166	-0.05	0.984331	0.999178
1083	Prdx2	Q61171	0.16	0.475772	0.836088
1084	Tsg101	Q61187	0.41	0.283135	0.705722
1085	Clns1a	Q61189	0.92	0.101492	0.423466
1086	Hcfc1	Q61191	0.38	0.0998203	0.421244
1087	Pik3c2a	Q61194	-0.36	0.217315	0.618938
1088	Psap	Q61207	#N/A	#N/A	#N/A
1089	Arhgef1	Q61210	-0.35	0.471699	0.835693
1090	Eif2d	Q61211	0.52	0.341281	0.765345
1091	Lcp1	Q61233	0.69	0.00264407	0.0272652
1092	Igbp1	Q61249	0.25	0.408828	0.791908
1093	Soat1	Q61263	-0.72	0.00251896	0.0260451
1094	Hspa4	Q61316	0.09	0.697258	0.943073
1095	Tnfaip2	Q61333	#N/A	#N/A	#N/A
1096	Hadh	Q61425	0.29	0.299917	0.726211
1097	Ccnh	Q61458	6.64	1e-17	2.192e-16
1098	Znf638	Q61464	#N/A	#N/A	#N/A
1099	Trim25	Q61510	-0.49	0.0409873	0.235276
1100	Erbb4	Q61527	#N/A	#N/A	#N/A
1101	Glg1	Q61543	-0.79	0.0309056	0.187585
1102	Ewsr1	Q61545	-0.15	0.534125	0.867569
1103	Adgre1	Q61549	-0.33	0.710651	0.948888
1104	Fdxr	Q61578	-0.33	0.568559	0.890431
1105	Fxr1	Q61584	0.15	0.512463	0.851605
1106	Ktn1	Q61595	-0.37	0.248252	0.659029
1107	Gdi2	Q61598	0.92	6.30943e-05	0.000979878
1108	Arhgdib	Q61599	-0.87	0.0837278	0.377404
1109	Ddx19a	Q61655	0.08	0.726266	0.952849
1110	Ddx5	Q61656	-0.06	0.800244	0.96998
1111	Atrx	Q61687	-1.05	0.039219	0.229251
1112	Hsph1	Q61699	0.25	0.277333	0.699441
1113	Mrps31	Q61733	-0.25	0.464887	0.830991
1114	Eif2b4	Q61749	0.12	0.626355	0.906174
1115	Phgdh	Q61753	-0.03	0.915457	0.986069
1116	Kif5b	Q61768	0.14	0.525255	0.862903
1117	Kif3b	Q61771	#N/A	#N/A	#N/A
1118	Lasp1	Q61792	1.15	1.21487e-05	0.000208979
1119	Melk	Q61846	0.04	0.865222	0.977995
1120	Myh10	Q61879	-0.47	0.0457984	0.256846
1121	Mcm7	Q61881	-0.09	0.706354	0.945185
1122	Npm1	Q61937	0.13	0.574396	0.893564
1123	Pcbp2	Q61990	0.04	0.849435	0.975228
1124	Ctr9	Q62018	-0.57	0.219429	0.622148
1125	Pea15	Q62048	0.23	0.618326	0.90496
1126	Ppp1r14b	Q62084	0.53	0.346953	0.768582
1127	Srsf2	Q62093	0.03	0.890417	0.980493
1128	Ddx3x	Q62167	-0.18	0.434716	0.807931
1129	Ssr4	Q62186	-0.21	0.362521	0.776829
1130	Ttf1	Q62187	-6.64	1e-17	2.192e-16
1131	Snrpa	Q62189	-0.68	0.0231491	0.149747
1132	Sf3a2	Q62203	-0.71	0.194452	0.578231
1133	Snrpc	Q62241	6.64	1e-17	2.192e-16
1134	Trim28	Q62318	0.01	0.939836	0.990763
1135	Tsn	Q62348	-0.6	0.442437	0.816482
1136	Tfrc	Q62351	0.44	0.0550447	0.285476
1137	Snrnp70	Q62376	-0.02	0.932329	0.9896
1138	Zrsr2	Q62377	-0.73	0.292124	0.715498
1139	Tpd52	Q62393	6.64	1e-17	2.192e-16
1140	Speg	Q62407	-0.77	0.281127	0.703001
1141	Sorbs1	Q62417	-0.3	0.397164	0.784539
1142	Dbnl	Q62418	0.41	0.450365	0.823059
1143	Ndufa4	Q62425	-0.14	0.552134	0.879733
1144	Cstb	Q62426	0.24	0.375211	0.776829
1145	Fkbp3	Q62446	0.21	0.54048	0.869862
1146	Eif4g2	Q62448	-0.26	0.262427	0.680641
1147	Vat1	Q62465	-0.02	0.950974	0.993138
1148	Commd3	Q63829	-0.09	0.812133	0.971751
1149	Mapk3	Q63844	1.69	0.00852057	0.0713645
1150	Nup62	Q63850	-0.22	0.349369	0.768582
1151	Raly	Q64012	-0.43	0.146104	0.496318
1152	Ccdc18	Q640L5	#N/A	#N/A	#N/A
1153	Arhgap30	Q640N3	-0.23	0.713752	0.949497
1154	Angptl1	Q640P2	-1.32	0.0408335	0.235191
1155	Maoa	Q64133	-0.01	0.96117	0.995693
1156	Sf1	Q64213	0.46	0.0770928	0.359449
1157	Cdk6	Q64261	0.37	0.16612	0.53236
1158	Ifit1	Q64282	0.05	0.827349	0.973497
1159	Stxbp2	Q64324	0.17	0.505277	0.851605
1160	Sqstm1	Q64337	-0.07	0.91895	0.986595
1161	Isg15	Q64339	0.13	0.567575	0.890431
1162	Ifit3	Q64345	1.01	0.000123345	0.00184106
1163	Cdkn2a	Q64364	-0.1	0.76038	0.961616
1164	Fkbp5	Q64378	#N/A	#N/A	#N/A
1165	Atp7a	Q64430	#N/A	#N/A	#N/A
1166	Hspe1	Q64433	0.96	6.53297e-05	0.0010105
1167	Sord	Q64442	#N/A	#N/A	#N/A
1168	Tpp2	Q64514	0.19	0.397178	0.784539
1169	Gk	Q64516	#N/A	#N/A	#N/A
1170	Gpd2	Q64521	-1.16	0.0777833	0.361299
1171	Srm	Q64674	0.04	0.855483	0.976099
1172	Rbl1	Q64701	1.59	0.00756701	0.0647925
1173	Vcl	Q64727	-6.64	1e-17	2.192e-16
1174	Gart	Q64737	-0.07	0.77557	0.967822
1175	Wapl	Q65Z40	-0.39	0.416446	0.797149
1176	Sbno1	Q689Z5	-1.06	0.103845	0.423466
1177	Cltc	Q68FD5	-0.03	0.914364	0.986069
1178	Atg9a	Q68FE2	0.32	0.541314	0.870277
1179	Git1	Q68FF6	6.64	1e-17	2.192e-16
1180	Galk2	Q68FH4	-0.46	0.542471	0.871407
1181	Ahcyl2	Q68FL4	-0.46	0.0539542	0.282503
1182	Mars1	Q68FL6	-0.09	0.706671	0.945185
1183	Peak1	Q69Z38	#N/A	#N/A	#N/A
1184	Znf512	Q69Z99	-6.64	1e-17	2.192e-16
1185	Cdk13	Q69ZA1	-0.84	0.252485	0.666115
1186	Zcchc2	Q69ZB8	#N/A	#N/A	#N/A
1187	Myof	Q69ZN7	-0.16	0.869712	0.977995
1188	Pnkd	Q69ZP3-2	-0.77	0.0884762	0.393729
1189	Hbs1l	Q69ZS7	-0.19	0.845882	0.975228
1190	Morc2a	Q69ZX6	-1.12	0.0505853	0.274773
1191	Ltn1	Q6A009	-0.16	0.887932	0.980493
1192	Pds5a	Q6A026	-0.16	0.569668	0.890534
1193	Swap70	Q6A028	-6.64	1e-17	2.192e-16
1194	Cep170	Q6A065	1.09	0.0556809	0.286701
1195	Cdc5l	Q6A068	0.15	0.496386	0.850684
1196	Larp4b	Q6A0A2	0.05	0.816545	0.971751
1197	FAM120A	Q6A0A9	-0.19	0.421785	0.800279
1198	Rftn1	Q6A0D4	0.51	0.261955	0.680641
1199	Usp7	Q6A4J8	-0.12	0.755104	0.961616
1200	C9orf72	Q6DFW0	#N/A	#N/A	#N/A
1201	Nop58	Q6DFW4	-0.08	0.70721	0.945576
1202	Smarca2	Q6DIC0	0.52	0.351807	0.771022
1203	Pfkfb4	Q6DTY7-3	0.34	0.237399	0.651699
1204	Nomo1	Q6GQT9	0.07	0.746038	0.960014
1205	Hist2h2aa1;	Q6GSS7	-0.35	0.245908	0.659029
1206	Tpm4	Q6IRU2	0.07	0.806223	0.971182
1207	Cltb	Q6IRU5-2	-0.45	0.058274	0.296471
1208	Nipbl	Q6KCD5	-0.35	0.643223	0.91487
1209	Pdcd11	Q6NS46	-0.36	0.126206	0.458463
1210	Ltv1	Q6NSQ7	-0.15	0.535299	0.868248
1211	Npepl1	Q6NSR8	6.64	1e-17	2.192e-16
1212	U2surp	Q6NV83	0.09	0.712518	0.949497
1213	Pptc7	Q6NVE9	#N/A	#N/A	#N/A
1214	Cpsf6	Q6NVF9	-0.4	0.207523	0.604447
1215	Rprd2	Q6NXI6	#N/A	#N/A	#N/A
1216	Sec23ip	Q6NZC7	0.12	0.584977	0.899762
1217	Zc3h11a	Q6NZF1	0.4	0.100006	0.421397
1218	Eif4g1	Q6NZJ6	0.2	0.386501	0.78156
1219	Rbm26	Q6NZN0	-0.6	0.111896	0.439181
1220	Ddx31	Q6NZQ2	#N/A	#N/A	#N/A
1221	Sri	Q6P069	0.53	0.220927	0.624818
1222	Xpnpep1	Q6P1B1	6.64	1e-17	2.192e-16
1223	Ppp2r2a	Q6P1F6	-0.06	0.795422	0.96998
1224	Heatr6	Q6P1G0	0.02	0.857751	0.977023
1225	Ankle2	Q6P1H6	0.59	0.214221	0.614623
1226	Ppp4r3a	Q6P2K6	-0.73	0.00900801	0.0746286
1227	Bckdhb	Q6P3A8	#N/A	#N/A	#N/A
1228	Arl11	Q6P3A9	#N/A	#N/A	#N/A
1229	Sik3	Q6P4S6	-0.48	0.433577	0.807379
1230	Snrnp200	Q6P4T2	0.03	0.899564	0.981994
1231	Abcf1	Q6P542	0.11	0.635132	0.908414
1232	Inppl1	Q6P549	-6.64	1e-17	2.192e-16
1233	Rrp12	Q6P5B0	-0.08	0.747904	0.961447
1234	Smchd1	Q6P5D8	0.12	0.619792	0.905173
1235	Uggt1	Q6P5E4	0.02	0.941013	0.991291
1236	Xpo1	Q6P5F9	0.01	0.896222	0.980493
1237	Shkbp1	Q6P7W2	-0.19	0.837078	0.975228
1238	Pcnp	Q6P8I4	1.35	0.00396884	0.0384456
1239	Snx6	Q6P8X1	0.33	0.37428	0.776829
1240	Kif15	Q6P9L6	0.14	0.710677	0.948888
1241	Fhod1	Q6P9Q4	2.25	0.000378894	0.00501186
1242	Ddx51	Q6P9R1	-0.43	0.176795	0.547808
1243	Txlna	Q6PAM1	0.24	0.323499	0.755303
1244	Rexo4	Q6PAQ4	-0.83	0.210152	0.608579
1245	Gapvd1	Q6PAR5	0.04	0.785078	0.96815
1246	Lrpprc	Q6PB66	0.04	0.857824	0.977023
1247	Ano8	Q6PB70	-1.23	0.0861343	0.385994
1248	Kdm3a	Q6PCM1	#N/A	#N/A	#N/A
1249	Pigs	Q6PD26	0.01	0.880594	0.980317
1250	Smarcc2	Q6PDG5	-1.11	0.0494987	0.273993
1251	Ecpas	Q6PDI5	0.41	0.420218	0.800279
1252	Kmt2d	Q6PDK2	#N/A	#N/A	#N/A
1253	Dync1li2	Q6PDL0	0.38	0.481946	0.840721
1254	Srsf1	Q6PDM2	-0.1	0.685083	0.938899
1255	Chd4	Q6PDQ2	0.11	0.64718	0.915098
1256	Snrnp40	Q6PE01	0.46	0.365853	0.776829
1257	Nup98	Q6PFD9	0.04	0.796322	0.96998
1258	Tra2a	Q6PFR5	-0.58	0.179801	0.555773
1259	Naa50	Q6PGB6	1.16	0.016338	0.116926
1260	Dhx29	Q6PGC1	-0.08	0.762932	0.961616
1261	Slc35e3	Q6PGC7	#N/A	#N/A	#N/A
1262	Gmip	Q6PGG2	-0.42	0.076024	0.358757
1263	Bud31	Q6PGH1	0.4	0.227841	0.635844
1264	Jpt2	Q6PGH2	0.57	0.323505	0.755303
1265	Washc2	Q6PGL7	#N/A	#N/A	#N/A
1266	Camk2d	Q6PHZ2	-0.07	0.759808	0.961616
1267	Atp1a3	Q6PIC6	-0.02	0.941109	0.991291
1268	Nudcd1	Q6PIP5	-0.19	0.782807	0.96815
1269	Dmxl1	Q6PNC0	0.5	0.364735	0.776829
1270	Rif1	Q6PR54	-0.13	0.893468	0.980493
1271	Gnas	Q6R0H7	-0.15	0.807397	0.971182
1272	Cenpe	Q6RT24	-1.19	0.0559375	0.287636
1273	Dnmbp	Q6TXD4	6.64	1e-17	2.192e-16
1274	Myh14	Q6URW6	0.26	0.293436	0.716723
1275	Ranbp10	Q6VN19	-0.32	0.559013	0.883606
1276	Ubr2	Q6WKZ8	-0.27	0.38964	0.782047
1277	Arhgap10	Q6Y5D8	#N/A	#N/A	#N/A
1278	Gigyf2	Q6Y7W8	-6.64	1e-17	2.192e-16
1279	Sbf1	Q6ZPE2	0.08	0.727158	0.952849
1280	Wdr90	Q6ZPG2	-6.64	1e-17	2.192e-16
1281	Ube2o	Q6ZPJ3	0.1	0.659695	0.921631
1282	Ddx55	Q6ZPL9	-0.7	0.0205874	0.138065
1283	Smpd4	Q6ZPR5	1.44	0.000641857	0.00791692
1284	Kifbp	Q6ZPU9	-0.14	0.911281	0.98478
1285	Kdm3b	Q6ZPY7	-0.03	0.977055	0.99842
1286	Zc3h4	Q6ZPZ3	-6.64	1e-17	2.192e-16
1287	Cnot1	Q6ZQ08	-1.42	0.0291804	0.180042
1288	Cand1	Q6ZQ38	-0.06	0.804279	0.971182
1289	Larp1	Q6ZQ58	0.04	0.84718	0.975228
1290	Kdm1a	Q6ZQ88	#N/A	#N/A	#N/A
1291	Nbeal2	Q6ZQA0	0.49	0.374981	0.776829
1292	Nup188	Q6ZQH8	-0.38	0.491673	0.850684
1293	Mlec	Q6ZQI3	-0.06	0.993232	0.999845
1294	Acap2	Q6ZQK5	0.32	0.386116	0.78156
1295	Ugt1a7	Q6ZQM8	#N/A	#N/A	#N/A
1296	Rps9	Q6ZWN5	-0.25	0.278448	0.700871
1297	Spcs3	Q6ZWQ7	-0.16	0.558486	0.883606
1298	Rps27	Q6ZWU9	-0.29	0.209689	0.608579
1299	Rpl10	Q6ZWV3	-0.18	0.452205	0.824293
1300	Rpl35	Q6ZWV7	-0.25	0.277823	0.699757
1301	Eif2s1	Q6ZWX6	0.08	0.728919	0.952849
1302	Rps27l	Q6ZWY3	-0.34	0.157656	0.516895
1303	Tmsb10	Q6ZWY8	1.84	2.84694e-10	5.84003e-09
1304	Akap9	Q70FJ1	-0.74	0.0839221	0.377404
1305	Fblim1	Q71FD7	0.26	0.538171	0.869514
1306	Recql4	Q75NR7	-0.65	0.334415	0.763531
1307	Polr1g	Q76KJ5	0.07	0.705937	0.945185
1308	Mindy1	Q76LS9	0.7	0.237507	0.651699
1309	Ppp2r1a	Q76MZ3	0.02	0.922911	0.987194
1310	Stambpl1	Q76N33	0.04	0.863034	0.977995
1311	Atp5mk	Q78IK2	0.06	0.806882	0.971182
1312	Slc39a4	Q78IQ7	#N/A	#N/A	#N/A
1313	Fbxo22	Q78JE5	0.14	0.551552	0.879733
1314	Snd1	Q78PY7	-0.02	0.945904	0.993018
1315	Polr1f	Q78WZ7	0.51	0.327402	0.756575
1316	Nap1l4	Q78ZA7	-0.42	0.565365	0.889192
1317	Mtch2	Q791V5	0.15	0.536826	0.869376
1318	Brd2	Q7JJ13	#N/A	#N/A	#N/A
1319	Picalm	Q7M6Y3	-0.23	0.375676	0.776829
1320	Pank2	Q7M753	-0.1	0.892745	0.980493
1321	Cyfip1	Q7TMB8	0	0.996358	0.999929
1322	Eri1	Q7TMF2	#N/A	#N/A	#N/A
1323	Ndufa12	Q7TMF3	-0.18	0.446404	0.819403
1324	Syncrip	Q7TMK9	-0.26	0.267346	0.689208
1325	Tubb2a	Q7TMM9	-0.11	0.648268	0.915259
1326	Thoc7	Q7TMY4	-0.68	0.212944	0.614041
1327	Huwe1	Q7TMY8	-0.2	0.443787	0.816482
1328	Cpeb4	Q7TN98	6.64	1e-17	2.192e-16
1329	Luc7l2	Q7TNC4	-0.24	0.314875	0.746976
1330	Dek	Q7TNV0	0.25	0.316326	0.749617
1331	Ints3	Q7TPD0	-1.98	0.00197916	0.0215072
1332	Slc7a6os	Q7TPE5	-0.09	0.916408	0.98607
1333	Prrc2b	Q7TPM1	-6.64	1e-17	2.192e-16
1334	Actn1	Q7TPR4	2.77	1e-17	2.192e-16
1335	Mybbp1a	Q7TPV4	-0.06	0.794998	0.96998
1336	Lnpk	Q7TQ95	1.52	0.00744285	0.0640152
1337	Gpatch2	Q7TQC7-2	0.86	0.162535	0.52415
1338	Atxn2l	Q7TQH0	0.41	0.0691485	0.333652
1339	Otub1	Q7TQI3	-0.18	0.453287	0.824293
1340	Exosc3	Q7TQK4	-0.66	0.00810808	0.0685079
1341	Ccdc93	Q7TQK5	0.02	0.898078	0.980931
1342	Ckap2l	Q7TS74	#N/A	#N/A	#N/A
1343	Prrc2a	Q7TSC1	0.23	0.378002	0.776829
1344	Ctdp1	Q7TSG2	-0.56	0.389978	0.782047
1345	Plekhm1	Q7TSI1	-0.52	0.468218	0.833341
1346	Ppp6r1	Q7TSI3	#N/A	#N/A	#N/A
1347	Pcdh8	Q7TSK3	#N/A	#N/A	#N/A
1348	Pgm2	Q7TSV4	0.23	0.612112	0.9031
1349	Sgo2	Q7TSY8	-0.51	0.349829	0.768582
1350	Elp1	Q7TT37	0.03	0.868784	0.977995
1351	Cdc42bpb	Q7TT50	-0.48	0.141141	0.488203
1352	Gvin1	Q80SU7	0.26	0.24692	0.659029
1353	Mib1	Q80SY4	0.29	0.535236	0.868248
1354	Prpf38b	Q80SY5	0.02	0.933339	0.989979
1355	Gng5	Q80SZ7	-0.48	0.50605	0.851605
1356	Rsbn1	Q80T69	-0.21	0.376675	0.776829
1357	Dcaf5	Q80T85	-0.13	0.828831	0.973497
1358	Selenoi	Q80TA1	-0.2	0.762802	0.961616
1359	Gramd1b	Q80TI0	0.06	0.843231	0.975228
1360	Phf8	Q80TJ7	-0.85	0.256638	0.67146
1361	Ppm1e	Q80TL0	#N/A	#N/A	#N/A
1362	Nisch	Q80TM9	0.08	0.766638	0.963049
1363	Dnajc16	Q80TN4	-0.61	0.172288	0.536878
1364	Adgrl3	Q80TS3	#N/A	#N/A	#N/A
1365	Pum2	Q80U58	-0.24	0.473905	0.835693
1366	Suz12	Q80U70	#N/A	#N/A	#N/A
1367	Nup214	Q80U93	-0.25	0.289438	0.713092
1368	Ube3c	Q80U95	#N/A	#N/A	#N/A
1369	Septin9	Q80UG5	0.26	0.276593	0.698492
1370	Rab3gap1	Q80UJ7	0.36	0.22763	0.635844
1371	Naa15	Q80UM3	0.1	0.652582	0.917537
1372	Dgkz	Q80UP3	-0.51	0.134603	0.474659
1373	Ankzf1	Q80UU1	#N/A	#N/A	#N/A
1374	Rpp38	Q80UU2	0	0.870463	0.977995
1375	Polr2e	Q80UW8	-0.29	0.630758	0.906174
1376	Sdad1	Q80UZ2	-0.24	0.424742	0.800279
1377	Galnt7	Q80VA0	#N/A	#N/A	#N/A
1378	Fam98b	Q80VD1	0.85	0.000243143	0.00339162
1379	Trim56	Q80VI1	-0.03	0.909826	0.98478
1380	Tdrkh	Q80VL1	-0.45	0.150061	0.505829
1381	Ppp1r10	Q80W00	0.13	0.579585	0.896487
1382	Wipi2	Q80W47	#N/A	#N/A	#N/A
1383	Mtdh	Q80WJ7	0.06	0.797658	0.96998
1384	Vrk1	Q80X41	-0.2	0.733801	0.952849
1385	Ubap2l	Q80X50	0.17	0.502072	0.850823
1386	Pelo	Q80X73	-0.16	0.779232	0.96815
1387	Mrps7	Q80X85	-0.35	0.134369	0.474659
1388	Flnb	Q80X90	0.28	0.210772	0.609746
1389	Fam76b	Q80XP8	-0.95	0.000464766	0.00604353
1390	Glrx5	Q80Y14	-0.04	0.962104	0.996122
1391	Ddx10	Q80Y44	-0.81	0.0514615	0.276479
1392	Rmnd5a	Q80YQ8	-0.14	0.900022	0.982215
1393	Znf598	Q80YR4	-1.71	4.24944e-06	7.54669e-05
1394	Safb2	Q80YR5	-0.74	0.151422	0.507733
1395	Pde4dip	Q80YT7	#N/A	#N/A	#N/A
1396	Zc3hc1	Q80YV2	-0.33	0.186253	0.566019
1397	Crls1	Q80ZM8	-0.38	0.502683	0.851343
1398	Mrps26	Q80ZS3	-0.23	0.322129	0.754014
1399	Them6	Q80ZW2	-1.39	3.57292e-09	7.21354e-08
1400	Ankfy1	Q810B6	-0.17	0.456127	0.82611
1401	Grwd1	Q810D6	-0.39	0.103618	0.423466
1402	Ccdc50	Q810U5	#N/A	#N/A	#N/A
1403	Pdk1	Q8BFP9	-0.4	0.157386	0.516874
1404	Wdr82	Q8BFQ4	0.28	0.366098	0.776829
1405	Tufm	Q8BFR5	-0.23	0.32323	0.755303
1406	Rnf214	Q8BFU3	0.54	0.349198	0.768582
1407	Pcid2	Q8BFV2	-0.61	0.218735	0.622148
1408	Tnpo1	Q8BFY9	-1.39	0.00457891	0.0426328
1409	Actbl2	Q8BFZ3	0.53	0.101516	0.423466
1410	Hnrnpa3	Q8BG05-2	0.08	0.726239	0.952849
1411	Psmd11	Q8BG32	-0.06	0.823277	0.973497
1412	Sv2b	Q8BG39	0.48	0.381411	0.776829
1413	Cwf19l2	Q8BG79	0.06	0.751285	0.961514
1414	Poldip3	Q8BG81	-0.01	0.924926	0.987194
1415	Oxa1l	Q8BGA9	0.05	0.76012	0.961616
1416	Limd2	Q8BGB5	0.17	0.504429	0.851605
1417	Htatsf1	Q8BGC0	-0.29	0.758096	0.961616
1418	Eif4b	Q8BGD9	0.22	0.370317	0.776829
1419	Atg4b	Q8BGE6	-0.29	0.48984	0.84947
1420	Vipas39	Q8BGQ1	-1.01	0.12224	0.458463
1421	Aars1	Q8BGQ7	0.25	0.267842	0.690021
1422	Mak16	Q8BGS0	0.22	0.639676	0.912018
1423	Cept1	Q8BGS7	-0.13	0.716989	0.950698
1424	Timm29	Q8BGX2	-0.94	0.0509279	0.275154
1425	Fam210a	Q8BGY7	#N/A	#N/A	#N/A
1426	Pck2	Q8BH04	-0.59	0.0109578	0.087027
1427	Tm9sf4	Q8BH24	0.53	0.143676	0.492972
1428	Wdr48	Q8BH57	#N/A	#N/A	#N/A
1429	Slc25a12	Q8BH59	-0.25	0.289218	0.713008
1430	Sephs1	Q8BH69	0.02	0.82456	0.973497
1431	Nup107	Q8BH74	-0.29	0.426395	0.800279
1432	Dglucy	Q8BH86	0.41	0.45902	0.827914
1433	Echs1	Q8BH95	0.2	0.538161	0.869514
1434	Wdr3	Q8BHB4	0.39	0.462536	0.829186
1435	Ptbp3	Q8BHD7	-0.21	0.496105	0.850684
1436	Prr11	Q8BHE0	#N/A	#N/A	#N/A
1437	Cggbp1	Q8BHG9	-6.64	1e-17	2.192e-16
1438	Slu7	Q8BHJ9	-0.05	0.98178	0.99842
1439	Psmf1	Q8BHL8	#N/A	#N/A	#N/A
1440	Txlng	Q8BHN1	-0.19	0.841659	0.975228
1441	Ganab	Q8BHN3	0.13	0.583985	0.898942
1442	Rbm45	Q8BHN5	-6.64	1e-17	2.192e-16
1443	Rbm22	Q8BHS3	-0.65	0.0851994	0.382251
1444	Armcx3	Q8BHS6	1.05	0.0728473	0.345844
1445	Cyria	Q8BHZ0	-0.2	0.665986	0.925625
1446	Cdkn2aip	Q8BI72	-2.32	3.81898e-09	7.66996e-08
1447	Frmd4a	Q8BIE6	0.24	0.329577	0.758403
1448	Fbxo28	Q8BIG4	-2.25	0.000702586	0.00861061
1449	Comtd1	Q8BIG7	0.93	0.00418059	0.0397934
1450	Iars2	Q8BIJ6	0.41	0.0901568	0.399817
1451	Rufy1	Q8BIJ7	-0.16	0.503925	0.851603
1452	Cstf2	Q8BIQ5	-6.64	1e-17	2.192e-16
1453	Chtf18	Q8BIW9	0.07	0.75317	0.961616
1454	Arl14ep	Q8BIX3	-0.45	0.448777	0.821723
1455	Snip1	Q8BIZ6	#N/A	#N/A	#N/A
1456	Cox15	Q8BJ03	#N/A	#N/A	#N/A
1457	Zc3h14	Q8BJ05	#N/A	#N/A	#N/A
1458	Marf1	Q8BJ34	#N/A	#N/A	#N/A
1459	Nup93	Q8BJ71	-0.46	0.0488606	0.271637
1460	Znf771	Q8BJ90	-0.36	0.527557	0.863421
1461	Smarcal1	Q8BJL0	-1.95	4.85996e-08	9.51164e-07
1462	Sgta	Q8BJU0	0.66	0.13259	0.473129
1463	Eif2a	Q8BJW6	0.69	0.224354	0.629474
1464	Psmd5	Q8BJY1	0.02	0.916149	0.986069
1465	Mrps35	Q8BJZ4	-0.01	0.997959	0.999929
1466	Nop53	Q8BK35	-0.14	0.875186	0.980317
1467	Hspbap1	Q8BK58	-0.02	0.914657	0.986069
1468	Ahsa1	Q8BK64	0.1	0.663735	0.924804
1469	Rcc2	Q8BK67	0.11	0.60674	0.900042
1470	Mrps27	Q8BK72	-0.1	0.66485	0.924804
1471	Ipo5	Q8BKC5	0.2	0.412918	0.795951
1472	Cyp20a1	Q8BKE6	-0.04	0.958017	0.994285
1473	Pum3	Q8BKS9	-0.4	0.271779	0.695494
1474	Zcchc4	Q8BKW4	-0.12	0.925944	0.987194
1475	Pdhx	Q8BKZ9	-0.08	0.879883	0.980317
1476	Eea1	Q8BL66	#N/A	#N/A	#N/A
1477	Gtf3c2	Q8BL74	1.24	0.0184687	0.126951
1478	Srsf7	Q8BL97	-0.35	0.129861	0.465122
1479	Nceh1	Q8BLF1	#N/A	#N/A	#N/A
1480	Hirip3	Q8BLH7	1.03	0.0901275	0.399817
1481	Hif1an	Q8BLR9	-0.04	0.957986	0.994285
1482	Tars3	Q8BLY2	-1.06	0.0932678	0.405945
1483	Srp68	Q8BMA6	-0.1	0.68859	0.941016
1484	Nop9	Q8BMC4	0.46	0.135386	0.476897
1485	Dlat	Q8BMF4	0.1	0.643719	0.915098
1486	Rab3gap2	Q8BMG7	-1.86	0.00144966	0.0166994
1487	Lars1	Q8BMJ2	-0.06	0.818595	0.972176
1488	Eif1ax	Q8BMJ3	0.08	0.706409	0.945185
1489	Ckap4	Q8BMK4	0.19	0.404594	0.789297
1490	Qars1	Q8BML9	0.03	0.870805	0.977995
1491	Acbd3	Q8BMP6	-0.32	0.305045	0.732808
1492	Gtf3c4	Q8BMQ2	-0.2	0.721101	0.952528
1493	Hadha	Q8BMS1	-0.11	0.641728	0.91376
1494	Trmt2a	Q8BNV1	-0.33	0.154433	0.510694
1495	NARS1	Q8BP47	0.01	0.935267	0.989979
1496	Metap1	Q8BP48	-0.45	0.318474	0.752258
1497	Rpl24	Q8BP67	-0.21	0.373783	0.776829
1498	Rcn2	Q8BP92	0.05	0.845118	0.975228
1499	Map4k5	Q8BPM2	0.37	0.339266	0.765345
1500	Elmo1	Q8BPU7	-0.57	0.209818	0.608579
1501	Fignl1	Q8BPY9	-0.67	0.381311	0.776829
1502	Ppp1r18	Q8BQ30	-0.11	0.62579	0.906174
1503	Ticrr	Q8BQ33	0.51	0.0486743	0.270993
1504	Heatr3	Q8BQM4	0.05	0.847832	0.975228
1505	Cpsf4	Q8BQZ5	-0.66	0.123497	0.458463
1506	Scfd1	Q8BRF7	-0.15	0.527762	0.863421
1507	Tmem209	Q8BRG8-2	-0.49	0.474705	0.836073
1508	Prkaa2	Q8BRK8	-0.46	0.514427	0.852785
1509	Clasp2	Q8BRT1	0.39	0.338976	0.765345
1510	Ppfia2	Q8BSS9	#N/A	#N/A	#N/A
1511	Asph	Q8BSY0	-0.08	0.729868	0.952849
1512	Cep55	Q8BT07	-0.07	0.768214	0.963049
1513	Cpne3	Q8BT60	0.21	0.570968	0.891425
1514	Srrm2	Q8BTI8	-0.05	0.855486	0.976099
1515	Pik3cb	Q8BTI9	#N/A	#N/A	#N/A
1516	Flna	Q8BTM8	0.22	0.336775	0.764924
1517	Nup54	Q8BTS4	#N/A	#N/A	#N/A
1518	Utp25	Q8BTT6	-0.1	0.970633	0.997863
1519	Cpsf7	Q8BTV2	-0.25	0.286271	0.709389
1520	Cdk5rap1	Q8BTW8	#N/A	#N/A	#N/A
1521	Slc4a7	Q8BTY2	0.8	0.00358603	0.0359165
1522	Anapc5	Q8BTZ4	-6.64	1e-17	2.192e-16
1523	Tox4	Q8BU11	0.14	0.567816	0.890431
1524	Sec62	Q8BU14	0.3	0.23517	0.648536
1525	Iars1	Q8BU30	0.08	0.728883	0.952849
1526	Mrpl22	Q8BU88	-0.35	0.143676	0.492972
1527	Aifm2	Q8BUE4	-0.17	0.555535	0.881224
1528	LRWD1	Q8BUI3	6.64	1e-17	2.192e-16
1529	Mzt1	Q8BUR9	-0.26	0.770573	0.96441
1530	Gphn	Q8BUV3	0.2	0.383591	0.778371
1531	Timmdc1	Q8BUY5	-0.4	0.594397	0.900042
1532	Cops7b	Q8BV13	0.04	0.867609	0.977995
1533	Ldah	Q8BVA5	-0.06	0.913201	0.985383
1534	Atp6v1h	Q8BVE3	0.42	0.0814738	0.372952
1535	Sp110	Q8BVK9	0.61	0.251383	0.665037
1536	Ppme1	Q8BVQ5	-0.04	0.982922	0.99842
1537	Rsl1d1	Q8BVY0	-0.07	0.76163	0.961616
1538	Nob1	Q8BW10	-0.06	0.796104	0.96998
1539	Ttc12	Q8BW49	#N/A	#N/A	#N/A
1540	Dnah3	Q8BW94-3	-6.64	1e-17	2.192e-16
1541	Slc38a7	Q8BWH0	-6.64	1e-17	2.192e-16
1542	Vps35l	Q8BWQ6	0.01	0.870916	0.977995
1543	Acaa2	Q8BWT1	-0.08	0.752244	0.961616
1544	Larp4	Q8BWW4	0.37	0.106818	0.430412
1545	Etf1	Q8BWY3	0.16	0.512375	0.851605
1546	Naa25	Q8BWZ3	-1.22	0.0628783	0.312876
1547	Pgam5	Q8BX10	-0.28	0.236231	0.650527
1548	Ube3d	Q8BX13	#N/A	#N/A	#N/A
1549	Gemin5	Q8BX17	0.08	0.743054	0.959025
1550	Vps13c	Q8BX70	0.06	0.774105	0.966938
1551	Engase	Q8BX80	-1.43	0.0294402	0.180403
1552	Agap1	Q8BXK8	#N/A	#N/A	#N/A
1553	Arfrp1	Q8BXL7	#N/A	#N/A	#N/A
1554	Pigt	Q8BXQ2	#N/A	#N/A	#N/A
1555	Bri3bp	Q8BXV2	0.26	0.300006	0.726211
1556	Tmx3	Q8BXZ1	#N/A	#N/A	#N/A
1557	Nkrf	Q8BY02	-0.14	0.832107	0.97405
1558	Znf574	Q8BY46	0.21	0.625599	0.906174
1559	Hat1	Q8BY71	-0.06	0.933993	0.989979
1560	Usp47	Q8BY87	0.07	0.69993	0.943073
1561	Tbcd	Q8BYA0	0.08	0.814669	0.971751
1562	Taok3	Q8BYC6	#N/A	#N/A	#N/A
1563	Rhof	Q8BYP3	0.27	0.599028	0.900042
1564	Lcmt2	Q8BYR1	0.47	0.24907	0.660284
1565	Tor1aip2	Q8BYU6	-0.13	0.90701	0.983684
1566	Arhgap25	Q8BYW1	-0.8	0.24062	0.656085
1567	Abi3	Q8BYZ1	#N/A	#N/A	#N/A
1568	Parp12	Q8BZ20	-0.82	0.0296363	0.181316
1569	Glmn	Q8BZM1	#N/A	#N/A	#N/A
1570	Dock10	Q8BZN6	0.47	0.162875	0.52415
1571	Anapc2	Q8BZQ7	0.63	0.0527549	0.281849
1572	Map1s	Q8C052	0.04	0.869184	0.977995
1573	Strip1	Q8C079	-1.05	0.110019	0.438248
1574	Taf5	Q8C092	-0.36	0.357791	0.772436
1575	Farsa	Q8C0C7	-0.22	0.344843	0.768582
1576	Agps	Q8C0I1	-0.05	0.927897	0.987626
1577	Cog5	Q8C0L8	-0.43	0.574667	0.893564
1578	Ncaph	Q8C156	-0.3	0.559226	0.883606
1579	Cpne1	Q8C166	#N/A	#N/A	#N/A
1580	Cers6	Q8C172	-0.56	0.474406	0.83593
1581	Mbnl2	Q8C181	-0.03	0.894981	0.980493
1582	Thop1	Q8C1A5	#N/A	#N/A	#N/A
1583	Septin11	Q8C1B7	0.6	0.282519	0.705062
1584	Tmem120a	Q8C1E7	6.64	1e-17	2.192e-16
1585	Ccz1	Q8C1Y8	-0.83	0.00589194	0.0525616
1586	Ska3	Q8C263	#N/A	#N/A	#N/A
1587	Tsen54	Q8C2A2	-0.81	0.230845	0.640077
1588	Def6	Q8C2K1	#N/A	#N/A	#N/A
1589	Rbm14	Q8C2Q3	-0.3	0.195124	0.579146
1590	Dock2	Q8C3J5	-0.17	0.639792	0.912018
1591	NA.2122	Q8C3W1	-0.11	0.9008	0.982504
1592	Kntc1	Q8C3Y4	-0.45	0.335688	0.763876
1593	Tbl3	Q8C4J7	-0.18	0.442702	0.816482
1594	Nelfb	Q8C4Y3-3	-6.64	1e-17	2.192e-16
1595	Heatr5b	Q8C547	#N/A	#N/A	#N/A
1596	Rae1	Q8C570	-0.19	0.757676	0.961616
1597	Rbm34	Q8C5L7	0.09	0.792927	0.96998
1598	Cwc22	Q8C5N3	-0.03	0.894161	0.980493
1599	Rps19bp1	Q8C6B9	0.15	0.547185	0.875596
1600	Wdr26	Q8C6G8	-6.64	1e-17	2.192e-16
1601	Lin9	Q8C735	2.94	1e-17	2.192e-16
1602	Vps52	Q8C754	-0.98	0.000815091	0.00980154
1603	Uba6	Q8C7R4	-0.76	0.158448	0.518164
1604	N4bp3	Q8C7U1	#N/A	#N/A	#N/A
1605	Myef2	Q8C854	-0.13	0.592801	0.900042
1606	Uba3	Q8C878	0.06	0.786152	0.968737
1607	Dido1	Q8C9B9	0.25	0.354823	0.771328
1608	Immt	Q8CAQ8	-0.13	0.572366	0.891709
1609	Immt	Q8CAQ8-3	0.64	0.0967437	0.413722
1610	Parp9	Q8CAS9	0.19	0.404927	0.789297
1611	Acat2	Q8CAY6	#N/A	#N/A	#N/A
1612	Eloa	Q8CB77	-1.06	0.100186	0.421397
1613	Rassf4	Q8CB96	0.44	0.0916257	0.403069
1614	Rsad2	Q8CBB9	0.59	0.0132286	0.100088
1615	Abi1	Q8CBW3	2.08	0.000491679	0.00628693
1616	Vwa8	Q8CC88	#N/A	#N/A	#N/A
1617	Prpf31	Q8CCF0	-0.07	0.765564	0.962854
1618	Nlrp10	Q8CCN1	#N/A	#N/A	#N/A
1619	Nemf	Q8CCP0	0.01	0.942909	0.99258
1620	Pabpn1	Q8CCS6	-0.76	0.00168683	0.0192008
1621	Micu2	Q8CD10	#N/A	#N/A	#N/A
1622	Riox2	Q8CD15	0.13	0.591264	0.900042
1623	Ttc27	Q8CD92	-0.21	0.602799	0.900042
1624	Vcpip1	Q8CDG3	-0.08	0.740425	0.957287
1625	Ccdc158	Q8CDI6	-0.28	0.40645	0.790317
1626	Txnl1	Q8CDN6	0.77	0.0201694	0.137349
1627	Trmt6	Q8CE96	-0.27	0.631037	0.906174
1628	Nup88	Q8CEC0	-0.23	0.326433	0.75593
1629	Pask	Q8CEE6	0.29	0.552038	0.879733
1630	Rdh13	Q8CEE7	-1.18	0.0241646	0.155269
1631	Naa30	Q8CES0	6.64	1e-17	2.192e-16
1632	Snx8	Q8CFD4	-0.74	0.127748	0.461432
1633	Hpf1	Q8CFE2	0.21	0.422959	0.800279
1634	Polr2b	Q8CFI7	0.17	0.483881	0.84333
1635	Aqr	Q8CFQ3	0.17	0.499538	0.850823
1636	Smc5	Q8CG46	0.85	0.107423	0.43149
1637	Smc4	Q8CG47	0.69	0.0688442	0.333643
1638	Smc2	Q8CG48	-0.04	0.867969	0.977995
1639	Rpgrip1l	Q8CG73	0.33	0.532197	0.866269
1640	Ppm1f	Q8CGA0	-6.64	1e-17	2.192e-16
1641	Lsm14b	Q8CGC4	0.83	0.113141	0.443317
1642	Rbm28	Q8CGC6	-0.1	0.649643	0.915516
1643	Eprs1	Q8CGC7	0.02	0.929336	0.988287
1644	Tcerg1	Q8CGF7	-0.95	0.170537	0.536364
1645	Lonp1	Q8CGK3	-0.32	0.169492	0.536364
1646	Calcoco1	Q8CGU1	0.03	0.88341	0.980493
1647	Ogt	Q8CGY8	0.13	0.602037	0.900042
1648	Ogt	Q8CGY8-2	0.06	0.792205	0.96998
1649	Cherp	Q8CGZ0	-0.12	0.599114	0.900042
1650	Sltm	Q8CH25	-0.74	0.00404914	0.0386841
1651	Gcc2	Q8CHG3	-0.15	0.909497	0.98478
1652	Pym1	Q8CHP5	0.41	0.354709	0.771328
1653	Pgp	Q8CHP8	0.41	0.453767	0.824293
1654	Eif2b5	Q8CHW4	-0.62	0.0290131	0.180042
1655	Gatad2a	Q8CHY6	0.37	0.152401	0.508483
1656	Cog3	Q8CI04	6.64	1e-17	2.192e-16
1657	Slain2	Q8CI08	0.07	0.791095	0.96998
1658	Gnl3	Q8CI11	0	0.999668	0.999929
1659	Pdlim5	Q8CI51	-0.8	0.25685	0.67146
1660	Steap3	Q8CI59	0.43	0.0961219	0.411982
1661	Pygb	Q8CI94	-0.22	0.62963	0.906174
1662	Esco2	Q8CIB9	-0.35	0.514853	0.852986
1663	Parp10	Q8CIE4	0.39	0.459521	0.827914
1664	Copa	Q8CIE6	0.03	0.872651	0.979658
1665	Prmt5	Q8CIG8	0.02	0.903447	0.982598
1666	Plcg2	Q8CIH5	0.24	0.294463	0.717637
1667	Ppat	Q8CIH9	-0.3	0.454367	0.824481
1668	Cdc123	Q8CII2	1.13	0.0511999	0.275607
1669	Pak2	Q8CIN4	1.03	0.000201406	0.00284042
1670	Tbce	Q8CIV8	#N/A	#N/A	#N/A
1671	Aspm	Q8CJ27	-0.64	0.410513	0.793313
1672	Stau2	Q8CJ67	-0.46	0.395487	0.784539
1673	Ahctf1	Q8CJF7	0.17	0.680682	0.937894
1674	Ago2	Q8CJG0	-0.14	0.648114	0.915259
1675	Hmgcs1	Q8JZK9	0.32	0.2113	0.610811
1676	Cdc73	Q8JZM7	#N/A	#N/A	#N/A
1677	Afg3l2	Q8JZQ2	-0.16	0.492729	0.850684
1678	Eif3b	Q8JZQ9	-0.2	0.392799	0.782741
1679	Mrpl48	Q8JZS9	-0.4	0.487147	0.847026
1680	Slc25a1	Q8JZU2	-0.23	0.340228	0.765345
1681	Rbm17	Q8JZX4	-0.29	0.224138	0.629474
1682	Commd10	Q8JZY2	-0.27	0.736032	0.95418
1683	Cenpo	Q8K015	-0.1	0.969806	0.997863
1684	Bclaf1	Q8K019	-0.25	0.381731	0.776829
1685	Scamp1	Q8K021	0.29	0.568778	0.890431
1686	Slco4a1	Q8K078	6.64	1e-17	2.192e-16
1687	Cyp51a1	Q8K0C4	#N/A	#N/A	#N/A
1688	Gmds	Q8K0C9	-3.48	1e-17	2.192e-16
1689	Gfm1	Q8K0D5	1.5	0.000126825	0.00187483
1690	Taf10	Q8K0H5	-0.31	0.713518	0.949497
1691	Plekho2	Q8K124	1.26	0.00964216	0.0779369
1692	Cc2d1a	Q8K1A6	-1.68	0.0118895	0.0936514
1693	Fermt3	Q8K1B8	-0.16	0.493933	0.850684
1694	Lrrc41	Q8K1C9	-0.39	0.545135	0.874773
1695	Stx5	Q8K1E0	-0.03	0.971279	0.997863
1696	Tdrd7	Q8K1H1	1.53	0.0120334	0.0940535
1697	Dnm1l	Q8K1M6-3	0.11	0.742485	0.958981
1698	Spats2	Q8K1N4	-0.67	0.00530001	0.0485223
1699	Nek9	Q8K1R7	0.81	0.14628	0.496318
1700	Nckap1l	Q8K1X4	-0.12	0.601473	0.900042
1701	Polr1e	Q8K202	-0.44	0.213378	0.614041
1702	Nat10	Q8K224	-0.15	0.539857	0.869514
1703	Abcf3	Q8K268	-0.16	0.595032	0.900042
1704	Gtf3c1	Q8K284	0.29	0.390997	0.782047
1705	Anln	Q8K298	-0.39	0.578906	0.896487
1706	Ints10	Q8K2A7	-0.78	0.091877	0.403501
1707	Alg3	Q8K2A8	#N/A	#N/A	#N/A
1708	Sdha	Q8K2B3	0.48	0.0343228	0.204127
1709	Os9	Q8K2C7	-0.98	0.0772123	0.359449
1710	Hacd3	Q8K2C9	-0.03	0.927429	0.987404
1711	Edc3	Q8K2D3	0.07	0.694611	0.943073
1712	Otud6b	Q8K2H2	0.22	0.414812	0.796333
1713	Anapc10	Q8K2H6	#N/A	#N/A	#N/A
1714	Agfg1	Q8K2K6	1.13	0.000370484	0.00491757
1715	Mrpl38	Q8K2M0	-0.25	0.288029	0.711769
1716	Shtn1	Q8K2Q9	0.18	0.610394	0.901705
1717	Znf668	Q8K2R5	-0.31	0.604627	0.900042
1718	Paf1	Q8K2T8	-0.42	0.448204	0.821457
1719	Ipo11	Q8K2V6	#N/A	#N/A	#N/A
1720	Stn1	Q8K2X3	#N/A	#N/A	#N/A
1721	Mrpl47	Q8K2Y7	-0.32	0.166899	0.533326
1722	Matr3	Q8K310	-0.31	0.185208	0.565163
1723	Ssh3	Q8K330	-1.09	0.0971885	0.414239
1724	Ddx18	Q8K363	-0.12	0.628024	0.906174
1725	Fanci	Q8K368	#N/A	#N/A	#N/A
1726	Mepce	Q8K3A9	-0.7	0.00388349	0.0378098
1727	Ndufs8	Q8K3J1	-0.06	0.813667	0.971751
1728	Babam2	Q8K3W0	-0.04	0.95188	0.993138
1729	Irf2bpl	Q8K3X4	0.93	0.116374	0.450009
1730	Pom121	Q8K3Z9	0.28	0.555307	0.881224
1731	Pitrm1	Q8K411	0.53	0.170182	0.536364
1732	Emilin2	Q8K482	-0.51	0.107756	0.432379
1733	Nsun5	Q8K4F6	-0.72	0.0506315	0.274773
1734	Arhgef6	Q8K4I3	-0.18	0.884111	0.980493
1735	Ddx54	Q8K4L0	-0.14	0.536601	0.869376
1736	Wdr33	Q8K4P0	-6.64	1e-17	2.192e-16
1737	Rptor	Q8K4Q0	-0.36	0.630597	0.906174
1738	Dlgap5	Q8K4R9	#N/A	#N/A	#N/A
1739	Sf3a1	Q8K4Z5	0.27	0.585374	0.899762
1740	Dcaf8	Q8N7N5	0.33	0.518047	0.855826
1741	Gpt	Q8QZR5	-1.31	0.00950045	0.0777052
1742	Acat1	Q8QZT1	-0.13	0.586001	0.899879
1743	Eif3l	Q8QZY1	0	0.972038	0.997863
1744	Sf3b4	Q8QZY9	-0.22	0.404778	0.789297
1745	Aimp2	Q8R010	0.08	0.713693	0.949497
1746	Blmh	Q8R016	-6.64	1e-17	2.192e-16
1747	Mrpl58	Q8R035	-0.18	0.446442	0.819403
1748	Gspt1	Q8R050	0.57	0.0122853	0.0940535
1749	Gtse1	Q8R080	-0.39	0.528046	0.863421
1750	Hnrnpl	Q8R081	-0.23	0.316807	0.749705
1751	Rbmx2	Q8R0F5	0.13	0.727142	0.952849
1752	Spns1	Q8R0G7	-0.01	0.923084	0.987194
1753	Nup133	Q8R0G9	-0.92	0.000916699	0.0108869
1754	Ccdc137	Q8R0K4	0.45	0.310751	0.741318
1755	Sgpl1	Q8R0X7	-0.02	0.950308	0.993138
1756	Slc25a28	Q8R0Z5	0.74	0.187784	0.56761
1757	Znfx1	Q8R151	0.28	0.258678	0.673652
1758	Ero1a	Q8R180	0.15	0.519856	0.857707
1759	Dock7	Q8R1A4	0	0.915897	0.986069
1760	Eif3c	Q8R1B4	-0.27	0.241074	0.656085
1761	Uqcr10	Q8R1I1	-0.17	0.512739	0.851605
1762	Dync1li1	Q8R1Q8	0.13	0.557031	0.882963
1763	Coq6	Q8R1S0	0.08	0.815899	0.971751
1764	Mtss1	Q8R1S4	0.11	0.644347	0.915098
1765	Rnf121	Q8R1Z9	0.3	0.476675	0.836088
1766	Taf6l	Q8R2K4	-6.64	1e-17	2.192e-16
1767	Ccdc59	Q8R2N0	-0.58	0.290026	0.713266
1768	Utp4	Q8R2N2	0.83	0.0783026	0.361299
1769	Gfm2	Q8R2Q4	0.19	0.583019	0.898537
1770	Bst2	Q8R2Q8	-0.19	0.837708	0.975228
1771	Gtf3c5	Q8R2T8	-1.46	0.00204796	0.0220055
1772	Ntmt1	Q8R2U4	-0.05	0.983142	0.99842
1773	Znf445	Q8R2V3	0.07	0.824256	0.973497
1774	Ptrh2	Q8R2Y8	0.07	0.815266	0.971751
1775	Vps18	Q8R307	-1.55	0.00193156	0.0211095
1776	Rfc3	Q8R323	-0.54	0.114138	0.444005
1777	Nup58	Q8R332	#N/A	#N/A	#N/A
1778	Cdc16	Q8R349	1.17	0.0426099	0.24287
1779	Brd8	Q8R3B7	-0.94	0.0596222	0.299752
1780	Mcmbp	Q8R3C0	-0.15	0.583656	0.898942
1781	Rbm19	Q8R3C6	-0.27	0.245999	0.659029
1782	Mcat	Q8R3F5	-1.26	0.000329843	0.00443957
1783	Tut1	Q8R3F9	-0.78	0.0260569	0.165762
1784	Chac1	Q8R3J5	0.44	0.095284	0.409764
1785	Tcf25	Q8R3L2	0.05	0.848538	0.975228
1786	Nop14	Q8R3N1	0.11	0.648846	0.9154
1787	Dtx2	Q8R3P2	-6.64	1e-17	2.192e-16
1788	Hexim1	Q8R409	-0.63	0.0215993	0.14115
1789	Dicer1	Q8R418	#N/A	#N/A	#N/A
1790	Nup85	Q8R480	-0.33	0.435908	0.809219
1791	Nup35	Q8R4R6	1	0.0499069	0.274304
1792	Rbm12	Q8R4X3	0.49	0.0592727	0.298908
1793	Usp15	Q8R5H1	0.06	0.838761	0.975228
1794	Nol6	Q8R5K4	6.64	1e-17	2.192e-16
1795	Tmx1	Q8VBT0	0.98	0.0911506	0.402363
1796	Apobr	Q8VBT6	#N/A	#N/A	#N/A
1797	Aspscr1	Q8VBT9	0.07	0.829169	0.973497
1798	Banp	Q8VBU8	#N/A	#N/A	#N/A
1799	Bbx	Q8VBW5	-1.93	0.00237538	0.0247471
1800	Nae1	Q8VBW6	1.58	0.00664835	0.0578301
1801	Clptm1	Q8VBZ3	0.05	0.829527	0.973497
1802	Tkfc	Q8VC30	-6.64	1e-17	2.192e-16
1803	Rpap2	Q8VC34	6.64	1e-17	2.192e-16
1804	Ndc1	Q8VCB1	0.02	0.896539	0.980493
1805	Mavs	Q8VCF0	-6.64	1e-17	2.192e-16
1806	Ubxn4	Q8VCH8	#N/A	#N/A	#N/A
1807	Ncln	Q8VCM8	-0.15	0.514993	0.852986
1808	Rnpep	Q8VCT3	-0.16	0.487327	0.847026
1809	Unc93b1	Q8VCW4	-6.64	1e-17	2.192e-16
1810	Utp6	Q8VCY6	-0.58	0.11135	0.439181
1811	Gripap1	Q8VD04	-0.91	0.0831449	0.376113
1812	Myh9	Q8VDD5	0.02	0.93442	0.989979
1813	Uhrf1	Q8VDF2	-0.87	0.0181181	0.125704
1814	Hdlbp	Q8VDJ3	0.41	0.0719141	0.34381
1815	Adpgk	Q8VDL4	-0.12	0.945066	0.99258
1816	Zgpat	Q8VDM1	-6.64	1e-17	2.192e-16
1817	Psmd2	Q8VDM4	0.2	0.383399	0.778371
1818	Atp1a1	Q8VDN2	0.07	0.732633	0.952849
1819	Ccar2	Q8VDP4	-0.55	0.311534	0.741954
1820	Kri1	Q8VDQ9	#N/A	#N/A	#N/A
1821	Mrpl50	Q8VDT9	#N/A	#N/A	#N/A
1822	Ddx39a	Q8VDW0	-0.04	0.890175	0.980493
1823	Caap1	Q8VDY9	-0.11	0.906	0.983684
1824	Smg8	Q8VE18	-0.16	0.749171	0.961514
1825	Rcc1	Q8VE37	0.15	0.732445	0.952849
1826	Thoc3	Q8VE80	-0.08	0.976479	0.99842
1827	Retreg1	Q8VE91	#N/A	#N/A	#N/A
1828	Srsf4	Q8VE97	-0.87	0.0163206	0.116926
1829	Ccdc115	Q8VE99	-0.29	0.704867	0.945185
1830	MACIR	Q8VEB3	-0.3	0.682748	0.938859
1831	Arl8a	Q8VEH3	-0.26	0.270447	0.6944
1832	Zng1	Q8VEH6	-0.43	0.391583	0.782047
1833	Nle1	Q8VEJ4	-0.17	0.746999	0.960929
1834	Hnrnpu	Q8VEK3	-0.17	0.476647	0.836088
1835	Slc25a3	Q8VEM8	-0.09	0.715425	0.949701
1836	Rbm39	Q8VH51	-0.09	0.697654	0.943073
1837	Sec63	Q8VHE0	-0.14	0.731073	0.952849
1838	Gatad2b	Q8VHR5	0.41	0.109357	0.437551
1839	Flnc	Q8VHX6	4.71	1e-17	2.192e-16
1840	Taf9	Q8VI33	#N/A	#N/A	#N/A
1841	Noc3l	Q8VI84	-0.15	0.534202	0.867569
1842	Oas3	Q8VI93	0.14	0.537513	0.869514
1843	Oasl1	Q8VI94	0.39	0.08671	0.388121
1844	Sfpq	Q8VIJ6	-0.04	0.891846	0.980493
1845	Ciapin1	Q8WTY4	-6.64	1e-17	2.192e-16
1846	Lpcat3	Q91V01	-0.78	0.0949493	0.409242
1847	Tram1	Q91V04	#N/A	#N/A	#N/A
1848	Acot7	Q91V12-2	-0.38	0.173388	0.539866
1849	Rab14	Q91V41	-0.32	0.459624	0.827914
1850	Sfxn3	Q91V61	0.09	0.748678	0.961514
1851	Rbm42	Q91V81	-0.12	0.853987	0.976099
1852	Acly	Q91V92	0.38	0.0988442	0.418506
1853	Poldip2	Q91VA6	-0.09	0.924797	0.987194
1854	Eif4a3	Q91VC3	-0.24	0.303851	0.731684
1855	Ndufs1	Q91VD9	-0.24	0.306043	0.734657
1856	Nifk	Q91VE6	0.02	0.937295	0.990213
1857	Snx9	Q91VH2	-0.13	0.582083	0.898178
1858	Rnh1	Q91VI7	0.08	0.717913	0.951266
1859	Bzw2	Q91VK1	0.32	0.414761	0.796333
1860	Rbmxl1	Q91VM5	-0.91	8.16906e-05	0.00125849
1861	Chchd6	Q91VN4	-0.23	0.727237	0.952849
1862	Ddx41	Q91VN6	0.15	0.551561	0.879733
1863	Atp5f1c	Q91VR2	-0.1	0.67478	0.931769
1864	Ddx1	Q91VR5	0.02	0.922141	0.987194
1865	Mgst1	Q91VS7	-0.1	0.880447	0.980317
1866	Cbr4	Q91VT4	#N/A	#N/A	#N/A
1867	Pus7	Q91VU7	#N/A	#N/A	#N/A
1868	Sh3bgrl3	Q91VW3	1.63	0.000877244	0.0104506
1869	Ubap2	Q91VX2	0.22	0.371826	0.776829
1870	Znf622	Q91VY9	-0.3	0.201793	0.590857
1871	Tdrd3	Q91W18	#N/A	#N/A	#N/A
1872	Csde1	Q91W50	0.19	0.398682	0.786296
1873	Rbms1	Q91W59	0.51	0.159112	0.519007
1874	Txndc5	Q91W90	-0.12	0.929546	0.988287
1875	Sharpin	Q91WA6	-1.43	0.027788	0.174888
1876	Ndufs2	Q91WD5	0.01	0.978239	0.99842
1877	Psme3ip1	Q91WE2	0.06	0.739542	0.95679
1878	Rabep2	Q91WG2	-0.31	0.597418	0.900042
1879	Elp2	Q91WG4	-0.55	0.413516	0.795951
1880	Fubp1	Q91WJ8	0.77	0.184657	0.565163
1881	Eif3h	Q91WK2	0.09	0.673642	0.931769
1882	Dnajc9	Q91WN1	-0.09	0.957182	0.994285
1883	Yars1	Q91WQ3	1.48	0.000506312	0.00645253
1884	Taf5l	Q91WQ5	#N/A	#N/A	#N/A
1885	Rbm47	Q91WT8	-0.28	0.347727	0.768582
1886	Dr1	Q91WV0	-0.1	0.953097	0.99377
1887	Ash2l	Q91X20	-1.06	0.127931	0.461657
1888	Erlin1	Q91X78	-0.05	0.829859	0.973498
1889	Trex1	Q91XB0	-0.09	0.675585	0.932545
1890	Yif1a	Q91XB7	-0.65	0.347835	0.768582
1891	Dus3l	Q91XI1	0.02	0.893927	0.980493
1892	Basp1	Q91XV3	0.26	0.605063	0.900042
1893	Wasl	Q91YD9	#N/A	#N/A	#N/A
1894	Ipo9	Q91YE6	-0.42	0.0906549	0.400636
1895	Atl3	Q91YH5	-0.07	0.895458	0.980493
1896	Atg13	Q91YI1	0.23	0.507656	0.851605
1897	Snx4	Q91YJ2	1.04	0.0732521	0.347336
1898	Rrp1b	Q91YK2	-0.16	0.494124	0.850684
1899	Rnf126	Q91YL2	#N/A	#N/A	#N/A
1900	Tbrg4	Q91YM4	-0.1	0.856677	0.976658
1901	Bag2	Q91YN9	-0.96	3.38281e-05	0.00056566
1902	Dera	Q91YP3	0.01	0.877338	0.980317
1903	Rpn1	Q91YQ5	0.05	0.816397	0.971751
1904	Twf1	Q91YR1	0.32	0.537136	0.869389
1905	Mettl13	Q91YR5	0.05	0.783613	0.96815
1906	Prpf6	Q91YR7	-0.07	0.769995	0.964002
1907	Ndufv1	Q91YT0	-0.1	0.68186	0.938506
1908	Ythdf2	Q91YT7	-0.27	0.321619	0.754014
1909	Ppan	Q91YU8	-0.32	0.168264	0.535208
1910	Atpaf2	Q91YY4	#N/A	#N/A	#N/A
1911	Srgap2	Q91Z67	-0.26	0.738145	0.955743
1912	Snx18	Q91ZR2	0.22	0.630456	0.906174
1913	Dst	Q91ZU6	0.95	0.0123084	0.0940535
1914	Mia2	Q91ZV0	-1.41	0.0292405	0.180042
1915	Smarca5	Q91ZW3	-0.08	0.788914	0.96998
1916	Lrp1	Q91ZX7	-0.12	0.780638	0.96815
1917	Afg3l1	Q920A7	-0.35	0.214057	0.614623
1918	Supt16h	Q920B9	0.36	0.160288	0.521514
1919	Fdps	Q920E5	-0.17	0.464289	0.830309
1920	Eed	Q921E6	-0.51	0.349721	0.768582
1921	Tardbp	Q921F2	-0.1	0.71183	0.949497
1922	Hnrnpll	Q921F4	-0.16	0.808565	0.971224
1923	Lrch4	Q921G6	-0.03	0.969926	0.997863
1924	Acaa1a	Q921H8	-0.06	0.799666	0.96998
1925	Coa7	Q921H9	-6.64	1e-17	2.192e-16
1926	Exosc4	Q921I9	0.45	0.095756	0.411333
1927	Bcl7b	Q921K9	-0.46	0.51223	0.851605
1928	Tmco1	Q921L3	-0.13	0.553255	0.880251
1929	Sf3b3	Q921M3	0.11	0.647439	0.915098
1930	Golga2	Q921M4	0.19	0.674171	0.931769
1931	Cyrib	Q921M7	0.16	0.53861	0.869514
1932	Ddx27	Q921N6	-0.32	0.169155	0.536364
1933	Mrpl37	Q921S7	-0.08	0.850579	0.975433
1934	Tor1aip1	Q921T2	-0.01	0.994016	0.999845
1935	Imp3	Q921Y2	#N/A	#N/A	#N/A
1936	Dars1	Q922B2	0.01	0.939808	0.990763
1937	Ppp6r3	Q922D4	0.96	0.0207697	0.138081
1938	Mthfd1	Q922D8	-0.04	0.891803	0.980493
1939	Tubb6	Q922F4	0.17	0.452373	0.824293
1940	Fam76a	Q922G2	-1	0.0221289	0.143876
1941	Pdk3	Q922H2	-0.07	0.976354	0.99842
1942	Gmppa	Q922H4	0.04	0.861803	0.977995
1943	Far1	Q922J9	0	0.972836	0.997863
1944	Nop2	Q922K7	-0.14	0.561207	0.885508
1945	Mtarc2	Q922Q1	1.13	0.00968745	0.0780695
1946	Riok1	Q922Q2	-0.21	0.529781	0.865151
1947	Pycr2	Q922Q4	0.12	0.58634	0.900041
1948	Lrrc59	Q922Q8	0.12	0.581051	0.897612
1949	Pdia6	Q922R8	0.76	0.00147134	0.0168984
1950	Kif2c	Q922S8	-0.66	0.141319	0.488378
1951	Prpf3	Q922U1	-0.09	0.720636	0.952528
1952	Krt5	Q922U2	#N/A	#N/A	#N/A
1953	Ubxn1	Q922Y1	-0.14	0.670576	0.929646
1954	Spdl1	Q923A2	-0.07	0.980228	0.99842
1955	Dbr1	Q923B1	-1.27	0.0762152	0.358757
1956	Sf3b5	Q923D4	1.67	0.000290829	0.00394213
1957	Wbp11	Q923D5	#N/A	#N/A	#N/A
1958	Polr2h	Q923G2	-0.36	0.130038	0.465322
1959	Gtpbp3	Q923K4	6.64	1e-17	2.192e-16
1960	Xpo5	Q924C1	-0.05	0.853926	0.976099
1961	Mta3	Q924K8	-0.44	0.545513	0.874773
1962	Mrps2	Q924T2	1.47	0.00514593	0.0474078
1963	Cers2	Q924Z4	#N/A	#N/A	#N/A
1964	Ppp2r2d	Q925E7	-0.53	0.457249	0.826973
1965	Atad3	Q925I1	-0.17	0.56917	0.890431
1966	Sfxn2	Q925N2	0.87	0.0681676	0.331001
1967	Taldo1	Q93092-2	0.5	0.0589165	0.298158
1968	Hnrnpab	Q99020	0.31	0.200468	0.588342
1969	Myo5a	Q99104	0.41	0.246256	0.659029
1970	Wdr77	Q99J09	0.13	0.605141	0.900042
1971	Ctu1	Q99J10	-0.63	0.326275	0.75593
1972	Thumpd1	Q99J36	-2.22	0.00163449	0.0187161
1973	Dhrs7b	Q99J47	-0.14	0.692371	0.943073
1974	Rfc4	Q99J62	-0.25	0.501292	0.850823
1975	Apobec3	Q99J72	0.02	0.95111	0.993138
1976	Dhx58	Q99J87	0.4	0.0769046	0.359449
1977	Cdk9	Q99J95	-0.34	0.241329	0.656085
1978	Stoml2	Q99JB2	0.12	0.651489	0.917105
1979	Psip1	Q99JF8	0.96	0.000997535	0.0118103
1980	Psmd6	Q99JI4	0.05	0.760305	0.961616
1981	Rap1b	Q99JI6	0.26	0.286474	0.709435
1982	Klhl22	Q99JN2	-0.47	0.320879	0.753899
1983	Map4k3	Q99JP0	#N/A	#N/A	#N/A
1984	Sfxn1	Q99JR1	-0.11	0.641974	0.913771
1985	Smarcd2	Q99JR8	0.44	0.334731	0.763531
1986	Acy1	Q99JW2	-0.29	0.601938	0.900042
1987	Lims1	Q99JW4	-0.29	0.210123	0.608579
1988	Gorasp2	Q99JX3	#N/A	#N/A	#N/A
1989	Eif3m	Q99JX4	0.42	0.105383	0.426702
1990	Nxf1	Q99JX7	-0.3	0.195358	0.579146
1991	Hadhb	Q99JY0	-0.12	0.609351	0.901705
1992	Actr3	Q99JY9	0.74	0.0011973	0.0140025
1993	Pdxdc1	Q99K01	-0.27	0.453602	0.824293
1994	Arfgap2	Q99K28	-0.05	0.959034	0.994285
1995	Nono	Q99K48	-0.16	0.493228	0.850684
1996	Pls3	Q99K51	1.31	0.0271596	0.171921
1997	Rragc	Q99K70	-0.07	0.830223	0.973534
1998	Psat1	Q99K85	0.45	0.0504064	0.274773
1999	Vwa5a	Q99KC8	#N/A	#N/A	#N/A
[truncated: 712 more rows]

## Sheet: Supp.Figure4B_DEP
	Gene.names	Accession	Abundance.Ratio.log2.siIft88_Abeta..Con_Abeta	Abundance.Ratio.P_Value.siIft88_Abeta..Con_Abeta	Abundance.Ratio.Adj.P_Value.siIft88_Abeta..Con_Abeta
1	Cul4b	A2A432	6.64	#N/A	#N/A
2	Cad	B2RQC6	6.64	#N/A	#N/A
3	H2ac7	C0HKE3	0.27	0.179061	0.252901
4	Eftud2	O08810	#N/A	#N/A	#N/A
5	Dhx15	O35286	#N/A	#N/A	#N/A
6	Banf1	O54962	-0.71	0.0240751	0.0481502
7	Copb2	O55029	1.71	0.00270021	0.00739857
8	Dhx9	O70133	1.51	1.65177e-06	1.33113e-05
9	Dync1i2	O88487	6.64	#N/A	#N/A
10	Coro1a	O89053	1.78	0.0017648	0.00503704
11	C3	P01027	-0.7	0.0115042	0.0264887
12	NA.85	P01631	-0.07	0.796653	0.901996
13	Igkc	P01837	-0.36	0.176825	0.252901
14	Ighg1	P01868	-0.51	0.000198628	0.000806584
15	Krt10	P02535	-0.23	0.869758	0.936615
16	Mt2	P02798	#N/A	#N/A	#N/A
17	Krt1	P04104	-0.85	0.000295054	0.00112285
18	Tuba1b	P05213	3.32	2.35448e-05	0.000137261
19	Gm5629	P06327	-0.37	0.664407	0.788085
20	S100a4	P07091	#N/A	#N/A	#N/A
21	Alb	P07724	-1.84	1.36849e-05	8.52194e-05
22	Rrm1	P07742	2.6	9.92717e-05	0.000477201
23	Hsp90aa1	P07901	-0.29	0.18851	0.26488
24	Aprt	P08030	6.64	#N/A	#N/A
25	Pgk2	P09041	6.64	#N/A	#N/A
26	Ncl	P09405	1.08	0.00832624	0.0198382
27	Calm2	P0DP27	0.39	0.0893593	0.136606
28	Eef1a1	P10126	-0.48	0.00772848	0.0185755
29	H2bc7	P10853	0.34	0.171266	0.252296
30	H2bc14	P10854	0.19	0.984503	0.999263
31	Lpl	P11152	0.65	7.76408e-05	0.000379885
32	Fn1	P11276	-2.7	2.82543e-06	2.03729e-05
33	Hsp90ab1	P11499	1.66	2.97313e-11	1.62928e-09
34	Tcp1	P11983	1.27	0.0010261	0.003056
35	App	P12023	-0.59	0.0474567	0.0792874
36	Pfkl	P12382	6.64	#N/A	#N/A
37	Rpl7a	P12970	1.82	0.000300121	0.00112648
38	Rpl27a	P14115	6.64	#N/A	#N/A
39	Rps16	P14131	2.46	5.26171e-06	3.69669e-05
40	Rpl7	P14148	1.14	0.000553338	0.0017427
41	Rpsa	P14206	3.04	6.90816e-10	2.70405e-08
42	Psmd3	P14685	1.01	0.0230844	0.0465083
43	Rplp0	P14869	6.64	#N/A	#N/A
44	Gapdh	P16858	1.51	1.09957e-06	1.03891e-05
45	Eno1	P17182	#N/A	#N/A	#N/A
46	Ap2a1	P17426	-0.2	0.999103	0.999263
47	Tpi1	P17751	1.83	6.38273e-05	0.000323865
48	Cfl1	P18760	0.39	0.506251	0.63923
49	Fasn	P19096	1.6	1.45465e-06	1.28572e-05
50	F2	P19221	1.58	0.0298666	0.0588737
51	Rpl13a	P19253	2.74	1.97391e-06	1.46176e-05
52	Plg	P20918	0.53	0.589241	0.71439
53	Rps2	P25444	1.66	1.81863e-06	1.38418e-05
54	Tln1	P26039	0.61	0.202496	0.281644
55	Sars1	P26638	2.1	0.00127336	0.0037117
56	Rpl3	P27659	1.09	0.010563	0.0247372
57	Nap1l1	P28656	0.54	0.582186	0.71439
58	Atxn10	P28658	#N/A	#N/A	#N/A
59	Mug1	P28665	0.48	0.349997	0.466944
60	Grn	P28798	-0.06	0.962459	0.999263
61	Pabpc1	P29341	0.17	0.524663	0.659439
62	Ptpn6	P29351	0.3	0.46526	0.595706
63	Serpinc1	P32261	0.75	0.00534333	0.013812
64	Thbs1	P35441	-0.11	0.997463	0.999263
65	Fbl	P35550	6.64	#N/A	#N/A
66	Rpl12	P35979	#N/A	#N/A	#N/A
67	Rpl18	P35980	3.33	3.14426e-12	2.87176e-10
68	Cct8	P42932	2.3	3.65348e-08	4.66562e-07
69	Psmc2	P46471	6.64	#N/A	#N/A
70	Brcc3	P46737	#N/A	#N/A	#N/A
71	Rpl6	P47911	0.61	0.474027	0.604109
72	Rpl13	P47963	1.56	0.000275794	0.00107954
73	Mcm4	P49717	6.64	#N/A	#N/A
74	Ahcy	P50247	5.31	4.76685e-12	3.26529e-10
75	Pa2g4	P50580	-0.15	0.979974	0.999263
76	Pkm	P52480	4.71	8.73746e-14	2.39406e-11
77	Rpl10a	P53026	0.96	0.000104003	0.000491323
78	Psmc4	P54775	-4.49	0.00329496	0.0089388
79	Adk	P55264	#N/A	#N/A	#N/A
80	Actn4	P57780	0.19	0.585641	0.71439
81	Eef2	P58252	1.32	0.0431528	0.0768682
82	Ruvbl1	P60122	0.12	0.972284	0.999263
83	Eif3e	P60229	0.23	0.818369	0.907827
84	Actb	P60710	1.09	0.000181951	0.000755371
85	Cdc42	P60766	-2.03	0.861551	0.936615
86	Eif4a1	P60843	0.6	0.0222069	0.0450717
87	Arf3	P61205	6.64	#N/A	#N/A
88	Rpl26	P61255	1.34	0.0480804	0.0798425
89	Psme3	P61290	0.66	0.059757	0.0968841
90	Hnrnpk	P61979	6.64	#N/A	#N/A
91	Ppp1ca	P62137	#N/A	#N/A	#N/A
92	Psmc1	P62192	#N/A	#N/A	#N/A
93	Psmc5	P62196	1.34	0.0216299	0.0448985
94	Rps8	P62242	6.64	#N/A	#N/A
95	Rps18	P62270	0.54	0.997463	0.999263
96	Rps11	P62281	6.64	#N/A	#N/A
97	Rps4x	P62702	6.64	#N/A	#N/A
98	Ppp2cb	P62715	0.55	0.0768834	0.119693
99	Rpl18a	P62717	1.7	0.000213271	0.000846901
100	Rps6	P62754	1.5	2.82916e-05	0.000161498
101	H4c1	P62806	0.34	0.0333658	0.0648385
102	Ran	P62827	2.07	1.61007e-05	9.59044e-05
103	Rpl23	P62830	#N/A	#N/A	#N/A
104	Rps24	P62849	0.48	0.766813	0.882801
105	Rps3	P62908	2.76	8.62789e-09	1.81849e-07
106	Rps27a	P62983	0.3	0.815313	0.907827
107	Hspa8	P63017	2.34	1.29063e-05	8.22399e-05
108	Eif5a	P63242	-1.04	0.0897408	0.136606
109	Rack1	P68040	2.73	1.15443e-05	7.71499e-05
110	Tubb4b	P68372	1.43	2.2229e-08	3.32654e-07
111	Kpnb1	P70168	3.09	6.60098e-07	6.45953e-06
112	Cct7	P80313	1.91	0.000154195	0.000670628
113	Cct2	P80314	2.14	1.47577e-08	2.3786e-07
114	Cct4	P80315	2.02	7.92961e-09	1.81849e-07
115	Cct5	P80316	2.12	8.83012e-08	9.67781e-07
116	Cct6a	P80317	0	0.992018	0.999263
117	Cct3	P80318	1.99	0.00514344	0.0134219
118	H3c2	P84228	-1.88	0.0048254	0.0127131
119	Rpl10l	P86048	6.64	#N/A	#N/A
120	Mcm6	P97311	2.79	0.00549922	0.0138917
121	Rps3a	P97351	1.62	0.00159985	0.0046143
122	Masp1	P98064	-1.29	0.000793194	0.00244197
123	Tubb5	P99024	1.63	0.0113385	0.0263285
124	Apoa1	Q00623	#N/A	#N/A	#N/A
125	Top2a	Q01320	-0.63	0.498972	0.632955
126	Vcp	Q01853	1.06	0.00086896	0.0026455
127	Uba1	Q02053	2.13	1.32743e-08	2.27322e-07
128	C1qc	Q02105	-1	0.0752874	0.118556
129	Thbs2	Q03350	-1.07	0.0347305	0.0670152
130	Krt2	Q3TTY5	0.02	0.999263	0.999263
131	Psmd1	Q3TXS7	3.55	1.74328e-06	1.36474e-05
132	Krt76	Q3UV17	-0.49	0.368116	0.482602
133	Vps54	Q5SPW0	1.72	0.00552627	0.0138917
134	Myl6	Q60605	0.7	0.0697754	0.111804
135	Krt15	Q61414	-0.64	0.0133691	0.0293052
136	Ddx5	Q61656	6.64	#N/A	#N/A
137	Itih2	Q61703	0.24	0.625098	0.751214
138	Phgdh	Q61753	3.01	9.81801e-09	1.92153e-07
139	Mcm7	Q61881	#N/A	#N/A	#N/A
140	Npm1	Q61937	1.66	7.0621e-05	0.000351821
141	Notch3	Q61982	0.02	0.734213	0.85972
142	Tfrc	Q62351	-0.21	0.744476	0.868027
143	Cltc	Q68FD5	1.83	4.42975e-08	5.27718e-07
144	Mars1	Q68FL6	6.64	#N/A	#N/A
145	A2m	Q6GQT1	-0.38	0.871667	0.936615
146	Hist2h2aa1;	Q6GSS7	#N/A	#N/A	#N/A
147	Krt73	Q6NXH9	-1.41	0.000327533	0.00115057
148	Snrnp200	Q6P4T2	-0.27	0.43955	0.570789
149	Xpo1	Q6P5F9	6.64	#N/A	#N/A
150	Prmt8	Q6PAK3	6.64	#N/A	#N/A
151	Srsf1	Q6PDM2	4.34	5.91043e-09	1.61946e-07
152	Rps9	Q6ZWN5	0.92	0.00878551	0.020752
153	Ppp2r1a	Q76MZ3	#N/A	#N/A	#N/A
154	Snd1	Q78PY7	1.76	0.000387215	0.00132621
155	Cyfip1	Q7TMB8	6.64	#N/A	#N/A
156	Mybbp1a	Q7TPV4	6.64	#N/A	#N/A
157	Psmd11	Q8BG32	2.24	8.50962e-06	5.82909e-05
158	Aars1	Q8BGQ7	#N/A	#N/A	#N/A
159	Ipo5	Q8BKC5	6.64	#N/A	#N/A
160	Qars1	Q8BML9	6.64	#N/A	#N/A
161	Flna	Q8BTM8	1.32	0.00226591	0.0064006
162	Anapc5	Q8BTZ4	#N/A	#N/A	#N/A
163	Tbl3	Q8C4J7	6.64	#N/A	#N/A
164	Eprs1	Q8CGC7	2.11	7.60459e-08	8.68191e-07
165	Eif2b5	Q8CHW4	6.64	#N/A	#N/A
166	Copa	Q8CIE6	-0.42	0.99619	0.999263
167	Plcg2	Q8CIH5	-0.87	0.139966	0.211883
168	Eif3b	Q8JZQ9	0.17	0.865706	0.936615
169	Fgb	Q8K0E8	6.64	#N/A	#N/A
170	Fermt3	Q8K1B8	-0.06	0.982685	0.999263
171	Nckap1l	Q8K1X4	3.16	3.71567e-10	1.69682e-08
172	Emilin2	Q8K482	-2	0.000537186	0.0017115
173	Eif3l	Q8QZY1	1.22	0.35106	0.466944
174	Eif3c	Q8R1B4	0.17	0.994796	0.999263
175	Ubac2	Q8R1K1	#N/A	#N/A	#N/A
176	Nup85	Q8R480	#N/A	#N/A	#N/A
177	Myh9	Q8VDD5	2.09	1.37698e-06	1.25765e-05
178	Psmd2	Q8VDM4	1.66	0.000887726	0.00267293
179	Krt79	Q8VED5	#N/A	#N/A	#N/A
180	Hnrnpu	Q8VEK3	6.64	#N/A	#N/A
181	Oasl1	Q8VI94	0.62	0.197105	0.275545
182	Acot7	Q91V12-2	6.64	#N/A	#N/A
183	Rnh1	Q91VI7	0.79	0.0843773	0.130618
184	Eif3h	Q91WK2	0.24	0.851782	0.936615
185	Atg13	Q91YI1	-0.93	0.070682	0.111947
186	Bag2	Q91YN9	2.08	0.00421952	0.0112247
187	Dars1	Q922B2	3.38	0.00119331	0.00351577
188	Mthfd1	Q922D8	4.4	8.22708e-09	1.81849e-07
189	Krt5	Q922U2	-0.24	0.92647	0.991613
190	Eif3m	Q99JX4	-0.45	0.403704	0.526738
191	Sf3b1	Q99NB9	2.26	0.000200174	0.000806584
192	Rpl17	Q9CPR4	1.87	3.96898e-05	0.0002175
193	Ppp6c	Q9CQR6	-0.39	0.588339	0.71439
194	Rpl14	Q9CR57	6.64	#N/A	#N/A
195	Xpot	Q9CRT8	#N/A	#N/A	#N/A
196	Prps2	Q9CS42	-0.04	0.732645	0.85972
197	Rpl15	Q9CZM2	1.43	0.00675873	0.0168354
198	Rars1	Q9D0I9	6.64	#N/A	#N/A
199	Rpl4	Q9D8E6	1.49	3.77545e-05	0.000211117
200	Eef1g	Q9D8N0	1.52	0.000133492	0.000589948
201	Psmd12	Q9D8W5	3.05	4.48849e-07	4.55499e-06
202	Ap2b1	Q9DBG3	0.19	0.35823	0.471899
203	Eif3f	Q9DCH4	0.03	0.973639	0.999263
204	Paics	Q9DCL9	0.69	0.0265548	0.0527248
205	Ipo7	Q9EPL8	1.45	0.0313294	0.0613161
206	Upf1	Q9EPU0	2.07	5.92649e-05	0.000312281
207	Vps35	Q9EQH3	2.73	1.25723e-05	8.20192e-05
208	Cse1l	Q9ERK4	6.64	#N/A	#N/A
209	Dync1h1	Q9JHU4	-1	0.0356994	0.068403
210	Iqgap1	Q9JKF1	-1.33	0.0468372	0.0792874
211	Aldh9a1	Q9JLJ2	6.64	#N/A	#N/A
212	Plec	Q9QXS1	0.84	0.0448866	0.0768682
213	Comp	Q9R0G6	2.94	1.17078e-08	2.13862e-07
214	Vars1	Q9Z1Q9	6.64	#N/A	#N/A
215	Thbs4	Q9Z1T2	1.49	0.0168664	0.036389
216	Uso1	Q9Z1Z0	0.27	0.787067	0.89484
217	Baz1b	Q9Z277	6.64	#N/A	#N/A

## Sheet: Figure7F_Lysate_Up-regulated
	Term	Overlap	P.value	Adjusted.P.value	Old.P.value	Old.Adjusted.P.value	Odds.Ratio	Combined.Score	Genes	group	Genesize
1	Protein processing in endoplasmic reticulum	8/163	2.79781e-05	0.00209867	0	0	7.31418	76.6825	PDIA3;VCP;SEC23A;PRKCSH;CANX;CALR;P4HB;PDIA6	KEGG	8
2	Regulation of actin cytoskeleton	9/217	3.33123e-05	0.00209867	0	0	6.15959	63.5029	ACTN1;TMSB4X;CFL1;MSN;ARPC4;PFN1;PAK2;GIT1;ACTG1	KEGG	9
3	Glycolysis / Gluconeogenesis	5/67	0.000134115	0.00563282	0	0	11.2398	100.223	LDHA;TPI1;PGAM1;PGK1;ALDOA	KEGG	5
4	Salmonella infection	5/78	0.000274802	0.00865626	0	0	9.54081	78.2295	ARPC4;FLNC;PKN1;PFN1;ACTG1	KEGG	5
5	Fc gamma R-mediated phagocytosis	4/87	0.00388915	0.0980065	0	0	6.66273	36.9753	FCGR1;PTPRC;CFL1;ARPC4	KEGG	4
6	Cysteine and methionine metabolism	3/50	0.00592331	0.118342	0	0	8.77926	45.0276	LDHA;MDH2;GOT2	KEGG	3
7	HIF-1 signaling pathway	4/104	0.00730128	0.118342	0	0	5.52531	27.1829	LDHA;PGK1;HMOX1;ALDOA	KEGG	4
8	Platelet Degranulation R-HSA-114608	9/125	3.62804e-07	0.000150407	0	0	11.0965	164.555	CAP1;ACTN1;TMSB4X;OLA1;TAGLN2;GTPBP2;PFN1;PPIA;SOD1	reactome	9
9	Response To Elevated Platelet Cytosolic Ca2+ R-HSA-76005	9/130	5.06421e-07	0.000150407	0	0	10.6353	154.168	CAP1;ACTN1;TMSB4X;OLA1;TAGLN2;GTPBP2;PFN1;PPIA;SOD1	reactome	9
10	N-glycan Trimming In ER And Calnexin/Calreticulin Cycle R-HSA-532668	5/35	5.4447e-06	0.000890727	0	0	23.2664	282.009	PDIA3;VCP;PRKCSH;CANX;CALR	reactome	5
11	Infectious Disease R-HSA-5663205	21/961	7.4977e-06	0.000890727	0	0	3.35337	39.5728	GSDMD;ACTR3;VCP;SEC23A;CCNH;PRKCSH;HDAC1;CNBP;AP1B1;PSIP1;SSRP1;RANGAP1;ACTG1;PSMD9;CANX;ABI1;PGK1;G3BP2;HMOX1;CALR;PPIA	reactome	21
12	Calnexin/calreticulin Cycle R-HSA-901042	4/26	3.69255e-05	0.00274172	0	0	25.2142	257.352	PDIA3;PRKCSH;CANX;CALR	reactome	4
13	Interleukin-12 Family Signaling R-HSA-447115	5/54	4.7413e-05	0.00296986	0	0	14.2311	141.694	CANX;MSN;P4HB;PPIA;SOD1	reactome	5
14	Antigen Presentation: Folding, Assembly, Peptide Loading Of Class I MHC R-HSA-983170	4/28	4.99976e-05	0.00296986	0	0	23.1107	228.878	PDIA3;SEC23A;CANX;CALR	reactome	4
15	Cellular Response To Chemical Stress R-HSA-9711123	8/182	6.12495e-05	0.00330747	0	0	6.50922	63.143	PRDX3;PSMD9;VCP;HM13;HMOX1;LIN9;P4HB;SOD1	reactome	8
16	Immune System R-HSA-168256	30/1943	6.825e-05	0.00332328	0	0	2.4046	23.0657	RAB5B;VCP;SEC23A;PRKCSH;GMFG;GDI2;IFIT3;ACTG1;PSMD9;PRDX4;CAPZB;HMOX1;ARIH1;PDIA3;GSDMD;CAP1;ACTR3;KRT1;AP1B1;MSN;SOD1;PTPRC;CANX;ABI1;CALR;P4HB;PKN1;CLEC4E;CD68;PPIA	reactome	30
17	Gluconeogenesis R-HSA-70263	4/32	8.58285e-05	0.00364158	0	0	19.8052	185.439	TPI1;MDH2;GOT2;PGK1	reactome	4
18	Glutamate And Glutamine Metabolism R-HSA-8964539	3/13	0.000105409	0.00415771	0	0	41.3396	378.574	GLUD1;OAT;GOT2	reactome	3
19	Platelet Activation, Signaling And Aggregation R-HSA-76002	9/254	0.000111992	0.00415771	0	0	5.21952	47.4824	CAP1;ACTN1;TMSB4X;OLA1;TAGLN2;GTPBP2;PFN1;PPIA;SOD1	reactome	9
20	RHOH GTPase Cycle R-HSA-9013407	4/36	0.000137423	0.00455828	0	0	17.326	154.071	SLC4A7;VCP;ARHGDIA;PKN1	reactome	4
21	Asparagine N-linked Glycosylation R-HSA-446203	9/282	0.000244871	0.00692634	0	0	4.6775	38.8924	PDIA3;VCP;TMED9;SEC23A;CAPZB;PRKCSH;COG3;CANX;CALR	reactome	9
22	Interleukin-12 Signaling R-HSA-9020591	4/44	0.000302595	0.00817008	0	0	13.8552	112.271	MSN;P4HB;PPIA;SOD1	reactome	4
23	Fcgamma Receptor (FCGR) Dependent Phagocytosis R-HSA-2029480	5/87	0.000456213	0.0117822	0	0	8.48978	65.3081	ACTR3;PRKCSH;ABI1;PKN1;ACTG1	reactome	5
24	RAB GEFs Exchange GTP For GDP On RABs R-HSA-8876198	5/89	0.000506508	0.0120816	0	0	8.2868	62.88	RAB5B;DENND4B;GDI2;DENND4C;RAB9A	reactome	5
25	Regulation Of Actin Dynamics For Phagocytic Cup Formation R-HSA-2029482	4/62	0.00112263	0.0229945	0	0	9.54666	64.8417	ACTR3;ABI1;PKN1;ACTG1	reactome	4
26	HIV Infection R-HSA-162906	7/229	0.00154625	0.0306158	0	0	4.4214	28.6149	PSMD9;CCNH;AP1B1;PSIP1;SSRP1;RANGAP1;PPIA	reactome	7
27	Disease R-HSA-1643685	24/1736	0.00189682	0.0344154	0	0	2.06759	12.9587	GSDMD;ACTR3;VCP;SEC23A;CCNH;PRKCSH;HDAC1;CNBP;AP1B1;MSN;PSIP1;SSRP1;RANGAP1;ACTG1;PSMD9;ATIC;POLR1A;CANX;ABI1;PGK1;G3BP2;HMOX1;CALR;PPIA	reactome	24
28	Detoxification Of Reactive Oxygen Species R-HSA-3299685	3/34	0.00196991	0.0344154	0	0	13.3212	82.9882	PRDX3;P4HB;SOD1	reactome	3
29	EPHB-mediated Forward Signaling R-HSA-3928662	3/34	0.00196991	0.0344154	0	0	13.3212	82.9882	ACTR3;PKN1;ACTG1	reactome	3
30	Rab Regulation Of Trafficking R-HSA-9007101	5/122	0.00208525	0.0353607	0	0	5.93957	36.6642	RAB5B;DENND4B;DENND4C;GDI2;RAB9A	reactome	5
31	Gene And Protein Expression By JAK-STAT Signaling After Interleukin-12 Stimulation R-HSA-8950505	3/35	0.00214307	0.0353607	0	0	12.9043	79.3036	MSN;PPIA;SOD1	reactome	3
32	RHO GTPases Activate WASPs And WAVEs R-HSA-5663213	3/36	0.0023254	0.0363497	0	0	12.5126	75.8748	ACTR3;ABI1;ACTG1	reactome	3
33	G1/S Transition R-HSA-69206	5/129	0.00265797	0.0394709	0	0	5.60228	33.2226	PSMD9;CCNH;POLR1A;HDAC1;LIN9	reactome	5
34	Host Interactions Of HIV Factors R-HSA-162909	5/130	0.00274822	0.0398157	0	0	5.55718	32.7696	PSMD9;AP1B1;PSIP1;RANGAP1;PPIA	reactome	5
35	RHOF GTPase Cycle R-HSA-9035034	3/42	0.00362074	0.04888	0	0	10.5844	59.4957	SLC4A7;CAPZB;ACTN1	reactome	3
36	RAC2 GTPase Cycle R-HSA-9013404	4/87	0.00388915	0.0513367	0	0	6.66273	36.9753	ARHGDIA;ABI1;PKN1;GIT1	reactome	4
37	Glucose Metabolism R-HSA-70326	4/89	0.00421827	0.0544707	0	0	6.50531	35.5732	TPI1;MDH2;GOT2;PGK1	reactome	4
38	EPH-Ephrin Signaling R-HSA-2682334	4/91	0.00456571	0.0568117	0	0	6.35512	34.2489	ACTR3;PKN1;GIT1;ACTG1	reactome	4
39	Mitotic G1 Phase And G1/S Transition R-HSA-453279	5/147	0.00464397	0.0568117	0	0	4.88767	26.2575	PSMD9;CCNH;POLR1A;HDAC1;LIN9	reactome	5
40	RNA Polymerase I Transcription Initiation R-HSA-73762	3/46	0.00468649	0.0568117	0	0	9.59787	51.4741	CCNH;HDAC1;POLR1A	reactome	3
41	CDC42 GTPase Cycle R-HSA-9013148	5/149	0.00491575	0.0572541	0	0	4.8193	25.6161	DNMBP;PRKCSH;ARHGDIA;PKN1;GIT1	reactome	5
42	HIV Life Cycle R-HSA-162587	5/149	0.00491575	0.0572541	0	0	4.8193	25.6161	CCNH;PSIP1;SSRP1;RANGAP1;PPIA	reactome	5
43	Retrograde Transport At Trans-Golgi-Network R-HSA-6811440	3/48	0.00528307	0.0595945	0	0	9.17037	48.0825	NAA30;COG3;RAB9A	reactome	3
44	P75 NTR Receptor-Mediated Signaling R-HSA-193704	4/95	0.00531735	0.0595945	0	0	6.07454	31.811	HDAC1;MAGED1;ARHGDIA;ARHGEF10L	reactome	4
45	Metabolism Of Proteins R-HSA-392499	24/1890	0.00562232	0.0618456	0	0	1.88085	9.74468	PDIA3;RAB5B;VCP;GFM1;TMED9;SEC23A;PRKCSH;HDAC1;COG3;MRPS2;YARS1;RANGAP1;PDIA6;USP19;PSMD9;CAPZB;POLR1A;CANX;EIF4H;RAB9A;CALR;P4HB;MFGE8;TARS1	reactome	24
46	RHOD GTPase Cycle R-HSA-9013405	3/52	0.00660803	0.0654195	0	0	8.42007	42.2643	SLC4A7;CAPZB;ACTN1	reactome	3
47	SARS-CoV-1 Infection R-HSA-9678108	3/52	0.00660803	0.0654195	0	0	8.42007	42.2643	VCP;PRKCSH;CANX	reactome	3
48	MHC Class II Antigen Presentation R-HSA-2132295	4/104	0.00730128	0.0703024	0	0	5.52531	27.1829	SEC23A;CAPZB;CANX;AP1B1	reactome	4
49	RHOJ GTPase Cycle R-HSA-9013409	3/54	0.00733797	0.0703024	0	0	8.08905	39.7552	SLC4A7;PKN1;GIT1	reactome	3
50	Post-translational Protein Phosphorylation R-HSA-8957275	4/106	0.00780005	0.0723942	0	0	5.41643	26.2893	PRKCSH;P4HB;MFGE8;PDIA6	reactome	4
51	Cytoprotection By HMOX1 R-HSA-9707564	3/57	0.00851915	0.075528	0	0	7.6385	36.4008	HM13;HMOX1;LIN9	reactome	3
52	RHOQ GTPase Cycle R-HSA-9013406	3/59	0.00936501	0.0818061	0	0	7.36496	34.4001	SLC4A7;PKN1;GIT1	reactome	3
53	FCGR3A-mediated Phagocytosis R-HSA-9664422	3/60	0.00980566	0.084414	0	0	7.23538	33.4622	ACTR3;ABI1;ACTG1	reactome	3
54	Regulation Of Oxidative Stress-Induced Intrinsic Apoptotic Signaling Pathway (GO:1902175)	4/18	7.91159e-06	0.00939105	0	0	39.6384	465.639	P4HB;SOD2;PPIA;SOD1	GO-BP	4
55	Protein Homooligomerization (GO:0051260)	7/129	4.7508e-05	0.0219706	0	0	8.08648	80.4977	GSDMD;MLKL;SHMT1;TMEM120A;G3BP2;ALDOA;SOD2	GO-BP	7
56	Glycolytic Process (GO:0006096)	4/29	5.76671e-05	0.0219706	0	0	22.1852	216.546	LDHA;TPI1;PGAM1;PGK1	GO-BP	4
57	Gluconeogenesis (GO:0006094)	4/32	8.58285e-05	0.0219706	0	0	19.8052	185.439	TPI1;MDH2;PGAM1;PGK1	GO-BP	4
58	Negative Regulation Of Kinase Activity (GO:0033673)	5/62	9.2547e-05	0.0219706	0	0	12.2288	113.579	PRDX3;PTPRC;PPIA;PAK2;TARBP2	GO-BP	5
59	Hexose Biosynthetic Process (GO:0019319)	4/35	0.000122852	0.0243042	0	0	17.8859	161.054	TPI1;MDH2;PGAM1;PGK1	GO-BP	4
60	Protein Tetramerization (GO:0051262)	5/73	0.000201351	0.0256148	0	0	10.2449	87.189	SHMT1;KRT1;KRT10;ALDOA;SOD2	GO-BP	5
61	Regulation Of Stress Fiber Assembly (GO:0051492)	5/75	0.000228661	0.0256148	0	0	9.95121	83.4236	FHOD1;ARHGEF10L;PFN1;PAK2;ACTG1	GO-BP	5
62	Carbohydrate Catabolic Process (GO:0016052)	4/41	0.000229624	0.0256148	0	0	14.9809	125.526	LDHA;TPI1;PGAM1;PGK1	GO-BP	4
63	Protein Heterooligomerization (GO:0051291)	3/19	0.000345768	0.0315713	0	0	25.8294	205.854	TMEM120A;KRT1;KRT10	GO-BP	3
64	Glutamate Metabolic Process (GO:0006536)	3/20	0.000404601	0.0339681	0	0	24.3088	189.915	GLUD1;OAT;GOT2	GO-BP	3
65	Phosphate-Containing Compound Metabolic Process (GO:0006796)	7/184	0.000429252	0.0339681	0	0	5.55819	43.0953	PTPRC;IMPA1;PGK1;LCP1;LIMD1;ALDOA;PAK2	GO-BP	7
66	Pyruvate Metabolic Process (GO:0006090)	4/50	0.000496129	0.0368066	0	0	12.0444	91.6418	LDHA;TPI1;PGAM1;PGK1	GO-BP	4
67	Negative Regulation Of Actin Filament Polymerization (GO:0030837)	3/23	0.000618483	0.0431847	0	0	20.6594	152.636	TMSB4X;PFN1;TMSB10	GO-BP	3
68	Glucose Metabolic Process (GO:0006006)	4/59	0.000931624	0.058202	0	0	10.0689	70.2667	TPI1;MDH2;PGAM1;PGK1	GO-BP	4
69	Peptide Cross-Linking (GO:0018149)	3/27	0.000999759	0.0593357	0	0	17.2127	118.905	KRT2;KRT1;KRT10	GO-BP	3
70	Response To Endoplasmic Reticulum Stress (GO:0034976)	5/114	0.00154744	0.0675805	0	0	6.37809	41.2736	PDIA3;VCP;P4HB;PDIA6;USP19	GO-BP	5
71	Regulation Of Protein Kinase Activity (GO:0045859)	5/119	0.00186974	0.0675805	0	0	6.0968	38.2998	PTPRC;PPIA;PAK2;TARBP2;SOD1	GO-BP	5
72	Cellular Response To Decreased Oxygen Levels (GO:0036294)	4/73	0.00205814	0.0675805	0	0	8.02027	49.613	PGK1;HMOX1;P4HB;CPEB4	GO-BP	4
73	Ubiquitin-Dependent ERAD Pathway (GO:0030433)	4/73	0.00205814	0.0675805	0	0	8.02027	49.613	VCP;CANX;CALR;USP19	GO-BP	4
74	Negative Regulation Of Programmed Cell Death (GO:0043069)	9/381	0.00206256	0.0675805	0	0	3.41532	21.1197	PRDX3;HAX1;XPNPEP1;HDAC1;ARHGDIA;CFL1;PTMA;PAK2;IFIT3	GO-BP	9
75	Platelet Aggregation (GO:0070527)	3/35	0.00214307	0.0675805	0	0	12.9043	79.3036	ACTN1;PPIA;ACTG1	GO-BP	3
76	Negative Regulation Of Neuron Apoptotic Process (GO:0043524)	4/74	0.00216349	0.0675805	0	0	7.90529	48.5072	SET;SOD2;SOD1;CPEB4	GO-BP	4
77	Gland Development (GO:0048732)	4/74	0.00216349	0.0675805	0	0	7.90529	48.5072	PRKCSH;MSN;GFER;SOD1	GO-BP	4
78	Regulation Of Ras Protein Signal Transduction (GO:0046578)	4/76	0.00238522	0.0690551	0	0	7.68493	46.4051	DENND4B;ARHGDIA;DENND4C;GIT1	GO-BP	4
79	Regulation Of Anatomical Structure Morphogenesis (GO:0022603)	5/127	0.00248395	0.0702012	0	0	5.6947	34.1563	CAPZB;CFL1;KRT1;HMOX1;PAK2	GO-BP	5
80	Fatty Acid Transport (GO:0015908)	3/38	0.00271822	0.0750356	0	0	11.7964	69.6907	FABP4;FABP5;GOT2	GO-BP	3
81	Regulation Of Mitochondrial Membrane Potential (GO:0051881)	3/39	0.00292902	0.0755816	0	0	11.4682	66.8948	PRDX3;VCP;SOD1	GO-BP	3
82	Retina Homeostasis (GO:0001895)	3/39	0.00292902	0.0755816	0	0	11.4682	66.8948	KRT1;ACTG1;SOD1	GO-BP	3
83	Regulation Of Programmed Cell Death (GO:0043067)	6/195	0.00322898	0.0785344	0	0	4.42733	25.3934	VCP;HAX1;XPNPEP1;MAGED1;ACTN1;CALR	GO-BP	6
84	Translational Elongation (GO:0006414)	3/42	0.00362074	0.0826504	0	0	10.5844	59.4957	GFM1;ASCC3;GTPBP2	GO-BP	3
85	Negative Regulation Of Neuron Death (GO:1901215)	4/88	0.00405145	0.0871135	0	0	6.58308	36.2641	SET;SOD2;SOD1;CPEB4	GO-BP	4
86	Negative Regulation Of Protein Kinase Activity (GO:0006469)	4/88	0.00405145	0.0871135	0	0	6.58308	36.2641	PTPRC;PPIA;PAK2;TARBP2	GO-BP	4
87	Bone Development (GO:0060348)	3/44	0.00413269	0.0871135	0	0	10.0671	55.2564	VKORC1;PTPRC;SBDS	GO-BP	3
88	ERAD Pathway (GO:0036503)	4/89	0.00421827	0.0871135	0	0	6.50531	35.5732	VCP;CANX;CALR;USP19	GO-BP	4
89	Actin Filament Organization (GO:0007015)	5/144	0.0042566	0.0871135	0	0	4.99392	27.2632	ACTN1;TAGLN2;ARPC4;LCP1;ALDOA	GO-BP	5
90	Protein Stabilization (GO:0050821)	6/208	0.00442394	0.0882993	0	0	4.13967	22.44	CCNH;PRKRA;COG3;CALR;PFN1;USP19	GO-BP	6
91	Regulation Of RNA Metabolic Process (GO:0051252)	4/91	0.00456571	0.0882993	0	0	6.35512	34.2489	SF3B5;PRKRA;PRDX6;TARBP2	GO-BP	4
92	Response To Hydrogen Peroxide (GO:0042542)	3/46	0.00468649	0.0882993	0	0	9.59787	51.4741	PRDX3;HMOX1;SOD1	GO-BP	3
93	Homotypic Cell-Cell Adhesion (GO:0034109)	3/46	0.00468649	0.0882993	0	0	9.59787	51.4741	ACTN1;PPIA;ACTG1	GO-BP	3
94	Dicarboxylic Acid Metabolic Process (GO:0043648)	3/50	0.00592331	0.103397	0	0	8.77926	45.0276	MDH2;SHMT1;GOT2	GO-BP	3
95	Intracellular Iron Ion Homeostasis (GO:0006879)	3/50	0.00592331	0.103397	0	0	8.77926	45.0276	HMOX1;NUBP1;SOD1	GO-BP	3
96	Positive Regulation Of Actin Filament Bundle Assembly (GO:0032233)	3/51	0.00626006	0.106153	0	0	8.59592	43.612	FHOD1;ARHGEF10L;PFN1	GO-BP	3
97	Protein Homotetramerization (GO:0051289)	3/53	0.0069673	0.110009	0	0	8.25125	40.9801	SHMT1;ALDOA;SOD2	GO-BP	3
98	Negative Regulation Of Cell Population Proliferation (GO:0008285)	8/379	0.00704049	0.110009	0	0	3.02228	14.9787	TIAL1;MAGED1;PRKRA;PDCD5;HMOX1;AKR1B1;SOD2;IFIT3	GO-BP	8
99	Regulation Of Neuron Apoptotic Process (GO:0043523)	4/105	0.00754795	0.110009	0	0	5.47033	26.7307	SET;SOD2;CPEB4;SOD1	GO-BP	4
100	Positive Regulation Of Developmental Process (GO:0051094)	6/233	0.00759636	0.110009	0	0	3.67907	17.9542	HDAC1;KRT2;CFL1;AKR1B1;LCP1;KRT10	GO-BP	6
101	Supramolecular Fiber Organization (GO:0097435)	7/316	0.00894566	0.123471	0	0	3.16246	14.916	KRT2;ACTN1;KRT1;TAGLN2;KRT10;ALDOA;AGFG1	GO-BP	7
102	Cytoskeleton Organization (GO:0007010)	4/111	0.00914366	0.124666	0	0	5.16202	24.2341	CAPZB;CFL1;SH3BGRL3;LIMD1	GO-BP	4
103	Nucleus (GO:0005634)	66/4487	1.19628e-09	9.98913e-08	0	0	2.8442	58.4314	CCNH;FHOD1;PDCD5;AKR1B1;PSIP1;PHAX;YARS1;LIMD1;ACTG1;TIAL1;PSMD9;TMSB4X;CFL1;ARIH1;PDIA3;ACTR3;NAA30;TPI1;KRT2;ZNF281;KRT1;LIG3;RANGAP1;NPEPL1;NPC1;SBDS;PFN1;ALDOA;PPIA;PTMA;SF3B5;VCP;SET;MAGED1;HDAC1;SHMT1;RPAP2;TMA16;PCNP;LDHA;PRDX4;HMOX1;ASCC3;PAK2;SF3A3;SETDB1;MLKL;MDH2;CNBP;PHF11;MSN;ARPC4;KRT10;SSRP1;LRWD1;PRDX6;TARBP2;SOD1;H3-5;FABP4;FABP5;PRKRA;FAM98B;CALR;PKN1;CPEB4	GO-CC	66
104	Intracellular Membrane-Bounded Organelle (GO:0043231)	72/5175	1.42702e-09	9.98913e-08	0	0	2.77484	56.517	CCNH;PRKCSH;FHOD1;PDCD5;AKR1B1;PSIP1;PHAX;YARS1;LIMD1;ACTG1;TIAL1;PSMD9;TMSB4X;CFL1;ARIH1;AGFG1;PDIA3;ACTR3;NAA30;TPI1;KRT2;ZNF281;KRT1;AP1B1;LIG3;RANGAP1;NPEPL1;NPC1;SBDS;PFN1;ALDOA;PPIA;PTMA;SF3B5;RAB5B;VCP;SET;MAGED1;HDAC1;SHMT1;RPAP2;TMA16;PRDX3;PCNP;LDHA;PRDX4;HMOX1;ASCC3;PAK2;SF3A3;SETDB1;MLKL;MDH2;CNBP;PHF11;DENND4C;MSN;ARPC4;KRT10;SSRP1;LRWD1;PRDX6;TARBP2;SOD1;H3-5;FABP4;FABP5;PRKRA;FAM98…	GO-CC	72
105	Intracellular Organelle Lumen (GO:0070013)	25/856	3.39603e-09	1.39977e-07	0	0	4.69067	91.4712	VCP;GFM1;OAT;PRKCSH;GMFG;PRDX3;PRDX4;PDIA3;GSDMD;MDH2;PGAM1;KRT1;PAM16;GOT2;SOD2;HSPE1;PDIA6;SOD1;GLUD1;CANX;CALR;P4HB;ALDOA;MFGE8;PPIA	GO-CC	25
106	Ficolin-1-Rich Granule Lumen (GO:1904813)	8/123	3.5523e-06	7.1046e-05	0	0	9.87826	123.952	GSDMD;VCP;PRDX4;GMFG;PGAM1;KRT1;ALDOA;PPIA	GO-CC	8
107	Cytoplasmic Vesicle Lumen (GO:0060205)	7/115	2.26831e-05	0.000396953	0	0	9.1412	97.7551	VCP;PRDX4;GMFG;PGAM1;GDI2;ALDOA;PPIA	GO-CC	7
108	Ficolin-1-Rich Granule (GO:0101002)	8/184	6.61417e-05	0.00102887	0	0	6.4346	61.9247	GSDMD;VCP;PRDX4;GMFG;PGAM1;KRT1;ALDOA;PPIA	GO-CC	8
109	RISC Complex (GO:0016442)	3/13	0.000105409	0.00147572	0	0	41.3396	378.574	PRKRA;LIMD1;TARBP2	GO-CC	3
110	Platelet Alpha Granule Lumen (GO:0031093)	5/66	0.000124839	0.00158886	0	0	11.4246	102.69	TMSB4X;ACTN1;OLA1;GTPBP2;ALDOA	GO-CC	5
111	Platelet Alpha Granule (GO:0031091)	5/89	0.000506508	0.0047274	0	0	8.2868	62.88	TMSB4X;ACTN1;OLA1;GTPBP2;ALDOA	GO-CC	5
112	Lumenal Side Of Endoplasmic Reticulum Membrane (GO:0098553)	3/27	0.000999759	0.00874789	0	0	17.2127	118.905	HM13;CANX;CALR	GO-CC	3
113	Keratin Filament (GO:0045095)	3/39	0.00292902	0.0227813	0	0	11.4682	66.8948	KRT2;KRT1;KRT10	GO-CC	3
114	Cornified Envelope (GO:0001533)	3/41	0.00338014	0.0249063	0	0	10.8635	61.8115	KRT2;KRT1;KRT10	GO-CC	3
115	Azurophil Granule Lumen (GO:0035578)	4/89	0.00421827	0.0295279	0	0	6.50531	35.5732	VCP;FABP5;GDI2;PRDX6	GO-CC	4
116	Endoplasmic Reticulum Lumen (GO:0005788)	7/284	0.00509674	0.0339783	0	0	3.53357	18.6543	PDIA3;PRKCSH;CANX;CALR;P4HB;MFGE8;PDIA6	GO-CC	7
117	Azurophil Granule (GO:0042582)	5/155	0.00579872	0.036901	0	0	4.62512	23.8199	VCP;FABP5;GDI2;CD68;PRDX6	GO-CC	5
118	Phagocytic Vesicle (GO:0045335)	4/100	0.00636791	0.0382115	0	0	5.7567	29.1087	PDIA3;RAB9A;CALR;CLEC4E	GO-CC	4
119	Vesicle (GO:0031982)	6/235	0.00790638	0.0425728	0	0	3.64657	17.6497	CFL1;GDI2;MSN;TAGLN2;MFGE8;PPIA	GO-CC	6

## Sheet: Figure7F_Lysate_Down-regulated
	Term	Overlap	P.value	Adjusted.P.value	Old.P.value	Old.Adjusted.P.value	Odds.Ratio	Combined.Score	Genes	group	Genesize
1	mRNA surveillance pathway	6/96	1.74511e-05	0.00263511	0	0	12.3346	135.139	PPP1CC;PABPN1;CPSF1;CSTF2;ACIN1;WDR33	KEGG	6
2	Homologous recombination	3/41	0.0016011	0.120883	0	0	14.2457	91.7004	BLM;UIMC1;BRCA1	KEGG	3
3	NF-kappa B signaling pathway	4/102	0.0026834	0.135065	0	0	7.41022	43.8735	CD40;UBE2I;PARP1;TRAF2	KEGG	4
4	Spliceosome	4/132	0.00670732	0.203599	0	0	5.66485	28.3501	RBMXL1;DDX46;ACIN1;SNRPB2	KEGG	4
5	RIG-I-like receptor signaling pathway	3/68	0.0067417	0.203599	0	0	8.31692	41.58	MAVS;TKFC;TRAF2	KEGG	3
6	Processing Of Intronless Pre-mRNAs R-HSA-77595	4/20	4.36463e-06	0.00253585	0	0	45.5757	562.494	CPSF1;PABPN1;CSTF2;WDR33	reactome	4
7	Processing Of Capped Intronless Pre-mRNA R-HSA-75067	4/29	2.05736e-05	0.00597662	0	0	29.1552	314.629	PABPN1;CPSF1;CSTF2;WDR33	reactome	4
8	Homology Directed Repair R-HSA-5693538	6/119	5.88044e-05	0.0102687	0	0	9.81259	95.5873	BLM;UBE2I;PARP1;UIMC1;XRCC1;BRCA1	reactome	6
9	SUMOylation Of DNA Damage Response And Repair Proteins R-HSA-3108214	5/76	7.06967e-05	0.0102687	0	0	12.9212	123.49	BLM;UBE2I;NUP133;PARP1;BRCA1	reactome	5
10	DNA Double-Strand Break Repair R-HSA-5693532	6/149	0.000202832	0.0196409	0	0	7.74224	65.8333	BLM;UBE2I;PARP1;UIMC1;XRCC1;BRCA1	reactome	6
11	Disease R-HSA-1643685	22/1736	0.000253231	0.0210182	0	0	2.56329	21.2271	MCCC2;VPS18;GSK3B;BLM;UBE2I;PARP1;NUP133;ROCK2;UNC93B1;ALG2;BRCA1;PPP1CC;PSMA6;MAVS;TKFC;GNG2;PABPN1;ERCC3;ANAPC5;NELFB;RPL39;VCL	reactome	22
12	mRNA 3-End Processing R-HSA-72187	4/58	0.000324003	0.0235307	0	0	13.4781	108.293	PABPN1;CPSF1;CSTF2;WDR33	reactome	4
13	Processing Of Capped Intron-Containing Pre-mRNA R-HSA-72203	7/242	0.000453043	0.0247369	0	0	5.52244	42.5202	CPSF1;DDX46;NUP133;PABPN1;CSTF2;SNRPB2;WDR33	reactome	7
14	Postmitotic Nuclear Pore Complex (NPC) Reformation R-HSA-9615933	3/27	0.000465303	0.0247369	0	0	22.5716	173.188	UBE2I;NUP133;TNPO1	reactome	3
15	RNA Polymerase II Transcription Termination R-HSA-73856	4/67	0.000562954	0.0256422	0	0	11.5474	86.4013	PABPN1;CPSF1;CSTF2;WDR33	reactome	4
16	mRNA Splicing - Major Pathway R-HSA-72163	6/181	0.000573749	0.0256422	0	0	6.31626	47.1403	CPSF1;DDX46;PABPN1;CSTF2;SNRPB2;WDR33	reactome	6
17	RNA Polymerase I Transcription Termination R-HSA-73863	3/30	0.000637944	0.0264747	0	0	20.0606	147.591	ERCC3;UBTF;TTF1	reactome	3
18	mRNA Splicing R-HSA-72172	6/189	0.000719746	0.0278782	0	0	6.03769	43.6924	CPSF1;DDX46;PABPN1;CSTF2;SNRPB2;WDR33	reactome	6
19	Cell Cycle Checkpoints R-HSA-69620	7/271	0.000883761	0.0320916	0	0	4.90855	34.5136	PPP1CC;PSMA6;BLM;NUP133;UIMC1;ANAPC5;BRCA1	reactome	7
20	Processing Of DNA Double-Strand Break Ends R-HSA-5693607	4/80	0.0010981	0.0354443	0	0	9.56591	65.1837	BLM;UBE2I;UIMC1;BRCA1	reactome	4
21	Global Genome Nucleotide Excision Repair (GG-NER) R-HSA-5696399	4/82	0.00120394	0.0368152	0	0	9.31969	62.6484	UBE2I;PARP1;ERCC3;XRCC1	reactome	4
22	Formation Of Incision Complex In GG-NER R-HSA-5696395	3/42	0.00171722	0.0452135	0	0	13.8797	88.3729	UBE2I;PARP1;ERCC3	reactome	3
23	Transport Of Mature mRNA Derived From An Intronless Transcript R-HSA-159231	3/42	0.00171722	0.0452135	0	0	13.8797	88.3729	CPSF1;NUP133;WDR33	reactome	3
24	Transport Of Mature mRNAs Derived From Intronless Transcripts R-HSA-159234	3/43	0.00183847	0.0452135	0	0	13.532	85.236	CPSF1;NUP133;WDR33	reactome	3
25	DNA Repair R-HSA-73894	7/310	0.00191223	0.0452135	0	0	4.26826	26.7171	BLM;UBE2I;PARP1;ERCC3;UIMC1;XRCC1;BRCA1	reactome	7
26	Mitotic Anaphase R-HSA-68882	6/232	0.00205633	0.0452135	0	0	4.87826	30.1809	PPP1CC;PSMA6;UBE2I;NUP133;ANAPC5;TNPO1	reactome	6
27	Mitotic Metaphase And Anaphase R-HSA-2555396	6/233	0.00210115	0.0452135	0	0	4.85652	29.9418	PPP1CC;PSMA6;UBE2I;NUP133;ANAPC5;TNPO1	reactome	6
28	RNA Polymerase I Transcription Initiation R-HSA-73762	3/46	0.0022338	0.0463514	0	0	12.586	76.8259	ERCC3;UBTF;TTF1	reactome	3
29	SUMO E3 Ligases SUMOylate Target Proteins R-HSA-3108232	5/168	0.00266605	0.0533424	0	0	5.60214	33.2047	BLM;UBE2I;PARP1;NUP133;BRCA1	reactome	5
30	SUMOylation R-HSA-2990846	5/174	0.00310036	0.0581068	0	0	5.4016	31.2009	BLM;UBE2I;PARP1;NUP133;BRCA1	reactome	5
31	Nucleotide Excision Repair R-HSA-5696398	4/108	0.00329775	0.0598748	0	0	6.98059	39.8907	UBE2I;PARP1;ERCC3;XRCC1	reactome	4
32	HDR Thru Homologous Recombination (HRR) Or Single Strand Annealing (SSA) R-HSA-5693567	4/114	0.00400162	0.0683342	0	0	6.59783	36.427	BLM;UBE2I;UIMC1;BRCA1	reactome	4
33	tRNA Processing In Nucleus R-HSA-6784531	3/57	0.00411652	0.0683342	0	0	10.0167	55.019	NUP133;CPSF1;CSTF2	reactome	3
34	Epigenetic Regulation Of Gene Expression R-HSA-212165	4/116	0.00425715	0.0687057	0	0	6.47936	35.3718	GSK3B;ERCC3;UBTF;TTF1	reactome	4
35	Recruitment And ATM-mediated Phosphorylation Of Repair And Signal Proteins At DNA Double Strand Breaks R-HSA-5693565	3/60	0.00475579	0.074411	0	0	9.48804	50.7458	UBE2I;UIMC1;BRCA1	reactome	3
36	DNA Double Strand Break Response R-HSA-5693606	3/61	0.00498143	0.074411	0	0	9.32398	49.4361	UBE2I;UIMC1;BRCA1	reactome	3
37	SARS-CoV Infections R-HSA-9679506	7/369	0.00499488	0.074411	0	0	3.56184	18.8754	VPS18;GSK3B;MAVS;TKFC;UBE2I;NUP133;ROCK2	reactome	7
38	TP53 Regulates Transcription Of DNA Repair Genes R-HSA-6796648	3/62	0.00521343	0.0757251	0	0	9.16549	48.1785	ERCC3;NELFB;BRCA1	reactome	3
39	SARS-CoV-2 Infection R-HSA-9694516	6/283	0.00544351	0.0771385	0	0	3.96977	20.6957	VPS18;GSK3B;MAVS;TKFC;UBE2I;NUP133	reactome	6
40	NoRC Negatively Regulates rRNA Expression R-HSA-427413	3/74	0.00851013	0.106865	0	0	7.61178	36.2815	ERCC3;UBTF;TTF1	reactome	3
41	Nuclear Envelope (NE) Reassembly R-HSA-2995410	3/75	0.00882879	0.106865	0	0	7.50568	35.4999	UBE2I;NUP133;TNPO1	reactome	3
42	G2/M DNA Damage Checkpoint R-HSA-69473	3/77	0.00948691	0.109454	0	0	7.30209	34.012	BLM;UIMC1;BRCA1	reactome	3
43	Negative Epigenetic Regulation Of rRNA Expression R-HSA-5250941	3/77	0.00948691	0.109454	0	0	7.30209	34.012	ERCC3;UBTF;TTF1	reactome	3
44	RNA Polymerase I Promoter Clearance R-HSA-73854	3/78	0.00982643	0.109454	0	0	7.20436	33.3035	ERCC3;UBTF;TTF1	reactome	3
45	G2/M Checkpoints R-HSA-69481	4/148	0.00994816	0.109454	0	0	5.03135	23.1964	PSMA6;BLM;UIMC1;BRCA1	reactome	4
46	DNA Repair (GO:0006281)	9/291	4.11128e-05	0.0345516	0	0	6.01626	60.7594	SMARCAL1;BLM;PARP1;ERCC3;INTS3;UIMC1;XRCC1;BRCA1;WDR33	GO-BP	9
47	Replication Fork Processing (GO:0031297)	4/46	0.000131281	0.0345516	0	0	17.3394	154.983	SMARCAL1;BLM;PARP1;BRCA1	GO-BP	4
48	Mitotic G2/M Transition Checkpoint (GO:0044818)	4/46	0.000131281	0.0345516	0	0	17.3394	154.983	BLM;INTS3;UIMC1;BRCA1	GO-BP	4
49	Negative Regulation Of DNA-templated Transcription, Elongation (GO:0032785)	3/18	0.000134704	0.0345516	0	0	36.1309	322.014	PARP1;ZC3H4;NELFB	GO-BP	3
50	Regulation Of Focal Adhesion Assembly (GO:0051893)	4/54	0.000245738	0.0396732	0	0	14.5593	121.006	ROCK2;VCL;PPM1F;MAP4K4	GO-BP	4
51	Protein Polyubiquitination (GO:0000209)	7/226	0.000300262	0.0396732	0	0	5.93073	48.1033	FBXO28;MKRN1;ANAPC5;BLMH;TRAF2;BRCA1;ZNF598	GO-BP	7
52	Regulation Of Cellular Response To Stress (GO:0080135)	5/107	0.000354112	0.0396732	0	0	8.98012	71.3551	GSK3B;TAF6L;ROCK2;UIMC1;BRCA1	GO-BP	5
53	Mitotic Cell Cycle Checkpoint Signaling (GO:0007093)	3/25	0.0003689	0.0396732	0	0	24.626	194.668	INTS3;UIMC1;BRCA1	GO-BP	3
54	Double-Strand Break Repair (GO:0006302)	6/168	0.000386679	0.0396732	0	0	6.82762	53.6509	SMARCAL1;BLM;PARP1;INTS3;UIMC1;BRCA1	GO-BP	6
55	Regulation Of Cell-Matrix Adhesion (GO:0001952)	4/65	0.000501589	0.0443747	0	0	11.9272	90.6197	GSK3B;ROCK2;VCL;MAP4K4	GO-BP	4
56	Negative Regulation Of G2/M Transition Of Mitotic Cell Cycle (GO:0010972)	3/28	0.000519002	0.0443747	0	0	21.6676	163.885	INTS3;UIMC1;BRCA1	GO-BP	3
57	Mitotic G2 DNA Damage Checkpoint Signaling (GO:0007095)	3/30	0.000637944	0.0478016	0	0	20.0606	147.591	BLM;UIMC1;BRCA1	GO-BP	3
58	Response To Ionizing Radiation (GO:0010212)	4/72	0.000739436	0.0505774	0	0	10.6956	77.1114	BLM;INTS3;UIMC1;BRCA1	GO-BP	4
59	Histone Deubiquitination (GO:0016578)	3/34	0.000924947	0.0514	0	0	17.4686	122.032	TAF6L;UIMC1;BRCA1	GO-BP	3
60	DNA-templated Transcription (GO:0006351)	6/199	0.000940935	0.0514	0	0	5.72195	39.8742	PARP1;GTF3C5;ERCC3;CCDC124;POLR1C;UBTF	GO-BP	6
61	Positive Regulation Of Response To Stimulus (GO:0048584)	4/77	0.000951852	0.0514	0	0	9.96054	69.2965	MAVS;UIMC1;BRCA1;CDKN2AIP	GO-BP	4
62	Protein Modification By Small Protein Conjugation (GO:0032446)	8/364	0.00108576	0.0556996	0	0	4.17999	28.5304	VPS18;UBE2I;MKRN1;DTX2;RBBP6;BRCA1;ZNF598;TRIM33	GO-BP	8
63	mRNA 3'-End Processing (GO:0031124)	3/40	0.00149004	0.0710866	0	0	14.6314	95.2354	CPSF1;CSTF2;WDR33	GO-BP	3
64	DNA Damage Response (GO:0006974)	8/384	0.00152427	0.0710866	0	0	3.9536	25.644	SMARCAL1;BLM;PARP1;ERCC3;INTS3;RBBP6;BRCA1;CDKN2AIP	GO-BP	8
65	Positive Regulation Of DNA Repair (GO:0045739)	4/89	0.00163063	0.0727401	0	0	8.54916	54.8753	PARP1;UIMC1;XRCC1;BRCA1	GO-BP	4
66	Positive Regulation Of Cell-Matrix Adhesion (GO:0001954)	3/43	0.00183847	0.0785944	0	0	13.532	85.236	GSK3B;PPM1F;MAP4K4	GO-BP	3
67	Regulation Of DNA-templated Transcription Elongation (GO:0032784)	3/44	0.00196493	0.0794143	0	0	13.2013	82.2747	PARP1;ZC3H4;INTS3	GO-BP	3
68	RNA Modification (GO:0009451)	3/51	0.00300248	0.110019	0	0	11.2722	65.4723	APOBEC1;MEPCE;THUMPD1	GO-BP	3
69	Cellular Response To Alcohol (GO:0097306)	3/53	0.00335	0.116647	0	0	10.8202	61.662	BLM;GNG2;BRCA1	GO-BP	3
70	Double-Strand Break Repair Via Homologous Recombination (GO:0000724)	4/111	0.00363813	0.116647	0	0	6.78385	38.1	BLM;INTS3;XRCC1;BRCA1	GO-BP	4
71	Mitotic DNA Damage Checkpoint Signaling (GO:0044773)	3/56	0.0039158	0.119342	0	0	10.2062	56.5701	BLM;UIMC1;BRCA1	GO-BP	3
72	Negative Regulation Of Nucleic Acid-Templated Transcription (GO:1903507)	8/456	0.00436996	0.124544	0	0	3.30595	17.9612	NDUFA13;ZGPAT;UBE2I;PARP1;UIMC1;BRCA1;PPM1F;TRIM33	GO-BP	8
73	Regulation Of DNA Metabolic Process (GO:0051052)	4/124	0.00538936	0.135223	0	0	6.04495	31.5748	TAF6L;UIMC1;RBBP6;BRCA1	GO-BP	4
74	Protein-Containing Complex Organization (GO:0043933)	4/126	0.00570095	0.135223	0	0	5.94525	30.7199	CD40;NUP133;LPXN;TRAF2	GO-BP	4
75	Regulation Of Translation (GO:0006417)	5/202	0.00582219	0.135223	0	0	4.62728	23.8123	RPS6KA3;EIF5;NOLC1;PLXNB2;GIGYF2	GO-BP	5
76	DNA Metabolic Process (GO:0006259)	6/288	0.00591733	0.135223	0	0	3.89839	19.9982	SMARCAL1;BLM;PARP1;ERCC3;INTS3;BRCA1	GO-BP	6
77	Regulation Of DNA Repair (GO:0006282)	4/129	0.00619053	0.135223	0	0	5.80169	29.5	TAF6L;PARP1;UIMC1;BRCA1	GO-BP	4
78	Regulation Of GTPase Activity (GO:0043087)	5/214	0.00738918	0.146168	0	0	4.35894	21.3925	GSK3B;CD40;PLXNB2;RAB3GAP2;MAP4K4	GO-BP	5
79	Regulation Of Cell Adhesion (GO:0030155)	4/144	0.00905885	0.168989	0	0	5.17615	24.3487	ROCK2;LPXN;PLXNB2;TNPO1	GO-BP	4
80	Regulation Of Transcription Elongation By RNA Polymerase II (GO:0034243)	3/77	0.00948691	0.173814	0	0	7.30209	34.012	PARP1;INTS3;NELFB	GO-BP	3
81	Nucleus (GO:0005634)	44/4487	5.52511e-05	0.00646438	0	0	2.2166	21.7307	SMARCAL1;GSK3B;BLM;WDR26;DDX46;ZC3H4;MEPCE;CCDC124;INPPL1;BRCA1;CDKN2AIP;PPP1CC;TKFC;PABPN1;MCRIP2;UIMC1;UBTF;BBX;LPXN;NELFB;RBBP6;SNRPB2;TNPO1;APOBEC1;ZGPAT;UBE2I;CPSF1;PARP1;SWAP70;INTS3;XRCC1;WDR33;GON7;TAF6L;PSMA6;EIF5;SLTM;ERCC3;ACIN1;ANAPC5;BLMH;RBM45;CGGBP1;TRIM33	GO-CC	44
82	Intracellular Membrane-Bounded Organelle (GO:0043231)	47/5175	0.000189541	0.0110882	0	0	2.04957	17.5667	ITSN2;SMARCAL1;GSK3B;BLM;WDR26;DDX46;ZC3H4;MEPCE;CCDC124;INPPL1;BRCA1;CDKN2AIP;PPP1CC;TKFC;PABPN1;MCRIP2;UIMC1;UBTF;BBX;LPXN;NELFB;RBBP6;SNRPB2;ME2;TNPO1;APOBEC1;ZGPAT;UBE2I;CPSF1;PARP1;SWAP70;INTS3;XRCC1;WDR33;GON7;TAF6L;PSMA6;EIF5;SLTM;ERCC3;CAT;ACIN1;ANAPC5;BLMH;RBM45;CGGBP1;TRIM33	GO-CC	47
83	Microbody Membrane (GO:0031903)	3/53	0.00335	0.0489937	0	0	10.8202	61.662	ACBD5;MAVS;CAT	GO-CC	3
84	Peroxisomal Membrane (GO:0005778)	3/53	0.00335	0.0489937	0	0	10.8202	61.662	ACBD5;MAVS;CAT	GO-CC	3

## Sheet: Figure7F_EVs_Up-regulated
	Term	Overlap	P.value	Adjusted.P.value	Old.P.value	Old.Adjusted.P.value	Odds.Ratio	Combined.Score	Genes	group	Genesize
1	Proteasome	6/46	2.0441e-08	9.09626e-07	0	0	42.6086	754.415	PSMD12;PSMC5;PSMD11;PSMD2;PSMD3;PSMD1	KEGG	6
2	Phagosome	7/180	5.51314e-06	0.000163557	0	0	11.5822	140.242	COMP;TUBA1B;TUBB5;TUBB4B;CORO1A;ACTB;THBS4	KEGG	7
3	Epstein-Barr virus infection	6/229	0.00023649	0.00526191	0	0	7.57245	63.227	PSMD12;PSMC5;PSMD11;PSMD2;PSMD3;PSMD1	KEGG	6
4	Legionellosis	3/58	0.00140017	0.0249231	0	0	14.8461	97.5559	EEF1G;HSPA8;VCP	KEGG	3
5	Glycolysis / Gluconeogenesis	3/67	0.00212129	0.0314659	0	0	12.7526	78.5014	TPI1;PKM;GAPDH	KEGG	3
6	Protein processing in endoplasmic reticulum	4/163	0.00345933	0.0419619	0	0	6.90601	39.1341	HSPA8;VCP;HSP90AB1;BAG2	KEGG	4
7	RNA transport	4/167	0.00377186	0.0419619	0	0	6.73517	37.5835	EIF4A1;UPF1;KPNB1;RAN	KEGG	4
8	Gap junction	3/86	0.00430417	0.0425635	0	0	9.8239	53.5223	TUBA1B;TUBB5;TUBB4B	KEGG	3
9	Focal adhesion	4/199	0.00698526	0.0621688	0	0	5.6208	27.9014	COMP;FLNA;ACTB;THBS4	KEGG	4
10	Selenoamino Acid Metabolism R-HSA-2408522	20/114	1.9048e-28	8.85733e-26	0	0	75.3419	4808.93	RPL4;RPS9;RPL3;AHCY;RPS6;RPL13A;RPSA;RPS3A;RPL10A;DARS1;RPL7;RPL7A;SARS1;RPS16;RPL18A;EPRS1;RPS3;RPS2;RPL15;RPL18	reactome	20
11	Regulation Of Expression Of SLITs And ROBOs R-HSA-9010553	21/167	1.21714e-26	2.46101e-24	0	0	51.7233	3086.37	RPL4;RPS9;PSMD12;RPL3;PSMD11;RPS6;RPL13A;RPSA;RPS3A;RPL10A;RPL7;RPL7A;PSMC5;RPS16;RPL18A;PSMD2;PSMD3;RPS3;RPS2;RPL15;RPL18	reactome	21
12	Metabolism Of Amino Acids And Derivatives R-HSA-71291	26/364	1.58775e-26	2.46101e-24	0	0	30.1323	1790.01	RPL4;PSMD12;RPL3;AHCY;PSMD11;RPL10A;RPL7;RPL7A;RPS16;RPL18A;PSMD2;PSMD3;RPS3;PHGDH;RPS2;RPL15;RPL18;RPS9;RPS6;RPL13A;RPSA;RPS3A;DARS1;SARS1;PSMC5;EPRS1	reactome	26
13	Signaling By ROBO Receptors R-HSA-376176	21/209	1.59114e-24	1.05697e-22	0	0	40.0828	2196.44	RPL4;RPS9;PSMD12;RPL3;PSMD11;RPS6;RPL13A;RPSA;RPS3A;RPL10A;RPL7;RPL7A;PSMC5;RPS16;RPL18A;PSMD2;PSMD3;RPS3;RPS2;RPL15;RPL18	reactome	21
14	Metabolism Of RNA R-HSA-8953854	29/666	1.46991e-23	7.59456e-22	0	0	18.6821	982.197	RPL4;EIF4A1;PSMD12;RPL3;PSMD11;DHX9;SRSF1;RPL10A;RPL7;RPL7A;RPS16;RPL18A;PSMD2;PSMD3;RPS3;RPS2;RPL15;RPL18;SF3B1;UPF1;HSPA8;RPS9;RPS6;RPL13A;RPSA;RPS3A;PSMC5;EPRS1;RAN	reactome	29
15	Metabolism Of Proteins R-HSA-392499	41/1890	1.30748e-22	3.57635e-21	0	0	11.4514	577.02	RPL4;EIF4A1;COPB2;VCP;PSMD12;RPL3;PSMD11;SERPINC1;RPL10A;RPL7;RPL7A;TUBA1B;RPS16;RPL18A;PSMD2;PSMD3;RPS3;RPS2;CCT8;RPL15;RPL18;CCT7;CCT5;CCT4;CCT3;CCT2;HSPA8;RPS9;NPM1;RPS6;RPL13A;RPSA;RPS3A;TUBB4B;DARS1;EEF1G;SARS1;PSMC5;EPRS1;TCP1;UBA1	reactome	41
16	Translation R-HSA-72766	21/281	8.65309e-22	2.01184e-20	0	0	28.8772	1400.51	RPL4;EIF4A1;RPS9;RPL3;RPS6;RPL13A;RPSA;RPS3A;RPL10A;DARS1;RPL7;EEF1G;RPL7A;SARS1;RPS16;RPL18A;EPRS1;RPS3;RPS2;RPL15;RPL18	reactome	21
17	Infectious Disease R-HSA-5663205	31/961	2.04205e-21	4.31616e-20	0	0	14.0696	670.282	RPL4;VCP;PSMD12;HSP90AB1;RPL3;PSMD11;CLTC;RPL10A;CORO1A;RPL7;RPL7A;RPS16;RPL18A;PSMD2;PSMD3;RPS3;NCKAP1L;RPS2;RPL15;RPL18;RPS9;RRM1;NPM1;RPS6;RPL13A;RPSA;RPS3A;PSMC5;MYH9;KPNB1;RAN	reactome	31
18	Axon Guidance R-HSA-422475	25/519	2.91962e-21	5.90271e-20	0	0	19.2804	911.631	RPL4;PSMD12;HSP90AB1;RPL3;PSMD11;CLTC;RPL10A;RPL7;RPL7A;RPS16;RPL18A;PSMD2;PSMD3;RPS3;RPS2;RPL15;RPL18;HSPA8;RPS9;RPS6;RPL13A;RPSA;RPS3A;PSMC5;MYH9	reactome	25
19	Nervous System Development R-HSA-9675108	25/545	9.55085e-21	1.85048e-19	0	0	18.2919	843.212	RPL4;PSMD12;HSP90AB1;RPL3;PSMD11;CLTC;RPL10A;RPL7;RPL7A;RPS16;RPL18A;PSMD2;PSMD3;RPS3;RPS2;RPL15;RPL18;HSPA8;RPS9;RPS6;RPL13A;RPSA;RPS3A;PSMC5;MYH9	reactome	25
20	Cellular Responses To Stress R-HSA-2262752	26/722	5.61905e-19	9.67725e-18	0	0	14.3657	603.691	RPL4;VCP;PSMD12;HSP90AB1;RPL3;PSMD11;RPL10A;RPL7;RPL7A;RPS16;RPL18A;BAG2;PSMD2;PSMD3;RPS3;PHGDH;RPS2;RPL15;RPL18;HSPA8;RPS9;RPS6;RPL13A;RPSA;RPS3A;PSMC5	reactome	26
21	Cellular Responses To Stimuli R-HSA-8953897	26/736	9.01956e-19	1.49789e-17	0	0	14.0722	584.697	RPL4;VCP;PSMD12;HSP90AB1;RPL3;PSMD11;RPL10A;RPL7;RPL7A;RPS16;RPL18A;BAG2;PSMD2;PSMD3;RPS3;PHGDH;RPS2;RPL15;RPL18;HSPA8;RPS9;RPS6;RPL13A;RPSA;RPS3A;PSMC5	reactome	26
22	Disease R-HSA-1643685	34/1736	7.28156e-17	1.0581e-15	0	0	8.66695	322.052	RPL4;VCP;PSMD12;HSP90AB1;RPL3;AHCY;PSMD11;CLTC;RPL10A;CORO1A;RPL7;RPL7A;RPS16;RPL18A;PSMD2;PSMD3;RPS3;NCKAP1L;RPS2;RPL15;RPL18;RPS9;RRM1;NPM1;RPS6;RPL13A;RPSA;RPS3A;SND1;EEF1G;PSMC5;MYH9;KPNB1;RAN	reactome	34
23	Formation Of Tubulin Folding Intermediates By CCT/TriC R-HSA-389960	9/26	3.00057e-16	4.22808e-15	0	0	157.299	5622.25	CCT3;CCT2;TUBA1B;TCP1;CCT8;CCT7;TUBB4B;CCT5;CCT4	reactome	9
24	Folding Of Actin By CCT/TriC R-HSA-390450	7/10	1.02414e-15	1.40066e-14	0	0	673.657	23251.2	CCT3;CCT2;TCP1;CCT8;CCT7;CCT5;CCT4	reactome	7
25	Metabolism R-HSA-1430728	35/2049	1.42616e-15	1.89476e-14	0	0	7.59137	259.502	RPL4;PSMD12;HSP90AB1;RPL3;AHCY;PSMD11;LPL;RPL10A;RPL7;RPL7A;RPS16;RPL18A;PSMD2;PSMD3;RPS3;PHGDH;RPS2;RPL15;RPL18;RPS9;RRM1;TPI1;RPS6;RPL13A;RPSA;RPS3A;DARS1;SARS1;PSMC5;PKM;MTHFD1;EPRS1;FASN;KPNB1;RAN	reactome	35
26	Cooperation Of Prefoldin And TriC/CCT In Actin And Tubulin Folding R-HSA-389958	9/33	3.62646e-15	4.68418e-14	0	0	111.381	3703.46	CCT3;CCT2;TUBA1B;TCP1;CCT8;CCT7;TUBB4B;CCT5;CCT4	reactome	9
27	Developmental Biology R-HSA-1266738	26/1073	8.0519e-15	1.01193e-13	0	0	9.3754	304.259	RPL4;PSMD12;HSP90AB1;RPL3;PSMD11;CLTC;LPL;RPL10A;RPL7;RPL7A;RPS16;RPL18A;PSMD2;PSMD3;RPS3;RPS2;RPL15;RPL18;HSPA8;RPS9;RPS6;RPL13A;RPSA;RPS3A;PSMC5;MYH9	reactome	26
28	Prefoldin Mediated Transfer Of Substrate To CCT/TriC R-HSA-389957	8/28	8.69642e-14	1.06417e-12	0	0	117.082	3521.05	CCT3;CCT2;TCP1;CCT8;CCT7;TUBB4B;CCT5;CCT4	reactome	8
29	Ribosomal Scanning And Start Codon Recognition R-HSA-72702	8/57	4.23533e-11	4.92357e-10	0	0	47.7191	1139.77	EIF4A1;RPS9;RPS16;RPS6;RPS3;RPS3A;RPSA;RPS2	reactome	8
30	Translation Initiation Complex Formation R-HSA-72649	8/57	4.23533e-11	4.92357e-10	0	0	47.7191	1139.77	EIF4A1;RPS9;RPS16;RPS6;RPS3;RPS3A;RPSA;RPS2	reactome	8
31	mRNA Activation Upon Binding Of Cap-Binding Complex And eIFs, Subsequent Binding To 43S R-HSA-72662	8/58	4.89813e-11	5.5552e-10	0	0	46.7624	1110.12	EIF4A1;RPS9;RPS16;RPS6;RPS3;RPS3A;RPSA;RPS2	reactome	8
32	Chaperonin-mediated Protein Folding R-HSA-390466	9/90	5.59114e-11	6.19019e-10	0	0	32.9071	776.847	CCT3;CCT2;TUBA1B;TCP1;CCT8;CCT7;TUBB4B;CCT5;CCT4	reactome	9
33	Cooperation Of PDCL (PhLP1) And TRiC/CCT In G-protein Beta Folding R-HSA-6814122	7/37	8.10021e-11	8.75953e-10	0	0	67.2744	1563.22	CCT3;CCT2;TCP1;CCT8;CCT7;CCT5;CCT4	reactome	7
34	Association Of TriC/CCT With Target Proteins During Biosynthesis R-HSA-390471	7/38	9.89935e-11	1.04158e-09	0	0	65.101	1499.66	CCT3;CCT2;TCP1;CCT8;CCT7;CCT5;CCT4	reactome	7
35	Protein Folding R-HSA-391251	9/96	1.00798e-10	1.04158e-09	0	0	30.6284	705.002	CCT3;CCT2;TUBA1B;TCP1;CCT8;CCT7;TUBB4B;CCT5;CCT4	reactome	9
36	BBSome-mediated Cargo-Targeting To Cilium R-HSA-5620922	6/23	2.36032e-10	2.38598e-09	0	0	100.371	2224.94	CCT3;CCT2;TCP1;CCT8;CCT5;CCT4	reactome	6
37	SARS-CoV-2 Modulates Host Translation Machinery R-HSA-9754678	7/47	4.80093e-10	4.74986e-09	0	0	50.4304	1082.09	RPS9;RPS16;RPS6;RPS3;RPS3A;RPSA;RPS2	reactome	7
38	Formation Of Ternary Complex, And Subsequently, 43S Complex R-HSA-72695	7/50	7.55606e-10	7.31993e-09	0	0	46.905	985.168	RPS9;RPS16;RPS6;RPS3;RPS3A;RPSA;RPS2	reactome	7
39	Host Interactions Of HIV Factors R-HSA-162909	8/130	3.33742e-08	3.1038e-07	0	0	19.0955	328.738	PSMD12;NPM1;PSMC5;PSMD11;PSMD2;PSMD3;KPNB1;RAN	reactome	8
40	Cargo Trafficking To Periciliary Membrane R-HSA-5620920	6/50	3.42642e-08	3.12409e-07	0	0	38.7273	665.689	CCT3;CCT2;TCP1;CCT8;CCT5;CCT4	reactome	6
41	AUF1 (hnRNP D0) Binds And Destabilizes mRNA R-HSA-450408	6/54	5.50252e-08	4.92053e-07	0	0	35.4929	593.28	HSPA8;PSMD12;PSMC5;PSMD11;PSMD2;PSMD3	reactome	6
42	Hh Mutants Are Degraded By ERAD R-HSA-5362768	6/55	6.1578e-08	5.40259e-07	0	0	34.7668	577.231	PSMD12;VCP;PSMC5;PSMD11;PSMD2;PSMD3	reactome	6
43	Hh Mutants Abrogate Ligand Secretion R-HSA-5387390	6/58	8.52046e-08	7.20366e-07	0	0	32.756	533.21	PSMD12;VCP;PSMC5;PSMD11;PSMD2;PSMD3	reactome	6
44	Role Of GTSE1 In G2/M Progression After G2 Checkpoint R-HSA-8852276	6/59	9.45662e-08	7.85237e-07	0	0	32.1364	519.773	PSMD12;PSMC5;HSP90AB1;PSMD11;PSMD2;PSMD3	reactome	6
45	KEAP1-NFE2L2 Pathway R-HSA-9755511	7/100	1.04114e-07	8.39876e-07	0	0	21.6327	347.806	VCP;PSMD12;PSMC5;PSMD11;PSMD2;PSMD3;PHGDH	reactome	7
46	Defective CFTR Causes Cystic Fibrosis R-HSA-5678895	6/60	1.04759e-07	8.39876e-07	0	0	31.5397	506.893	PSMD12;VCP;PSMC5;PSMD11;PSMD2;PSMD3	reactome	6
47	Hedgehog Ligand Biogenesis R-HSA-5358346	6/64	1.55012e-07	1.22171e-06	0	0	29.3586	460.336	PSMD12;VCP;PSMC5;PSMD11;PSMD2;PSMD3	reactome	6
48	Assembly Of Pre-Replicative Complex R-HSA-68867	7/110	2.00809e-07	1.55627e-06	0	0	19.5226	301.056	PSMD12;PSMC5;PSMD11;PSMD2;PSMD3;MCM6;KPNB1	reactome	7
49	Mitotic Anaphase R-HSA-68882	9/232	2.36226e-07	1.80074e-06	0	0	11.8673	181.077	TUBA1B;PSMD12;PSMC5;PSMD11;PSMD2;PSMD3;TUBB4B;KPNB1;RAN	reactome	9
50	Orc1 Removal From Chromatin R-HSA-68949	6/69	2.44161e-07	1.80814e-06	0	0	27.0218	411.418	PSMD12;PSMC5;PSMD11;PSMD2;PSMD3;MCM6	reactome	6
51	Mitotic Metaphase And Anaphase R-HSA-2555396	9/233	2.44974e-07	1.80814e-06	0	0	11.8137	179.829	TUBA1B;PSMD12;PSMC5;PSMD11;PSMD2;PSMD3;TUBB4B;KPNB1;RAN	reactome	9
52	ABC Transporter Disorders R-HSA-5619084	6/77	4.71449e-07	3.42537e-06	0	0	23.9674	349.144	VCP;PSMD12;PSMC5;PSMD11;PSMD2;PSMD3	reactome	6
53	Nuclear Events Mediated By NFE2L2 R-HSA-9759194	6/78	5.09206e-07	3.64278e-06	0	0	23.6333	342.457	PSMD12;PSMC5;PSMD11;PSMD2;PSMD3;PHGDH	reactome	6
54	DNA Replication Pre-Initiation R-HSA-69002	7/127	5.35643e-07	3.77385e-06	0	0	16.7425	241.758	PSMD12;PSMC5;PSMD11;PSMD2;PSMD3;MCM6;KPNB1	reactome	7
55	SARS-CoV-2-host Interactions R-HSA-9705683	8/196	7.86346e-07	5.45748e-06	0	0	12.3504	173.596	RPS9;HSP90AB1;RPS16;RPS6;RPS3;RPSA;RPS3A;RPS2	reactome	8
56	PCP/CE Pathway R-HSA-4086400	6/88	1.04263e-06	6.94118e-06	0	0	20.7408	285.679	PSMD12;PSMC5;PSMD11;PSMD2;CLTC;PSMD3	reactome	6
57	Regulation Of mRNA Stability By Proteins That Bind AU-rich Elements R-HSA-450531	6/88	1.04263e-06	6.94118e-06	0	0	20.7408	285.679	HSPA8;PSMD12;PSMC5;PSMD11;PSMD2;PSMD3	reactome	6
58	Cross-presentation Of Soluble Exogenous Antigens (Endosomes) R-HSA-1236978	5/48	1.04491e-06	6.94118e-06	0	0	32.5598	448.4	PSMD12;PSMC5;PSMD11;PSMD2;PSMD3	reactome	5
59	Regulation Of Activated PAK-2p34 By Proteasome Mediated Degradation R-HSA-211733	5/49	1.16021e-06	7.59858e-06	0	0	31.8182	434.856	PSMD12;PSMC5;PSMD11;PSMD2;PSMD3	reactome	5
60	Switching Of Origins To A Post-Replicative State R-HSA-69052	6/90	1.19069e-06	7.68987e-06	0	0	20.2449	276.16	PSMD12;PSMC5;PSMD11;PSMD2;PSMD3;MCM6	reactome	6
61	Programmed Cell Death R-HSA-5357801	8/208	1.23013e-06	7.82612e-06	0	0	11.6024	157.889	PSMD12;RRM1;PSMC5;PSMD11;PSMD2;FASN;PSMD3;KPNB1	reactome	8
62	SARS-CoV-2 Infection R-HSA-9694516	9/283	1.24545e-06	7.82612e-06	0	0	9.6334	130.976	RPS9;VCP;HSP90AB1;RPS16;RPS6;RPS3;RPSA;RPS3A;RPS2	reactome	9
63	Regulation Of Ornithine Decarboxylase (ODC) R-HSA-350562	5/50	1.28532e-06	7.96898e-06	0	0	31.1095	421.986	PSMD12;PSMC5;PSMD11;PSMD2;PSMD3	reactome	5
64	Autodegradation Of E3 Ubiquitin Ligase COP1 R-HSA-349425	5/51	1.42082e-06	8.15657e-06	0	0	30.4317	409.741	PSMD12;PSMC5;PSMD11;PSMD2;PSMD3	reactome	5
65	GSK3B And BTRC:CUL1-mediated-degradation Of NFE2L2 R-HSA-9762114	5/51	1.42082e-06	8.15657e-06	0	0	30.4317	409.741	PSMD12;PSMC5;PSMD11;PSMD2;PSMD3	reactome	5
66	Ubiquitin Mediated Degradation Of Phosphorylated Cdc25A R-HSA-69601	5/51	1.42082e-06	8.15657e-06	0	0	30.4317	409.741	PSMD12;PSMC5;PSMD11;PSMD2;PSMD3	reactome	5
67	Ubiquitin-dependent Degradation Of Cyclin D R-HSA-75815	5/51	1.42082e-06	8.15657e-06	0	0	30.4317	409.741	PSMD12;PSMC5;PSMD11;PSMD2;PSMD3	reactome	5
68	Vpu Mediated Degradation Of CD4 R-HSA-180534	5/51	1.42082e-06	8.15657e-06	0	0	30.4317	409.741	PSMD12;PSMC5;PSMD11;PSMD2;PSMD3	reactome	5
69	Regulation Of Apoptosis R-HSA-169911	5/52	1.56733e-06	8.88792e-06	0	0	29.7827	398.08	PSMD12;PSMC5;PSMD11;PSMD2;PSMD3	reactome	5
70	Vif-mediated Degradation Of APOBEC3G R-HSA-180585	5/53	1.72549e-06	9.55181e-06	0	0	29.1608	386.964	PSMD12;PSMC5;PSMD11;PSMD2;PSMD3	reactome	5
71	Negative Regulation Of NOTCH4 Signaling R-HSA-9604323	5/53	1.72549e-06	9.55181e-06	0	0	29.1608	386.964	PSMD12;PSMC5;PSMD11;PSMD2;PSMD3	reactome	5
72	Regulation Of RUNX3 Expression And Activity R-HSA-8941858	5/54	1.89594e-06	1.00183e-05	0	0	28.5642	376.357	PSMD12;PSMC5;PSMD11;PSMD2;PSMD3	reactome	5
73	SCF-beta-TrCP Mediated Degradation Of Emi1 R-HSA-174113	5/54	1.89594e-06	1.00183e-05	0	0	28.5642	376.357	PSMD12;PSMC5;PSMD11;PSMD2;PSMD3	reactome	5
74	Degradation Of AXIN R-HSA-4641257	5/54	1.89594e-06	1.00183e-05	0	0	28.5642	376.357	PSMD12;PSMC5;PSMD11;PSMD2;PSMD3	reactome	5
75	FBXL7 Down-Regulates AURKA During Mitotic Entry And In Early Mitosis R-HSA-8854050	5/54	1.89594e-06	1.00183e-05	0	0	28.5642	376.357	PSMD12;PSMC5;PSMD11;PSMD2;PSMD3	reactome	5
76	DNA Replication R-HSA-69306	7/155	2.04748e-06	1.06254e-05	0	0	13.5558	177.566	PSMD12;PSMC5;PSMD11;PSMD2;PSMD3;MCM6;KPNB1	reactome	7
77	Degradation Of DVL R-HSA-4641258	5/55	2.07938e-06	1.06254e-05	0	0	27.9915	366.226	PSMD12;PSMC5;PSMD11;PSMD2;PSMD3	reactome	5
78	Signaling By ALK Fusions And Activated Point Mutants R-HSA-9725370	5/55	2.07938e-06	1.06254e-05	0	0	27.9915	366.226	EEF1G;NPM1;CLTC;RPS6;MYH9	reactome	5
79	Stabilization Of P53 R-HSA-69541	5/56	2.27651e-06	1.15063e-05	0	0	27.4413	356.541	PSMD12;PSMC5;PSMD11;PSMD2;PSMD3	reactome	5
80	ABC-family Proteins Mediated Transport R-HSA-382556	6/102	2.48412e-06	1.24206e-05	0	0	17.7036	228.475	VCP;PSMD12;PSMC5;PSMD11;PSMD2;PSMD3	reactome	6
81	HIV Infection R-HSA-162906	8/229	2.52334e-06	1.24825e-05	0	0	10.4887	135.198	PSMD12;NPM1;PSMC5;PSMD11;PSMD2;PSMD3;KPNB1;RAN	reactome	8
82	Metabolism Of Polyamines R-HSA-351202	5/58	2.71472e-06	1.31494e-05	0	0	26.4031	338.404	PSMD12;PSMC5;PSMD11;PSMD2;PSMD3	reactome	5
83	NIK To Noncanonical NF-kB Signaling R-HSA-5676590	5/58	2.71472e-06	1.31494e-05	0	0	26.4031	338.404	PSMD12;PSMC5;PSMD11;PSMD2;PSMD3	reactome	5
84	SCF(Skp2)-mediated Degradation Of P27/P21 R-HSA-187577	5/59	2.95733e-06	1.37516e-05	0	0	25.9129	329.903	PSMD12;PSMC5;PSMD11;PSMD2;PSMD3	reactome	5
85	Degradation Of GLI1 By Proteasome R-HSA-5610780	5/59	2.95733e-06	1.37516e-05	0	0	25.9129	329.903	PSMD12;PSMC5;PSMD11;PSMD2;PSMD3	reactome	5
86	Degradation Of GLI2 By Proteasome R-HSA-5610783	5/59	2.95733e-06	1.37516e-05	0	0	25.9129	329.903	PSMD12;PSMC5;PSMD11;PSMD2;PSMD3	reactome	5
87	GLI3 Is Processed To GLI3R By Proteasome R-HSA-5610785	5/59	2.95733e-06	1.37516e-05	0	0	25.9129	329.903	PSMD12;PSMC5;PSMD11;PSMD2;PSMD3	reactome	5
88	Dectin-1 Mediated Noncanonical NF-kB Signaling R-HSA-5607761	5/61	3.49352e-06	1.6084e-05	0	0	24.9849	313.925	PSMD12;PSMC5;PSMD11;PSMD2;PSMD3	reactome	5
89	Asymmetric Localization Of PCP Proteins R-HSA-4608870	5/62	3.78875e-06	1.72723e-05	0	0	24.5453	306.411	PSMD12;PSMC5;PSMD11;PSMD2;PSMD3	reactome	5
90	Autodegradation Of Cdh1 By Cdh1:APC/C R-HSA-174084	5/63	4.10323e-06	1.85243e-05	0	0	24.1209	299.19	PSMD12;PSMC5;PSMD11;PSMD2;PSMD3	reactome	5
91	Oxygen-dependent Proline Hydroxylation Of Hypoxia-inducible Factor Alpha R-HSA-1234176	5/64	4.43783e-06	1.96532e-05	0	0	23.7109	292.245	PSMD12;PSMC5;PSMD11;PSMD2;PSMD3	reactome	5
92	Regulation Of RAS By GAPs R-HSA-5658442	5/65	4.79346e-06	2.08314e-05	0	0	23.3146	285.563	PSMD12;PSMC5;PSMD11;PSMD2;PSMD3	reactome	5
93	p53-Dependent G1 DNA Damage Response R-HSA-69563	5/65	4.79346e-06	2.08314e-05	0	0	23.3146	285.563	PSMD12;PSMC5;PSMD11;PSMD2;PSMD3	reactome	5
94	Apoptosis R-HSA-109581	7/178	5.12238e-06	2.20547e-05	0	0	11.7189	142.758	PSMD12;PSMC5;PSMD11;PSMD2;FASN;PSMD3;KPNB1	reactome	7
95	Activation Of NF-kappaB In B Cells R-HSA-1169091	5/66	5.17106e-06	2.206e-05	0	0	22.9312	279.128	PSMD12;PSMC5;PSMD11;PSMD2;PSMD3	reactome	5
96	APC/C:Cdc20 Mediated Degradation Of Securin R-HSA-174154	5/67	5.5716e-06	2.31321e-05	0	0	22.5602	272.929	PSMD12;PSMC5;PSMD11;PSMD2;PSMD3	reactome	5
97	Regulation Of PTEN Stability And Activity R-HSA-8948751	5/67	5.5716e-06	2.31321e-05	0	0	22.5602	272.929	PSMD12;PSMC5;PSMD11;PSMD2;PSMD3	reactome	5
98	G1/S DNA Damage Checkpoints R-HSA-69615	5/67	5.5716e-06	2.31321e-05	0	0	22.5602	272.929	PSMD12;PSMC5;PSMD11;PSMD2;PSMD3	reactome	5
99	Cellular Response To Chemical Stress R-HSA-9711123	7/182	5.92841e-06	2.41817e-05	0	0	11.4487	137.794	VCP;PSMD12;PSMC5;PSMD11;PSMD2;PSMD3;PHGDH	reactome	7
100	G2/M Transition R-HSA-69275	7/182	5.92841e-06	2.41817e-05	0	0	11.4487	137.794	PSMD12;PSMC5;HSP90AB1;PSMD11;PSMD2;PSMD3;TUBB4B	reactome	7
101	Synthesis Of DNA R-HSA-69239	6/119	6.08356e-06	2.45987e-05	0	0	15.0273	180.477	PSMD12;PSMC5;PSMD11;PSMD2;PSMD3;MCM6	reactome	6
102	Mitotic G2-G2/M Phases R-HSA-453274	7/184	6.36939e-06	2.53142e-05	0	0	11.3182	135.411	PSMD12;PSMC5;HSP90AB1;PSMD11;PSMD2;PSMD3;TUBB4B	reactome	7
103	Cilium Assembly R-HSA-5617833	7/186	6.83732e-06	2.69437e-05	0	0	11.1906	133.091	CCT3;CCT2;TCP1;CCT8;TUBB4B;CCT5;CCT4	reactome	7
104	Immune System R-HSA-168256	21/1943	7.3998e-06	2.89152e-05	0	0	3.57622	42.2496	EIF4A1;CCT2;HSPA8;VCP;PSMD12;HSP90AB1;PSMD11;DHX9;CLTC;TUBB4B;PSMC5;PKM;PSMD2;PSMD3;TCP1;MYH9;FLNA;NCKAP1L;UBA1;CCT8;KPNB1	reactome	21
105	CDK-mediated Phosphorylation And Removal Of Cdc6 R-HSA-69017	5/72	7.95351e-06	3.03146e-05	0	0	20.8713	245.069	PSMD12;PSMC5;PSMD11;PSMD2;PSMD3	reactome	5
106	Cdc20:Phospho-APC/C Mediated Degradation Of Cyclin A R-HSA-174184	5/72	7.95351e-06	3.03146e-05	0	0	20.8713	245.069	PSMD12;PSMC5;PSMD11;PSMD2;PSMD3	reactome	5
107	Regulation Of RUNX2 Expression And Activity R-HSA-8939902	5/72	7.95351e-06	3.03146e-05	0	0	20.8713	245.069	PSMD12;PSMC5;PSMD11;PSMD2;PSMD3	reactome	5
108	APC/C:Cdh1 Mediated Degradation Of Cdc20 And APC/C:Cdh1 Targets In Late Mitosis/Early G1 R-HSA-174178	5/73	8.51315e-06	3.16689e-05	0	0	20.5634	240.055	PSMD12;PSMC5;PSMD11;PSMD2;PSMD3	reactome	5
109	APC:Cdc20 Mediated Degradation Of Cell Cycle Proteins Before Cycle Checkpoint Satisfied R-HSA-179419	5/73	8.51315e-06	3.16689e-05	0	0	20.5634	240.055	PSMD12;PSMC5;PSMD11;PSMD2;PSMD3	reactome	5
110	Cellular Response To Hypoxia R-HSA-1234174	5/73	8.51315e-06	3.16689e-05	0	0	20.5634	240.055	PSMD12;PSMC5;PSMD11;PSMD2;PSMD3	reactome	5
111	G1/S Transition R-HSA-69206	6/129	9.67768e-06	3.56057e-05	0	0	13.7986	159.314	PSMD12;PSMC5;PSMD11;PSMD2;PSMD3;MCM6	reactome	6
112	APC/C:Cdc20 Mediated Degradation Of Mitotic Proteins R-HSA-176409	5/75	9.72457e-06	3.56057e-05	0	0	19.9738	230.515	PSMD12;PSMC5;PSMD11;PSMD2;PSMD3	reactome	5
113	Activation Of APC/C And APC/C:Cdc20 Mediated Degradation Of Mitotic Proteins R-HSA-176814	5/76	1.03787e-05	3.77039e-05	0	0	19.6915	225.975	PSMD12;PSMC5;PSMD11;PSMD2;PSMD3	reactome	5
114	SARS-CoV Infections R-HSA-9679506	9/369	1.07733e-05	3.8834e-05	0	0	7.3	83.5006	RPS9;VCP;HSP90AB1;RPS16;RPS6;RPS3;RPSA;RPS3A;RPS2	reactome	9
115	FCERI Mediated NF-kB Activation R-HSA-2871837	5/78	1.17898e-05	4.21713e-05	0	0	19.1501	217.321	PSMD12;PSMC5;PSMD11;PSMD2;PSMD3	reactome	5
116	Downstream Signaling Events Of B Cell Receptor (BCR) R-HSA-1168372	5/79	1.25493e-05	4.42196e-05	0	0	18.8904	213.194	PSMD12;PSMC5;PSMD11;PSMD2;PSMD3	reactome	5
117	Signaling By Hedgehog R-HSA-5358351	6/135	1.25527e-05	4.42196e-05	0	0	13.1528	148.437	VCP;PSMD12;PSMC5;PSMD11;PSMD2;PSMD3	reactome	6
118	Regulation Of APC/C Activators Between G1/S And Early Anaphase R-HSA-176408	5/80	1.33465e-05	4.66625e-05	0	0	18.6376	209.193	PSMD12;PSMC5;PSMD11;PSMD2;PSMD3	reactome	5
119	M Phase R-HSA-68886	9/380	1.36119e-05	4.72353e-05	0	0	7.07958	79.3236	TUBA1B;PSMD12;PSMC5;PSMD11;PSMD2;PSMD3;TUBB4B;KPNB1;RAN	reactome	9
120	Signaling By NOTCH4 R-HSA-9013694	5/81	1.41826e-05	4.88511e-05	0	0	18.3914	205.312	PSMD12;PSMC5;PSMD11;PSMD2;PSMD3	reactome	5
121	Cyclin E Associated Events During G1/S Transition R-HSA-69202	5/82	1.5059e-05	5.14885e-05	0	0	18.1516	201.547	PSMD12;PSMC5;PSMD11;PSMD2;PSMD3	reactome	5
122	Beta-catenin Independent WNT Signaling R-HSA-3858494	6/142	1.67416e-05	5.66638e-05	0	0	12.4714	137.156	PSMD12;PSMC5;PSMD11;PSMD2;CLTC;PSMD3	reactome	6
123	Cyclin A:Cdk2-associated Events At S Phase Entry R-HSA-69656	5/84	1.69382e-05	5.66638e-05	0	0	17.6903	194.345	PSMD12;PSMC5;PSMD11;PSMD2;PSMD3	reactome	5
124	Degradation Of Beta-Catenin By Destruction Complex R-HSA-195253	5/84	1.69382e-05	5.66638e-05	0	0	17.6903	194.345	PSMD12;PSMC5;PSMD11;PSMD2;PSMD3	reactome	5
125	Hedgehog On State R-HSA-5632684	5/85	1.79438e-05	5.9599e-05	0	0	17.4683	190.898	PSMD12;PSMC5;PSMD11;PSMD2;PSMD3	reactome	5
126	APC/C-mediated Degradation Of Cell Cycle Proteins R-HSA-174143	5/87	2.00941e-05	6.62678e-05	0	0	17.0405	184.295	PSMD12;PSMC5;PSMD11;PSMD2;PSMD3	reactome	5
127	Mitotic G1 Phase And G1/S Transition R-HSA-453279	6/147	2.03736e-05	6.67164e-05	0	0	12.0261	129.898	PSMD12;PSMC5;PSMD11;PSMD2;PSMD3;MCM6	reactome	6
128	G2/M Checkpoints R-HSA-69481	6/148	2.11709e-05	6.88426e-05	0	0	11.9408	128.518	PSMD12;PSMC5;PSMD11;PSMD2;PSMD3;MCM6	reactome	6
129	ER-Phagosome Pathway R-HSA-1236974	5/89	2.24398e-05	7.2462e-05	0	0	16.6331	178.052	PSMD12;PSMC5;PSMD11;PSMD2;PSMD3	reactome	5
130	MAPK6/MAPK4 Signaling R-HSA-5687128	5/90	2.36898e-05	7.59708e-05	0	0	16.4366	175.058	PSMD12;PSMC5;PSMD11;PSMD2;PSMD3	reactome	5
131	Downstream TCR Signaling R-HSA-202424	5/94	2.92404e-05	9.31288e-05	0	0	15.6947	163.852	PSMD12;PSMC5;PSMD11;PSMD2;PSMD3	reactome	5
132	Transcriptional Regulation By RUNX3 R-HSA-8878159	5/95	3.0774e-05	9.66885e-05	0	0	15.5196	161.23	PSMD12;PSMC5;PSMD11;PSMD2;PSMD3	reactome	5
133	UCH Proteinases R-HSA-5689603	5/95	3.0774e-05	9.66885e-05	0	0	15.5196	161.23	PSMD12;PSMC5;PSMD11;PSMD2;PSMD3	reactome	5
134	S Phase R-HSA-69242	6/161	3.40296e-05	0.0001062	0	0	10.9322	112.473	PSMD12;PSMC5;PSMD11;PSMD2;PSMD3;MCM6	reactome	6
135	Protein Methylation R-HSA-8876725	3/17	3.45076e-05	0.000106973	0	0	58.4442	600.475	HSPA8;VCP;RPS2	reactome	3
136	RUNX1 Regulates Transcription Of Genes Involved In Differentiation Of HSCs R-HSA-8939236	5/98	3.57516e-05	0.000109372	0	0	15.0167	153.754	PSMD12;PSMC5;PSMD11;PSMD2;PSMD3	reactome	5
137	Hedgehog Off State R-HSA-5610787	5/98	3.57516e-05	0.000109372	0	0	15.0167	153.754	PSMD12;PSMC5;PSMD11;PSMD2;PSMD3	reactome	5
138	CLEC7A (Dectin-1) Signaling R-HSA-5607764	5/99	3.75424e-05	0.000114099	0	0	14.8562	151.385	PSMD12;PSMC5;PSMD11;PSMD2;PSMD3	reactome	5
139	TNFR2 Non-Canonical NF-kB Pathway R-HSA-5668541	5/100	3.94019e-05	0.000118973	0	0	14.699	149.073	PSMD12;PSMC5;PSMD11;PSMD2;PSMD3	reactome	5
140	Antigen processing-Cross Presentation R-HSA-1236975	5/104	4.75642e-05	0.000142692	0	0	14.1023	140.366	PSMD12;PSMC5;PSMD11;PSMD2;PSMD3	reactome	5
141	Nuclear Events Stimulated By ALK Signaling In Cancer R-HSA-9725371	3/19	4.89051e-05	0.000145775	0	0	51.1336	507.533	NPM1;CLTC;RPS6	reactome	3
142	Disorders Of Transmembrane Transporters R-HSA-5619115	6/176	5.59756e-05	0.000165788	0	0	9.96	97.5143	VCP;PSMD12;PSMC5;PSMD11;PSMD2;PSMD3	reactome	6
143	Signaling By B Cell Receptor (BCR) R-HSA-983705	5/109	5.95405e-05	0.00017523	0	0	13.4209	130.57	PSMD12;PSMC5;PSMD11;PSMD2;PSMD3	reactome	5
144	Interleukin-1 Signaling R-HSA-9020702	5/114	7.37219e-05	0.000215602	0	0	12.802	121.814	PSMD12;PSMC5;PSMD11;PSMD2;PSMD3	reactome	5
145	TCR Signaling R-HSA-202403	5/116	8.00712e-05	0.000232707	0	0	12.5701	118.569	PSMD12;PSMC5;PSMD11;PSMD2;PSMD3	reactome	5
146	Organelle Biogenesis And Maintenance R-HSA-1852241	7/275	8.37758e-05	0.000241961	0	0	7.44062	69.8479	CCT3;CCT2;TCP1;CCT8;TUBB4B;CCT5;CCT4	reactome	7
147	RHOBTB2 GTPase Cycle R-HSA-9013418	3/23	8.84098e-05	0.000253769	0	0	40.8986	381.728	CCT2;HSP90AB1;CCT7	reactome	3
148	Transcriptional Regulation By RUNX2 R-HSA-8878166	5/119	9.03751e-05	0.000257819	0	0	12.2375	113.95	PSMD12;PSMC5;PSMD11;PSMD2;PSMD3	reactome	5
149	Cytosolic tRNA Aminoacylation R-HSA-379716	3/24	0.000100764	0.000285703	0	0	38.9491	358.438	SARS1;EPRS1;DARS1	reactome	3
150	Signaling By WNT R-HSA-195721	7/294	0.000126912	0.00035766	0	0	6.94132	62.2777	PSMD12;PSMC5;PSMD11;PSMD2;CLTC;PSMD3;VPS35	reactome	7
151	Fc Epsilon Receptor (FCERI) Signaling R-HSA-2454202	5/130	0.000137125	0.000384116	0	0	11.1544	99.2138	PSMD12;PSMC5;PSMD11;PSMD2;PSMD3	reactome	5
152	PTEN Regulation R-HSA-6807070	5/139	0.000187575	0.000522289	0	0	10.4005	89.2498	PSMD12;PSMC5;PSMD11;PSMD2;PSMD3	reactome	5
153	Nuclear Envelope (NE) Reassembly R-HSA-2995410	4/75	0.000190749	0.000527967	0	0	15.5344	133.045	TUBA1B;TUBB4B;KPNB1;RAN	reactome	4
154	C-type Lectin Receptors (CLRs) R-HSA-5621481	5/141	0.000200489	0.000551642	0	0	10.2465	87.2462	PSMD12;PSMC5;PSMD11;PSMD2;PSMD3	reactome	5
155	Interleukin-1 Family Signaling R-HSA-446652	5/152	0.000284071	0.000773285	0	0	9.47447	77.3712	PSMD12;PSMC5;PSMD11;PSMD2;PSMD3	reactome	5
156	Neddylation R-HSA-8951664	6/237	0.000284369	0.000773285	0	0	7.30724	59.6653	VCP;PSMD12;PSMC5;PSMD11;PSMD2;PSMD3	reactome	6
157	Nuclear Import Of Rev Protein R-HSA-180746	3/34	0.000289886	0.000783704	0	0	26.3716	214.824	NPM1;KPNB1;RAN	reactome	3
158	RHOBTB GTPase Cycle R-HSA-9706574	3/35	0.000316199	0.000845015	0	0	25.5462	205.881	CCT2;HSP90AB1;CCT7	reactome	3
159	Interactions Of Rev With Host Cellular Proteins R-HSA-177243	3/37	0.000373338	0.000992013	0	0	24.0411	189.757	NPM1;KPNB1;RAN	reactome	3
160	Separation Of Sister Chromatids R-HSA-2467813	5/170	0.000474835	0.00125453	0	0	8.43321	64.5355	PSMD12;PSMC5;PSMD11;PSMD2;PSMD3	reactome	5
161	tRNA Aminoacylation R-HSA-379724	3/42	0.00054413	0.00142949	0	0	20.9536	157.494	SARS1;EPRS1;DARS1	reactome	3
162	Cellular Response To Heat Stress R-HSA-3371556	4/99	0.000551518	0.00144076	0	0	11.5959	87.0022	HSPA8;VCP;HSP90AB1;BAG2	reactome	4
163	Cell Cycle Checkpoints R-HSA-69620	6/271	0.000578904	0.00150386	0	0	6.35871	47.4002	PSMD12;PSMC5;PSMD11;PSMD2;PSMD3;MCM6	reactome	6
164	Deubiquitination R-HSA-5688426	6/279	0.000674132	0.00173189	0	0	6.16986	45.0528	VCP;PSMD12;PSMC5;PSMD11;PSMD2;PSMD3	reactome	6
165	Signaling By Rho GTPases R-HSA-194315	9/644	0.000732592	0.00187173	0	0	4.08041	29.4562	CCT2;TUBA1B;VCP;HSP90AB1;CLTC;MYH9;FLNA;NCKAP1L;CCT7	reactome	9
166	Signaling By Rho GTPases, Miro GTPases And RHOBTB3 R-HSA-9716542	9/660	0.000871518	0.00221451	0	0	3.97682	28.0178	CCT2;TUBA1B;VCP;HSP90AB1;CLTC;MYH9;FLNA;NCKAP1L;CCT7	reactome	9
167	TCF Dependent Signaling In Response To WNT R-HSA-201681	5/198	0.000945305	0.00237604	0	0	7.19952	50.1375	PSMD12;PSMC5;PSMD11;PSMD2;PSMD3	reactome	5
168	Ub-specific Processing Proteases R-HSA-5689880	5/201	0.00101096	0.0025274	0	0	7.08824	48.8866	PSMD12;PSMC5;PSMD11;PSMD2;PSMD3	reactome	5
169	Signaling By NOTCH R-HSA-157118	5/203	0.00105658	0.00262732	0	0	7.01593	48.0782	PSMD12;PSMC5;PSMD11;PSMD2;PSMD3	reactome	5
170	Transcriptional Regulation By RUNX1 R-HSA-8878171	5/204	0.00107995	0.00266151	0	0	6.98032	47.6815	PSMD12;PSMC5;PSMD11;PSMD2;PSMD3	reactome	5
171	Antigen Processing: Ubiquitination And Proteasome Degradation R-HSA-983168	6/307	0.0011062	0.00270728	0	0	5.58794	38.0362	PSMD12;PSMC5;PSMD11;PSMD2;PSMD3;UBA1	reactome	6
172	Regulation Of Cholesterol Biosynthesis By SREBP (SREBF) R-HSA-1655829	3/55	0.00120024	0.00292204	0	0	15.705	105.62	FASN;KPNB1;RAN	reactome	3
173	RHO GTPase Cycle R-HSA-9012999	7/441	0.00142642	0.00345461	0	0	4.55587	29.8527	CCT2;TUBA1B;VCP;HSP90AB1;CLTC;NCKAP1L;CCT7	reactome	7
174	rRNA Modification In Nucleus And Cytosol R-HSA-6790901	3/60	0.0015444	0.00372097	0	0	14.3237	92.7191	RPS9;RPS6;RPS2	reactome	3
175	Signaling By Interleukins R-HSA-449147	7/453	0.00166241	0.00398463	0	0	4.43056	28.3533	HSPA8;PSMD12;PSMC5;PSMD11;PSMD2;PSMD3;TCP1	reactome	7
176	Regulation Of Actin Dynamics For Phagocytic Cup Formation R-HSA-2029482	3/62	0.00169762	0.00404817	0	0	13.8368	88.2583	HSP90AB1;MYH9;NCKAP1L	reactome	3
177	Class I MHC Mediated Antigen Processing And Presentation R-HSA-983169	6/378	0.00314897	0.00732136	0	0	4.50507	25.9523	PSMD12;PSMC5;PSMD11;PSMD2;PSMD3;UBA1	reactome	6
178	PIP3 Activates AKT Signaling R-HSA-1257604	5/268	0.00354537	0.00812117	0	0	5.26455	29.7032	PSMD12;PSMC5;PSMD11;PSMD2;PSMD3	reactome	5
179	RAF/MAP Kinase Cascade R-HSA-5673001	5/271	0.00371712	0.00847285	0	0	5.20438	29.1175	PSMD12;PSMC5;PSMD11;PSMD2;PSMD3	reactome	5
180	Antiviral Mechanism By IFN-stimulated Genes R-HSA-1169410	3/83	0.00389582	0.00883685	0	0	10.1938	56.5539	EIF4A1;FLNA;KPNB1	reactome	3
181	MAPK1/MAPK3 Signaling R-HSA-5684996	5/277	0.00407845	0.0092062	0	0	5.08803	27.9945	PSMD12;PSMC5;PSMD11;PSMD2;PSMD3	reactome	5
182	Fcgamma Receptor (FCGR) Dependent Phagocytosis R-HSA-2029480	3/87	0.00444584	0.00989145	0	0	9.70646	52.5681	HSP90AB1;MYH9;NCKAP1L	reactome	3
183	mRNA Splicing - Major Pathway R-HSA-72163	4/181	0.00501588	0.011054	0	0	6.19805	32.8196	HSPA8;DHX9;SRSF1;SF3B1	reactome	4
184	Transport Of Small Molecules R-HSA-382551	8/706	0.00528217	0.0115859	0	0	3.24052	16.9914	VCP;PSMD12;PSMC5;PSMD11;PSMD2;CLTC;PSMD3;LPL	reactome	8
185	mRNA Splicing R-HSA-72172	4/189	0.0058376	0.0126845	0	0	5.92763	30.4884	HSPA8;DHX9;SRSF1;SF3B1	reactome	4
186	Intracellular Signaling By Second Messengers R-HSA-9006925	5/306	0.0061864	0.0132566	0	0	4.59103	23.3473	PSMD12;PSMC5;PSMD11;PSMD2;PSMD3	reactome	5
187	MAPK Family Signaling Cascades R-HSA-5683057	5/318	0.00724959	0.0154636	0	0	4.41232	21.7387	PSMD12;PSMC5;PSMD11;PSMD2;PSMD3	reactome	5
188	Cytoplasmic Translation (GO:0002181)	21/93	2.18314e-32	1.8644e-29	0	0	105.276	7674.81	RPL4;EIF4A1;RPS9;RPL3;RPS6;RPL13A;RPSA;RPS3A;RPL10A;RPL7;RPL7A;SARS1;RPS16;RPL18A;RACK1;RPS3;RPL13;RPS2;RPL15;RPL18;RPL17	GO-BP	21
189	Translation (GO:0006412)	23/234	1.21704e-26	5.19677e-24	0	0	40.5436	2419.27	RPL4;RPS9;RPL3;RPS6;RPL13A;RPSA;RPS3A;RPL10A;DARS1;RPL7;EEF1G;RPL7A;SARS1;RPS16;RPL18A;EPRS1;RACK1;RPS3;RPL13;RPS2;RPL15;RPL18;RPL17	GO-BP	23
190	Macromolecule Biosynthetic Process (GO:0009059)	21/183	8.97968e-26	2.55622e-23	0	0	46.5771	2686.21	RPL4;RPS9;RPL3;RPS6;RPL13A;RPSA;RPS3A;RPL10A;DARS1;RPL7;EEF1G;RPL7A;SARS1;RPS16;RPL18A;RPS3;RPL13;RPS2;RPL15;RPL18;RPL17	GO-BP	21
191	Peptide Biosynthetic Process (GO:0043043)	20/158	1.93912e-25	4.14003e-23	0	0	51.206	2913.74	RPL4;RPS9;RPL3;RPS6;RPL13A;RPSA;RPS3A;RPL10A;DARS1;RPL7;RPL7A;SARS1;RPS16;RPL18A;RPS3;RPL13;RPS2;RPL15;RPL18;RPL17	GO-BP	20
192	Gene Expression (GO:0010467)	21/296	2.57882e-21	4.40462e-19	0	0	27.2813	1293.32	RPL4;UPF1;RPS9;RPL3;RPS6;RPL13A;RPSA;RPS3A;RPL10A;DARS1;RPL7;RPL7A;SARS1;RPS16;RPL18A;RPS3;RPL13;RPS2;RPL15;RPL18;RPL17	GO-BP	21
193	Positive Regulation Of Establishment Of Protein Localization To Telomere (GO:1904851)	6/9	2.04811e-13	2.91514e-11	0	0	569.171	16629.3	CCT3;TCP1;CCT8;CCT7;CCT5;CCT4	GO-BP	6
194	Regulation Of Establishment Of Protein Localization To Telomere (GO:0070203)	6/10	5.10503e-13	4.84411e-11	0	0	426.857	12081.5	CCT3;TCP1;CCT8;CCT7;CCT5;CCT4	GO-BP	6
195	Regulation Of Protein Localization To Cajal Body (GO:1904869)	6/10	5.10503e-13	4.84411e-11	0	0	426.857	12081.5	CCT3;TCP1;CCT8;CCT7;CCT5;CCT4	GO-BP	6
196	Positive Regulation Of Protein Localization To Cajal Body (GO:1904871)	6/10	5.10503e-13	4.84411e-11	0	0	426.857	12081.5	CCT3;TCP1;CCT8;CCT7;CCT5;CCT4	GO-BP	6
197	Positive Regulation Of Protein Localization To Chromosome, Telomeric Region (GO:1904816)	6/11	1.11976e-12	9.56275e-11	0	0	341.469	9396.5	CCT3;TCP1;CCT8;CCT7;CCT5;CCT4	GO-BP	6
198	Positive Regulation Of Protein Localization To Nucleus (GO:1900182)	9/72	7.11468e-12	5.13358e-10	0	0	42.3475	1087.01	CCT3;CCT2;TCP1;FLNA;CCT8;CCT7;CCT5;RAN;CCT4	GO-BP	9
199	Positive Regulation Of Telomerase RNA Localization To Cajal Body (GO:1904874)	6/14	7.21346e-12	5.13358e-10	0	0	213.386	5474.43	CCT3;TCP1;CCT8;CCT7;CCT5;CCT4	GO-BP	6
200	Positive Regulation Of Telomere Maintenance Via Telomerase (GO:0032212)	7/32	2.68845e-11	1.63995e-09	0	0	80.7496	1965.4	CCT3;CCT2;TCP1;CCT8;CCT7;CCT5;CCT4	GO-BP	7
201	Regulation Of Telomerase RNA Localization To Cajal Body (GO:1904872)	6/17	2.94624e-11	1.67739e-09	0	0	155.166	3762.46	CCT3;TCP1;CCT8;CCT7;CCT5;CCT4	GO-BP	6
202	Positive Regulation Of Establishment Of Protein Localization (GO:1904951)	6/18	4.40614e-11	2.35178e-09	0	0	142.229	3391.5	CCT3;TCP1;CCT8;CCT7;CCT5;CCT4	GO-BP	6
203	Positive Regulation Of Telomere Maintenance Via Telomere Lengthening (GO:1904358)	7/35	5.32272e-11	2.67389e-09	0	0	72.087	1705.32	CCT3;CCT2;TCP1;CCT8;CCT7;CCT5;CCT4	GO-BP	7
204	Positive Regulation Of DNA Biosynthetic Process (GO:2000573)	8/65	1.26276e-10	5.9911e-09	0	0	41.0052	934.612	CCT3;CCT2;HSP90AB1;TCP1;CCT8;CCT7;CCT5;CCT4	GO-BP	8
205	Regulation Of Telomere Maintenance Via Telomerase (GO:0032210)	7/51	8.73174e-10	3.92469e-08	0	0	45.8366	956.101	CCT3;CCT2;TCP1;CCT8;CCT7;CCT5;CCT4	GO-BP	7
206	Regulation Of Translation (GO:0006417)	9/202	7.26569e-08	3.10245e-06	0	0	13.7328	225.733	UPF1;NPM1;EPRS1;DHX9;NCL;RACK1;RPS3;RPL13A;GAPDH	GO-BP	9
207	Negative Regulation Of Protein Metabolic Process (GO:0051248)	8/147	8.69488e-08	3.51402e-06	0	0	16.7457	272.25	HSP90AB1;EPRS1;NCL;RACK1;RPS3;RPL13A;FLNA;GAPDH	GO-BP	8
208	Negative Regulation Of Macromolecule Biosynthetic Process (GO:0010558)	7/98	9.0525e-08	3.51402e-06	0	0	22.1104	358.578	EPRS1;NCL;CLTC;RACK1;RPS3;RPL13A;GAPDH	GO-BP	7
209	Ribosomal Small Subunit Biogenesis (GO:0042274)	6/84	7.91472e-07	2.93877e-05	0	0	21.8088	306.4	RPS9;NPM1;RPS16;RPS6;RPSA;RPS3A	GO-BP	6
210	Negative Regulation Of Amide Metabolic Process (GO:0034249)	6/93	1.44466e-06	5.14059e-05	0	0	19.5438	262.818	EPRS1;NCL;RACK1;RPS3;RPL13A;GAPDH	GO-BP	6
211	Negative Regulation Of Translation (GO:0017148)	6/107	3.2844e-06	0.000112195	0	0	16.8229	212.412	EPRS1;NCL;RACK1;RPS3;RPL13A;GAPDH	GO-BP	6
212	Protein-Containing Complex Assembly (GO:0065003)	9/328	4.17437e-06	0.000137112	0	0	8.25551	102.257	CCT2;HSP90AB1;PSMD11;EPRS1;DHX9;CLTC;TCP1;NCKAP1L;DARS1	GO-BP	9
213	Ribonucleoprotein Complex Biogenesis (GO:0022613)	6/118	5.79417e-06	0.000183267	0	0	15.1622	182.836	RPS9;NPM1;RPS16;RPS6;RPS3A;RPL7	GO-BP	6
214	Positive Regulation Of Telomerase Activity (GO:0051973)	4/33	7.24527e-06	0.000220981	0	0	38.113	451.074	CCT2;HSP90AB1;TCP1;CCT4	GO-BP	4
215	Negative Regulation Of Cellular Biosynthetic Process (GO:0031327)	6/137	1.36514e-05	0.000402011	0	0	12.9507	145.07	EPRS1;NCL;RACK1;RPS3;RPL13A;GAPDH	GO-BP	6
216	Proteasomal Protein Catabolic Process (GO:0010498)	7/220	2.03426e-05	0.000579087	0	0	9.38811	101.418	VCP;PSMD12;PSMC5;PSMD11;PSMD2;PSMD3;PSMD1	GO-BP	7
217	Regulation Of Telomerase Activity (GO:0051972)	4/45	2.54861e-05	0.000702102	0	0	26.9417	284.973	CCT2;HSP90AB1;TCP1;CCT4	GO-BP	4
218	Ribosome Biogenesis (GO:0042254)	6/155	2.74847e-05	0.000733499	0	0	11.3758	119.468	RPS9;NPM1;RPS16;RPS6;RPS3A;RPL7	GO-BP	6
219	Ubiquitin-Dependent Protein Catabolic Process (GO:0006511)	8/367	7.57379e-05	0.00196	0	0	6.4116	60.8348	VCP;PSMD12;PSMC5;PSMD11;PSMD2;PSMD3;PSMD1;UBA1	GO-BP	8
220	DNA Metabolic Process (GO:0006259)	7/288	0.000111692	0.00280545	0	0	7.0917	64.5328	UPF1;VCP;RRM1;NPM1;RPS3;MCM6;RAN	GO-BP	7
221	Glycolytic Process (GO:0006096)	3/29	0.000179445	0.00437847	0	0	31.451	271.285	TPI1;PKM;GAPDH	GO-BP	3
222	Proteasome-Mediated Ubiquitin-Dependent Protein Catabolic Process (GO:0043161)	7/319	0.000209568	0.00468761	0	0	6.377	54.0161	VCP;PSMD12;PSMC5;PSMD11;PSMD2;PSMD3;PSMD1	GO-BP	7
223	Positive Regulation Of Transferase Activity (GO:0051347)	5/143	0.000214071	0.00468761	0	0	10.097	85.3112	CCT2;HSP90AB1;TCP1;RPS2;CCT4	GO-BP	5
224	protein-RNA Complex Assembly (GO:0022618)	5/150	0.000267198	0.00570467	0	0	9.60612	79.0346	HSP90AB1;DHX9;SRSF1;RPSA;SF3B1	GO-BP	5
225	Negative Regulation Of Gene Expression (GO:0010629)	7/336	0.000287322	0.00598471	0	0	6.04224	49.2739	EPRS1;NCL;RACK1;RPS3;RPL13A;GAPDH;SND1	GO-BP	7
226	Mitotic Spindle Organization (GO:0007052)	4/85	0.000308785	0.00613261	0	0	13.6097	110.006	VCP;FLNA;KPNB1;RAN	GO-BP	4
227	tRNA Aminoacylation For Protein Translation (GO:0006418)	3/35	0.000316199	0.00613714	0	0	25.5462	205.881	SARS1;EPRS1;DARS1	GO-BP	3
228	Positive Regulation Of Proteasomal Protein Catabolic Process (GO:1901800)	4/90	0.000384132	0.00713149	0	0	12.8152	100.786	VCP;PSMC5;BAG2;RACK1	GO-BP	4
229	Positive Regulation Of Protein Catabolic Process (GO:0045732)	4/92	0.000417657	0.00758892	0	0	12.5227	97.4375	VCP;PSMC5;BAG2;VPS35	GO-BP	4
230	DNA Duplex Unwinding (GO:0032508)	3/41	0.000506642	0.00883005	0	0	21.5061	163.182	UPF1;DHX9;MCM6	GO-BP	3
231	Carbohydrate Catabolic Process (GO:0016052)	3/41	0.000506642	0.00883005	0	0	21.5061	163.182	TPI1;PKM;GAPDH	GO-BP	3
232	Positive Regulation Of Nucleocytoplasmic Transport (GO:0046824)	3/44	0.000624327	0.0106635	0	0	19.9295	147.057	DHX9;FLNA;RAN	GO-BP	3
233	Regulation Of Proteasomal Ubiquitin-Dependent Protein Catabolic Process (GO:0032434)	4/109	0.000792087	0.0130085	0	0	10.4862	74.8806	VCP;HSP90AB1;BAG2;RACK1	GO-BP	4
234	Pyruvate Metabolic Process (GO:0006090)	3/50	0.000908975	0.0146465	0	0	17.3801	121.716	TPI1;PKM;GAPDH	GO-BP	3
235	Regulation Of Proteasomal Protein Catabolic Process (GO:0061136)	3/53	0.00107757	0.0170416	0	0	16.3348	111.616	PSMC5;HSP90AB1;BAG2	GO-BP	3
236	Regulation Of Protein-Containing Complex Assembly (GO:0043254)	4/119	0.00109874	0.0170604	0	0	9.56957	65.2031	HSPA8;VCP;RACK1;RPS3	GO-BP	4
237	Cellular Response To Cytokine Stimulus (GO:0071345)	6/308	0.00112482	0.0171535	0	0	5.56916	37.8153	UPF1;EPRS1;DHX9;RPS3;RPL13A;GAPDH	GO-BP	6
238	Protein-Containing Complex Organization (GO:0043933)	4/126	0.00135752	0.0199883	0	0	9.0173	59.5331	EPRS1;DHX9;NCKAP1L;DARS1	GO-BP	4
239	Intracellular Protein Transport (GO:0006886)	6/325	0.00147977	0.021419	0	0	5.2678	34.3243	COPB2;NPM1;CLTC;VPS35;KPNB1;RAN	GO-BP	6
240	Protein-Containing Complex Disassembly (GO:0032984)	3/62	0.00169762	0.0237667	0	0	13.8368	88.2583	HSPA8;VCP;RPL17	GO-BP	3
241	Cellular Response To Type II Interferon (GO:0071346)	3/66	0.00203182	0.0271121	0	0	12.9556	80.3097	EPRS1;RPL13A;GAPDH	GO-BP	3
242	Protein Localization (GO:0008104)	6/351	0.00218076	0.0282178	0	0	4.86435	29.8091	COPB2;NPM1;CLTC;FLNA;VPS35;ACTB	GO-BP	6
243	Negative Regulation Of Programmed Cell Death (GO:0043069)	6/381	0.00327364	0.0393759	0	0	4.46834	25.5672	COMP;NPM1;PSMC5;FLNA;RPS3A;NCKAP1L	GO-BP	6
244	Protein Import Into Nucleus (GO:0006606)	3/79	0.00338954	0.0395104	0	0	10.7325	61.0365	RPL17;KPNB1;RAN	GO-BP	3
245	DNA Damage Response (GO:0006974)	6/384	0.00340196	0.0395104	0	0	4.4322	25.19	UPF1;VCP;RRM1;NPM1;RPS3;UBA1	GO-BP	6
246	Response To Type II Interferon (GO:0034341)	3/80	0.00351207	0.0399908	0	0	10.5926	59.8646	EPRS1;RPL13A;GAPDH	GO-BP	3
247	Spindle Assembly (GO:0051225)	3/81	0.00363728	0.0402752	0	0	10.4563	58.7278	RPS3;FLNA;KPNB1	GO-BP	3
248	Positive Regulation Of Proteasomal Ubiquitin-Dependent Protein Catabolic Process (GO:0032436)	3/83	0.00389582	0.0410707	0	0	10.1938	56.5539	VCP;BAG2;RACK1	GO-BP	3
249	Positive Regulation Of Ubiquitin-Dependent Protein Catabolic Process (GO:2000060)	3/83	0.00389582	0.0410707	0	0	10.1938	56.5539	VCP;BAG2;RACK1	GO-BP	3
250	Positive Regulation Of DNA Repair (GO:0045739)	3/89	0.00473759	0.0465046	0	0	9.47977	50.7379	DHX9;RPS3;ACTB	GO-BP	3
251	DNA Repair (GO:0006281)	5/291	0.0050184	0.047945	0	0	4.83552	25.6023	UPF1;VCP;RRM1;NPM1;RPS3	GO-BP	5
252	rRNA Metabolic Process (GO:0016072)	3/91	0.00504068	0.047945	0	0	9.26339	49.0053	RPS16;RPS6;RPL7	GO-BP	3
253	Positive Regulation Of Cellular Component Biogenesis (GO:0044089)	3/93	0.00535522	0.0502536	0	0	9.05662	47.3633	VCP;RACK1;RPS3	GO-BP	3
254	Retrograde Transport, Endosome To Golgi (GO:0042147)	3/94	0.00551683	0.0506599	0	0	8.95665	46.5741	CLTC;VPS54;VPS35	GO-BP	3
255	Regulation Of Protein Localization (GO:0032880)	3/97	0.00601915	0.0541089	0	0	8.66948	44.3254	VCP;HSP90AB1;RACK1	GO-BP	3
256	Positive Regulation Of Protein-Containing Complex Assembly (GO:0031334)	3/98	0.00619246	0.0545192	0	0	8.57779	43.6131	VCP;RACK1;RPS3	GO-BP	3
257	Regulation Of Programmed Cell Death (GO:0043067)	4/195	0.00650972	0.0549689	0	0	5.73967	28.8962	VCP;PSMC5;RPS3;ACTB	GO-BP	4
258	ncRNA Processing (GO:0034470)	3/100	0.006548	0.0549689	0	0	8.40008	42.2406	RPS16;RPS6;RPL7	GO-BP	3
259	rRNA Processing (GO:0006364)	3/101	0.00673024	0.0557741	0	0	8.31395	41.5793	RPS16;RPS6;RPL7	GO-BP	3
260	Protein Transport (GO:0015031)	5/313	0.00679217	0.0557741	0	0	4.48509	22.3895	COPB2;NPM1;CLTC;MYH9;VPS35	GO-BP	5
261	Positive Regulation Of Translation (GO:0045727)	3/108	0.00809058	0.0645734	0	0	7.75695	37.3656	NPM1;PKM;DHX9	GO-BP	3
262	Positive Regulation Of Cysteine-Type Endopeptidase Activity Involved In Apoptotic Process (GO:0043280)	3/109	0.00829714	0.0656089	0	0	7.68338	36.8176	VCP;RACK1;RPS3	GO-BP	3
263	mRNA Splicing, Via Spliceosome (GO:0000398)	4/211	0.00854846	0.066976	0	0	5.29173	25.1993	HSPA8;DHX9;SRSF1;SF3B1	GO-BP	4
264	Mitotic Sister Chromatid Segregation (GO:0000070)	3/111	0.00871954	0.0676954	0	0	7.54033	35.7577	FLNA;KPNB1;RAN	GO-BP	3
265	Regulation Of Protein Ubiquitination (GO:0031396)	3/113	0.00915438	0.0693003	0	0	7.40249	34.7438	HSP90AB1;BAG2;RPS3	GO-BP	3
266	Positive Regulation Of Cellular Component Organization (GO:0051130)	3/113	0.00915438	0.0693003	0	0	7.40249	34.7438	VCP;RACK1;RPS3	GO-BP	3
267	Intracellular Non-Membrane-Bounded Organelle (GO:0043232)	26/1195	1.0024e-13	1.95467e-12	0	0	8.34269	249.707	RPL4;VCP;RPL3;DHX9;CLTC;ACTB;RPL7;RPL7A;RPS3;RPL13;FLNA;RPS2;RPL15;RPL18;SF3B1;RPL17;CCT3;RPS9;NPM1;RPS6;RPL13A;RPS3A;TUBB4B;NCL;GAPDH;RAN	GO-CC	26
268	Nucleus (GO:0005634)	47/4487	1.72616e-13	2.88514e-12	0	0	5.65197	166.099	RPL4;EIF4A1;VCP;HSP90AB1;RPL3;PSMD11;DHX9;SRSF1;RPL10A;CORO1A;ACTB;RPL7;RPL7A;PSMD2;PSMD3;RACK1;RPS3;PSMD1;RPL13;FLNA;RPS2;RPL15;RPL18;SF3B1;RPL17;UPF1;HSPA8;RPS9;NPM1;TPI1;RPS6;RPL13A;RPSA;RPS3A;TUBB4B;SND1;EEF1G;SARS1;PSMC5;PKM;NCL;MYH9;UBA1;MCM6;GAPDH;KPNB1;RAN	GO-CC	47
269	Cytosolic Small Ribosomal Subunit (GO:0022627)	8/41	2.57045e-12	3.75928e-11	0	0	70.9127	1892.44	RPS9;RPS16;RPS6;RACK1;RPS3;RPS3A;RPSA;RPS2	GO-CC	8
270	Small Ribosomal Subunit (GO:0015935)	8/42	3.16567e-12	4.11537e-11	0	0	68.8235	1822.35	RPS9;RPS16;RPS6;RACK1;RPS3;RPS3A;RPSA;RPS2	GO-CC	8
271	Intracellular Membrane-Bounded Organelle (GO:0043231)	47/5175	4.07348e-11	4.3327e-10	0	0	4.67623	111.874	RPL4;EIF4A1;VCP;HSP90AB1;RPL3;PSMD11;DHX9;SRSF1;RPL10A;CORO1A;ACTB;RPL7;RPL7A;PSMD2;PSMD3;RACK1;RPS3;PSMD1;RPL13;FLNA;RPS2;RPL15;RPL18;SF3B1;RPL17;UPF1;HSPA8;RPS9;NPM1;TPI1;RPS6;RPL13A;RPSA;RPS3A;TUBB4B;SND1;EEF1G;SARS1;PSMC5;PKM;NCL;MYH9;UBA1;MCM6;GAPDH;KPNB1;RAN	GO-CC	47
272	Cytoplasmic Vesicle Lumen (GO:0060205)	9/115	5.16184e-10	3.7746e-09	0	0	25.1143	537.059	HSPA8;VCP;PSMD12;HSP90AB1;PKM;PSMD11;PSMD2;PSMD3;CCT8	GO-CC	9
273	Polysomal Ribosome (GO:0042788)	5/28	6.36282e-08	3.72225e-07	0	0	60.9339	1009.69	RPL7A;RPL18A;DHX9;RPL10A;RPL18	GO-CC	5
274	Rough Endoplasmic Reticulum (GO:0005791)	4/30	4.89437e-06	2.72686e-05	0	0	42.5171	519.875	RPL4;PKM;PSMD2;UBA1	GO-CC	4
275	Azurophil Granule Lumen (GO:0035578)	5/89	2.24398e-05	0.000119339	0	0	16.6331	178.052	CCT2;VCP;PSMD1;CCT8;TUBB4B	GO-CC	5
276	Vacuolar Lumen (GO:0005775)	6/161	3.40296e-05	0.000173107	0	0	10.9322	112.473	CCT2;HSPA8;VCP;PSMD1;CCT8;TUBB4B	GO-CC	6
277	Small-Subunit Processome (GO:0032040)	4/73	0.000171798	0.000804013	0	0	15.9863	138.588	RPS9;RPS16;RPS6;RPS3A	GO-CC	4
278	Azurophil Granule (GO:0042582)	5/155	0.000310883	0.00139898	0	0	9.28357	74.975	CCT2;VCP;PSMD1;CCT8;TUBB4B	GO-CC	5
279	Cytoskeleton (GO:0005856)	9/599	0.000435752	0.00188826	0	0	4.40187	34.0636	CCT3;TUBA1B;DHX9;MYH9;FLNA;CCT8;TUBB4B;GAPDH;ACTB	GO-CC	9
280	Extracellular Membrane-Bounded Organelle (GO:0065010)	3/57	0.00133137	0.00556321	0	0	15.1218	100.13	PKM;CLTC;TUBB4B	GO-CC	3
281	Extracellular Vesicle (GO:1903561)	3/60	0.0015444	0.00623086	0	0	14.3237	92.7191	PKM;CLTC;TUBB4B	GO-CC	3
282	Vesicle (GO:0031982)	5/235	0.00201356	0.0078529	0	0	6.03001	37.4334	PKM;CLTC;TUBB4B;GAPDH;ACTB	GO-CC	5
283	Actin Cytoskeleton (GO:0015629)	5/327	0.00812659	0.0306713	0	0	4.28703	20.6318	DHX9;MYH9;FLNA;CORO1A;ACTB	GO-CC	5

## Sheet: Figure7F_EVs_Down-regulated
	Term	Overlap	P.value	Adjusted.P.value	Old.P.value	Old.Adjusted.P.value	Odds.Ratio	Combined.Score	Genes	group	Genesize
1	Post-translational Protein Phosphorylation R-HSA-8957275	3/106	3.98158e-05	0.00618122	0	0	57.9146	586.747	C3;ALB;FN1	reactome	3
2	Regulation Of IGF Transport And Uptake By IGFBPs R-HSA-381426	3/123	6.2059e-05	0.00618122	0	0	49.6675	481.15	C3;ALB;FN1	reactome	3
3	Keratinization R-HSA-6805567	3/208	0.000293616	0.0126813	0	0	28.9493	235.451	KRT15;KRT1;KRT73	reactome	3
4	Innate Immune System R-HSA-168249	5/1035	0.000333717	0.0126813	0	0	11.503	92.0843	C3;EEF1A1;PSMC4;KRT1;MASP1	reactome	5
5	Immune System R-HSA-168256	6/1943	0.000783707	0.0223356	0	0	7.98731	57.1211	C3;EEF1A1;PSMC4;KRT1;FN1;MASP1	reactome	6
6	Post-translational Protein Modification R-HSA-597592	5/1383	0.00126298	0.0319956	0	0	8.44022	56.3324	C3;EEF1A1;PSMC4;ALB;FN1	reactome	5
7	Infectious Disease R-HSA-5663205	4/961	0.00267252	0.0454606	0	0	8.8378	52.3616	C3;PSMC4;BANF1;MASP1	reactome	4
8	Neutrophil Degranulation R-HSA-6798695	3/468	0.00305685	0.0454606	0	0	12.5948	72.9288	C3;EEF1A1;KRT1	reactome	3
9	Disease R-HSA-1643685	5/1736	0.00348222	0.0454606	0	0	6.59157	37.3088	C3;PSMC4;FN1;BANF1;MASP1	reactome	5
10	Developmental Biology R-HSA-1266738	4/1073	0.00398777	0.0454606	0	0	7.86529	43.452	PSMC4;KRT15;KRT1;KRT73	reactome	4
11	Metabolism Of Proteins R-HSA-392499	5/1890	0.00504599	0.051439	0	0	6.00199	31.7455	C3;EEF1A1;PSMC4;ALB;FN1	reactome	5
12	Intermediate Filament Organization (GO:0045109)	3/68	1.04917e-05	0.000811742	0	0	91.9477	1054.17	KRT15;KRT1;KRT73	GO-BP	3
13	Supramolecular Fiber Organization (GO:0097435)	3/316	0.000993458	0.029605	0	0	18.8569	130.382	KRT15;KRT1;KRT73	GO-BP	3
14	Secretory Granule Lumen (GO:0034774)	4/316	3.9063e-05	0.00109376	0	0	28.0271	284.484	C3;EEF1A1;ALB;FN1	GO-CC	4
15	Intracellular Organelle Lumen (GO:0070013)	5/856	0.000137059	0.00191883	0	0	14.0541	125.012	C3;EEF1A1;KRT1;ALB;FN1	GO-CC	5
16	Endoplasmic Reticulum Lumen (GO:0005788)	3/284	0.00072914	0.00416621	0	0	21.0384	151.974	C3;ALB;FN1	GO-CC	3
17	Collagen-Containing Extracellular Matrix (GO:0062023)	3/373	0.00160147	0.00560513	0	0	15.9057	102.382	KRT1;FN1;EMILIN2	GO-CC	3
