# Supplementary material for: Primary cilia-mediated regulation of microglial secretion in Alzheimer’s disease
Source: Front Mol Biosci. 2023 Oct 23;10:1250335. doi: 10.3389/fmolb.2023.1250335 (PMC10627801; doi:10.3389/fmolb.2023.1250335)
Supplement: Supplementary file 5 [file Table1.XLSX]

## Sheet: Figure3D_DEG_MG-01_vs_MG-02
	p_val	avg_log2FC	pct.1	pct.2	p_val_adj
Fndc1	1.21918e-23	-1.19872	0.685	0.986	4.69127e-19
Ppp1r12a	2.83671e-22	-1.02196	0.506	0.913	1.09154e-17
A730091E23Rik	9.74774e-22	-1.00152	0.673	0.976	3.75083e-17
mt.Atp8	2.56199e-21	-1.17396	0.877	1	9.85827e-17
mt.Rnr1	1.05957e-20	-1.04369	0.926	1	4.0771e-16
Gm43900	1.20819e-20	-0.995588	0.525	0.908	4.64899e-16
mt.Nd2	2.91918e-20	-1.21589	0.963	1	1.12327e-15
Phf3	4.06552e-20	-1.15568	0.722	0.947	1.56437e-15
Gm42770	5.08819e-20	-0.98905	0.519	0.903	1.95788e-15
Atp6v1h	5.11249e-20	-0.984766	0.728	0.976	1.96723e-15
X5033421B08Rik	7.14183e-20	-0.990096	0.617	0.932	2.7481e-15
mt.Co2	7.41251e-20	-1.23363	0.994	1	2.85226e-15
Olfr430	9.99443e-20	-1.0112	0.642	0.947	3.84575e-15
mt.Nd4	1.91156e-19	-1.06504	1	1	7.35549e-15
Gm47431	8.91923e-19	-0.958831	0.457	0.841	3.43203e-14
Fbxl2	2.42546e-18	-0.81264	0.599	0.928	9.33294e-14
mt.Cytb	4.44296e-18	-1.08156	1	1	1.70961e-13
X2900024D18Rik	4.8796e-18	-0.838712	0.506	0.87	1.87762e-13
mt.Nd1	7.3678e-18	-0.973155	1	1	2.83506e-13
mt.Atp6	1.16865e-17	-1.06833	1	1	4.49683e-13
Xirp2	3.01279e-17	-0.88942	0.63	0.932	1.15929e-12
Shoc2	4.40488e-17	-0.881827	0.574	0.899	1.69496e-12
mt.Co3	3.93918e-16	-1.10179	0.994	1	1.51576e-11
mt.Nd3	2.59948e-15	-0.920039	0.957	1	1.00025e-10
mt.Nd5	5.1955e-15	-0.874882	0.815	0.966	1.99918e-10
Cst3	1.19295e-14	0.93428	0.969	0.87	4.59035e-10
Nfkb1	4.14861e-14	-0.826935	0.593	0.879	1.59634e-09
mt.Co1	4.27914e-14	-0.80358	1	1	1.64657e-09
D7Ertd443e	1.15501e-13	-0.690011	0.438	0.797	4.44438e-09
Wfdc1	1.19089e-13	-0.767428	0.537	0.85	4.58243e-09
Gm38047	3.92163e-13	-0.686047	0.34	0.71	1.509e-08
Bicd1	6.63055e-13	-0.735798	0.586	0.855	2.55137e-08
Ctnna3	1.06705e-12	-0.674146	0.537	0.86	4.10589e-08
Dpysl5	1.13909e-12	-0.572794	0.5	0.85	4.38312e-08
mt.Rnr2	1.3075e-12	-0.819128	0.994	1	5.03114e-08
Krtap14	2.51324e-12	-0.722905	0.481	0.802	9.67068e-08
Gm20594	3.73317e-12	-0.579075	0.617	0.908	1.43649e-07
X1700037C18Rik	8.26262e-12	-0.658641	0.315	0.652	3.17937e-07
Txnrd1	1.08908e-11	-0.435066	0.519	0.855	4.19066e-07
Ss18	1.09731e-11	-0.69785	0.469	0.778	4.22234e-07
Wnt3	1.7961e-11	-0.677614	0.401	0.734	6.9112e-07
Gm20617	4.8606e-11	-0.69004	0.346	0.652	1.87031e-06
Cyp2c38	5.5829e-11	-0.625257	0.302	0.643	2.14824e-06
Srp72	8.21734e-11	-0.635871	0.457	0.758	3.16195e-06
Aldh1a1	8.38226e-11	-0.683838	0.401	0.7	3.22541e-06
Gpatch4	2.74509e-10	-0.529006	0.167	0.469	1.05628e-05
Gar1	3.82548e-10	-0.616876	0.537	0.826	1.472e-05
Slc1a1	4.8508e-10	-0.446929	0.204	0.531	1.86654e-05
Dnttip2	5.14672e-10	-0.576542	0.414	0.696	1.98041e-05
mt.Nd4l	1.08024e-09	-0.618258	0.469	0.763	4.15667e-05
Igkv1.122	1.21415e-09	-0.579508	0.395	0.705	4.67193e-05
C1qb	1.76303e-09	0.596439	0.753	0.531	6.78395e-05
Olfr807	1.99185e-09	-0.664285	0.506	0.681	7.66446e-05
X2900018N21Rik	2.0108e-09	-0.48734	0.198	0.507	7.73735e-05
Olfr450	2.6063e-09	-0.648965	0.389	0.686	0.000100288
Olfr606	2.76136e-09	-0.506433	0.315	0.633	0.000106254
Far1	2.91945e-09	-0.631309	0.469	0.725	0.000112338
Gm24030	3.62182e-09	-0.598067	0.333	0.633	0.000139364
Ttr	4.78581e-09	0.545455	0.247	0.039	0.000184153
C1qa	5.04464e-09	0.519127	0.685	0.527	0.000194113
Nlgn3	5.85359e-09	-0.423344	0.154	0.444	0.00022524
Prpf3	1.25331e-08	-0.613697	0.549	0.783	0.000482263
Itgb6	1.67067e-08	-0.571262	0.432	0.705	0.000642858
Best3	1.89022e-08	-0.515499	0.42	0.71	0.000727339
Ctss	2.02778e-08	0.637135	0.827	0.676	0.00078027
Pbx1	2.93208e-08	-0.589964	0.525	0.768	0.00112824
Slc6a19os	3.05227e-08	-0.461331	0.235	0.527	0.00117448
Cryzl1	3.14217e-08	-0.522981	0.383	0.623	0.00120908
Txnl1	5.00191e-08	-0.500933	0.463	0.734	0.00192469
A130012E19Rik	5.23255e-08	-0.505565	0.451	0.725	0.00201343
Iqca	5.36974e-08	-0.466384	0.346	0.633	0.00206622
Faap100	7.46587e-08	-0.478288	0.506	0.783	0.00287279
Vmn1r58	8.76319e-08	-0.416881	0.216	0.488	0.00337199
Drp2	1.47929e-07	-0.461193	0.296	0.546	0.00569216
Hexb	1.59053e-07	0.562483	0.593	0.367	0.00612022
Frmd4a	1.71245e-07	-0.518952	0.599	0.816	0.00658934
X4930517E14Rik	1.80345e-07	-0.464916	0.278	0.541	0.0069395
Myh10	2.66764e-07	-0.429969	0.42	0.7	0.0102648
Dynlt3	3.57932e-07	-0.519895	0.488	0.705	0.0137728
X1110008P14Rik	3.62151e-07	-0.521943	0.346	0.585	0.0139352
Gm4871	3.66568e-07	-0.453718	0.198	0.435	0.0141052
Gm41724	3.73505e-07	-0.451826	0.253	0.517	0.0143721
Luzp1	3.80413e-07	-0.500974	0.401	0.657	0.0146379
CK137956	4.11582e-07	-0.59997	0.691	0.831	0.0158373
Chst7	4.86563e-07	-0.421657	0.228	0.488	0.0187225
Vps13b	5.43702e-07	0.308448	0.302	0.097	0.0209211
Samd5	5.78581e-07	-0.494998	0.401	0.609	0.0222632
Trim62	5.80427e-07	-0.440334	0.352	0.628	0.0223342
Map3k20	5.82002e-07	-0.481384	0.457	0.681	0.0223948
Gm47778	5.95806e-07	-0.456702	0.235	0.469	0.022926
X1700018F24Rik	6.12945e-07	-0.446522	0.204	0.435	0.0235855
Vmn1r69	6.22723e-07	-0.490318	0.407	0.671	0.0239617
Parpbp	8.25525e-07	-0.439038	0.401	0.652	0.0317654
Pak1	8.59251e-07	-0.442674	0.42	0.686	0.0330631
Pgap2	8.68136e-07	-0.534173	0.42	0.657	0.033405
Armc2	9.58432e-07	-0.479088	0.543	0.744	0.0368795
Sparc	1.07665e-06	0.617179	0.735	0.609	0.0414286
Slc29a1	1.2753e-06	-0.329557	0.333	0.604	0.0490722
Kif5a	1.30275e-06	-0.393122	0.432	0.7	0.0501285
Srcap	1.42179e-06	-0.428641	0.407	0.657	0.0547089
Ubash3b	1.51982e-06	-0.478636	0.444	0.691	0.0584811
Xab2	1.80002e-06	-0.492361	0.531	0.749	0.069263
Nln	1.92544e-06	-0.486237	0.599	0.812	0.074089
Slc39a2	1.97609e-06	-0.253352	0.346	0.599	0.076038
Kctd15	2.14038e-06	-0.452883	0.383	0.614	0.0823599
Plat	2.17633e-06	-0.4371	0.309	0.56	0.0837431
Exoc4	2.47676e-06	-0.367209	0.253	0.507	0.0953033

## Sheet: Figure3D_DEG_MG-03_vs_MG-02
	p_val	avg_log2FC	pct.1	pct.2	p_val_adj
Gm47431	2.10369e-58	-1.83544	0.029	0.841	8.09478e-54
Ppp1r12a	4.49793e-58	-1.94699	0.108	0.913	1.73076e-53
Gm42770	1.2484e-51	-1.84987	0.144	0.903	4.80373e-47
CK137956	8.68709e-51	-1.7856	0.065	0.831	3.3427e-46
Xirp2	2.44918e-50	-1.89922	0.216	0.932	9.4242e-46
Krtap14	3.05167e-50	-1.59757	0.043	0.802	1.17425e-45
Igkv1.122	5.37896e-46	-1.2689	0.007	0.705	2.06977e-41
Atp6v1h	8.93069e-45	-1.93022	0.424	0.976	3.43644e-40
Gm38047	3.04705e-42	-1.27681	0.029	0.71	1.17248e-37
Phf3	3.10217e-41	-2.15151	0.424	0.947	1.19368e-36
Nfkb1	8.65482e-41	-1.68917	0.223	0.879	3.33029e-36
Lypd6	5.42917e-38	-1.18816	0.05	0.71	2.08909e-33
Aldh1a1	8.71144e-38	-1.31854	0.05	0.7	3.35207e-33
Olfr606	3.65372e-37	-1.02047	0.014	0.633	1.40591e-32
Ubash3b	1.19206e-34	-1.20347	0.065	0.691	4.58695e-30
Dpysl5	3.79584e-34	-1.31946	0.252	0.85	1.4606e-29
Cyp2c38	1.87505e-33	-1.13733	0.043	0.643	7.21501e-29
Txnl1	4.5501e-33	-1.18445	0.122	0.734	1.75083e-28
Hnf1b	1.66444e-31	-0.911612	0.014	0.565	6.40459e-27
Des	1.51565e-30	-1.21095	0.086	0.671	5.83206e-26
Frmd4a	2.31319e-30	-1.26131	0.252	0.816	8.90091e-26
Map3k20	4.77743e-30	-1.09584	0.101	0.681	1.83831e-25
Zc3h12c	6.05575e-30	0.969955	0.619	0.068	2.33019e-25
E2f7	1.81174e-29	-1.03843	0.094	0.671	6.9714e-25
Pbx1	4.58202e-29	-1.22445	0.187	0.768	1.76312e-24
Samd5	6.6381e-29	-1.02646	0.05	0.609	2.55427e-24
Cfhr2	2.90144e-28	-0.937485	0.022	0.541	1.11645e-23
Olfr922	1.00671e-27	-0.997953	0.094	0.657	3.87373e-23
Gm44253	6.31204e-26	0.791999	0.439	0.01	2.42881e-21
Pak1	1.02424e-25	-1.01634	0.137	0.686	3.94117e-21
Swi5	1.85389e-25	-1.03722	0.144	0.681	7.13359e-21
A530083I20Rik	3.40314e-25	-0.922749	0.058	0.565	1.30949e-20
Serpine1	4.8454e-25	-0.933918	0.022	0.498	1.86446e-20
Vmn1r69	4.92087e-25	-1.06642	0.137	0.671	1.8935e-20
Nlrp4f	5.50868e-25	-0.88579	0.043	0.541	2.11969e-20
Prelid1	6.40558e-25	-0.876833	0.043	0.546	2.4648e-20
Vmn1r71	2.53326e-24	1.04884	0.849	0.406	9.74771e-20
Mfge8	3.21406e-24	-1.21133	0.23	0.729	1.23674e-19
Gm49457	5.30624e-24	-0.795343	0.022	0.483	2.04179e-19
Gm42986	5.69621e-24	-0.838053	0.05	0.546	2.19185e-19
Gm26653	7.28364e-24	-0.701313	0.007	0.444	2.80267e-19
Rsf1	1.36776e-23	-0.987741	0.187	0.71	5.26301e-19
Gm42837	1.5294e-23	-0.790218	0.043	0.527	5.88496e-19
Itgb6	1.58891e-23	-1.03261	0.18	0.705	6.11397e-19
Trim62	3.16733e-23	-0.945461	0.115	0.628	1.21876e-18
X1700037C18Rik	6.78971e-23	-0.950545	0.137	0.652	2.61261e-18
Olfr235	1.59334e-22	0.780549	0.468	0.039	6.13103e-18
Osbpl10	1.68021e-22	-0.767282	0.036	0.493	6.46528e-18
Cep70	2.50846e-22	0.641041	0.424	0.019	9.6523e-18
Cby2	2.61372e-22	0.660015	0.446	0.029	1.00573e-17
Olfr1151	1.221e-21	-0.759033	0.043	0.502	4.69828e-17
Gm32914	1.2719e-21	0.61538	0.381	0.01	4.89415e-17
Magix	1.35351e-21	0.69106	0.446	0.034	5.20817e-17
Olfr1100	2.14523e-21	-1.07848	0.367	0.812	8.25462e-17
Slc29a1	3.15411e-21	-0.765761	0.115	0.604	1.21367e-16
Leo1	3.35195e-21	-0.714961	0.029	0.464	1.2898e-16
Vmn1r58	4.11353e-21	-0.688489	0.043	0.488	1.58285e-16
Gm16618	4.50229e-21	0.601896	0.374	0.01	1.73243e-16
Klk1b5	8.85516e-21	-0.67392	0.014	0.42	3.40738e-16
Arhgap33	8.9839e-21	-0.891429	0.137	0.614	3.45691e-16
Ccdc15	1.41361e-20	-0.823674	0.079	0.541	5.43944e-16
Tmem268	1.53532e-20	-0.70616	0.022	0.435	5.90774e-16
Gm37491	1.68551e-20	-0.65659	0.014	0.415	6.48568e-16
Slc15a2	1.68858e-20	0.65774	0.482	0.058	6.4975e-16
Hdgf	2.21224e-20	-0.887185	0.158	0.652	8.51249e-16
Ctns	2.61955e-20	-0.775397	0.101	0.56	1.00798e-15
Carmil1	4.74513e-20	-0.80766	0.072	0.522	1.82588e-15
Myh10	4.97641e-20	-0.887132	0.223	0.7	1.91487e-15
Cnnm1	1.46899e-19	-0.764941	0.05	0.478	5.65252e-15
Fam13c	1.97952e-19	-0.930604	0.317	0.758	7.617e-15
Cd300lf	2.6207e-19	-0.74547	0.086	0.527	1.00842e-14
Spg20	2.89141e-19	-0.747382	0.079	0.527	1.11259e-14
Gar1	3.64037e-19	-1.02324	0.424	0.826	1.40078e-14
Nme7	4.66572e-19	0.532927	0.374	0.019	1.79532e-14
Klk1	5.91779e-19	-0.655085	0.022	0.411	2.27711e-14
Rpap1	6.05262e-19	-0.723795	0.065	0.493	2.32899e-14
Slc6a13	7.37067e-19	-0.575922	0.014	0.391	2.83616e-14
Gm10826	1.32118e-18	0.525398	0.338	0.01	5.08377e-14
mt.Atp8	1.50738e-18	-1.16081	0.95	1	5.80025e-14
Zfp668	1.52107e-18	-0.771693	0.079	0.517	5.85293e-14
Il31ra	1.63764e-18	-0.682019	0.072	0.498	6.30149e-14
Gm43429	1.68275e-18	-0.665717	0.065	0.493	6.47507e-14
Slc6a19os	2.36486e-18	-0.737922	0.094	0.527	9.09974e-14
Mettl22	3.03632e-18	-0.657694	0.05	0.459	1.16835e-13
Srgap2	3.07558e-18	-0.678902	0.086	0.517	1.18345e-13
Vmn1r30	4.07138e-18	-0.789575	0.094	0.527	1.56663e-13
Gm32857	4.8879e-18	0.427953	0.273	0	1.88082e-13
Gm5432	5.30127e-18	-0.694126	0.072	0.488	2.03987e-13
Xrra1	6.81917e-18	-0.739868	0.094	0.527	2.62395e-13
Rpl3l	1.12686e-17	-0.557366	0.014	0.372	4.33603e-13
Olfr979	1.19348e-17	0.624951	0.475	0.072	4.59239e-13
X4932438A13Rik	1.31293e-17	0.868857	0.77	0.411	5.05202e-13
Shoc2	1.45999e-17	-0.962016	0.576	0.899	5.61791e-13
Sox1ot	1.67963e-17	-0.706131	0.065	0.473	6.46305e-13
Gm11532	2.34435e-17	0.63016	0.511	0.097	9.02082e-13
Zfp622	3.55864e-17	-0.779462	0.194	0.623	1.36933e-12
Drp2	3.5782e-17	-0.727023	0.122	0.546	1.37686e-12
Cd163	4.38521e-17	-0.609486	0.05	0.444	1.68739e-12
Hdac5	5.89418e-17	-0.720197	0.079	0.483	2.26802e-12
Snhg14	6.35717e-17	-0.6795	0.115	0.551	2.44617e-12
Slc22a30	6.50687e-17	-0.615557	0.022	0.377	2.50378e-12
Gm13790	6.65166e-17	0.466563	0.295	0.005	2.55949e-12
Hrob	8.44586e-17	-0.627947	0.05	0.435	3.24988e-12
Slc1a1	1.12013e-16	-0.684605	0.115	0.531	4.31013e-12
Htr1a	1.18726e-16	-0.574915	0.014	0.357	4.56845e-12
Gpatch4	1.34634e-16	-0.673891	0.072	0.469	5.18056e-12
X1110008P14Rik	1.66776e-16	-0.817355	0.158	0.585	6.41739e-12
Gm1720	2.45757e-16	-0.435796	0	0.285	9.45648e-12
Gm45686	2.72055e-16	-0.490928	0.007	0.329	1.04684e-11
Bicd1	3.76145e-16	-0.89676	0.532	0.855	1.44737e-11
Gm10115	4.03881e-16	-0.580935	0.036	0.401	1.55409e-11
Ttc27	4.13764e-16	0.497303	0.331	0.019	1.59212e-11
Msi2	4.38618e-16	-0.626273	0.079	0.483	1.68776e-11
Gm47348	4.47618e-16	0.574546	0.482	0.097	1.72239e-11
Lmf2	6.04974e-16	-0.537802	0.022	0.362	2.32788e-11
Gm10545	6.89048e-16	-0.667529	0.108	0.517	2.65139e-11
Gm6288	7.41096e-16	-0.48066	0.014	0.343	2.85166e-11
Gm43900	7.48429e-16	-0.965011	0.64	0.908	2.87988e-11
Firre	7.5946e-16	0.678618	0.604	0.193	2.92233e-11
X1700061E17Rik	8.04848e-16	0.554554	0.403	0.053	3.09698e-11
A830009L08Rik	8.4158e-16	-0.633853	0.065	0.444	3.23832e-11
Olfr704	9.34367e-16	-0.635173	0.05	0.42	3.59535e-11
Dars	9.40338e-16	-0.55015	0.036	0.391	3.61833e-11
Gask1b	1.11972e-15	-0.787553	0.187	0.589	4.30856e-11
Dnah14	1.45374e-15	-0.732883	0.151	0.551	5.59386e-11
Mtfmt	1.46812e-15	0.526793	0.367	0.039	5.64918e-11
Gm43605	2.21606e-15	-0.55931	0.036	0.386	8.52718e-11
Nlgn3	2.91328e-15	-0.558579	0.065	0.444	1.121e-10
Nphp3	3.42445e-15	0.593825	0.432	0.077	1.3177e-10
Tmem41a	3.57015e-15	0.398568	0.288	0.01	1.37376e-10
Gm43292	5.17021e-15	-0.490474	0.014	0.329	1.98944e-10
Ank2	6.54256e-15	-0.841398	0.367	0.725	2.51751e-10
A430110L20Rik	1.08816e-14	0.367033	0.281	0.01	4.18712e-10
Gm13599	1.28507e-14	-0.39927	0	0.256	4.94484e-10
Nupl2	2.62022e-14	-0.604018	0.058	0.411	1.00824e-09
Prokr1	2.98201e-14	-0.508195	0.036	0.367	1.14745e-09
Gm13465	3.06575e-14	0.374981	0.273	0.01	1.17967e-09
Rbbp7	3.536e-14	-0.551391	0.065	0.42	1.36062e-09
Rcan2	4.40953e-14	0.462978	0.345	0.039	1.69674e-09
C8b	4.6444e-14	-0.497724	0.036	0.367	1.78712e-09
Gtdc1	6.5461e-14	-0.616318	0.079	0.44	2.51887e-09
Vmn2r69	7.87233e-14	-0.588122	0.108	0.478	3.02919e-09
Lcn4	8.29402e-14	-0.474034	0.036	0.362	3.19145e-09
Gm48879	9.75099e-14	-0.440829	0.007	0.285	3.75209e-09
Lmbrd1	1.47914e-13	-0.521823	0.079	0.44	5.69159e-09
Ccnd1	1.61319e-13	-0.548513	0.05	0.377	6.20738e-09
D230049E03Rik	1.8232e-13	0.423302	0.288	0.019	7.01548e-09
Xab2	2.08905e-13	-0.809979	0.453	0.749	8.03845e-09
Apobec2	2.53321e-13	-0.51351	0.029	0.333	9.74754e-09
Smg8	2.55434e-13	-0.560384	0.101	0.459	9.82884e-09
Rad54l	2.74367e-13	-0.540166	0.043	0.362	1.05574e-08
Gm10024	3.20309e-13	-0.356362	0	0.232	1.23252e-08
Cst13	3.46388e-13	-0.47608	0.007	0.275	1.33287e-08
Gm12569	3.59401e-13	-0.450458	0.029	0.333	1.38294e-08
Arhgef12	3.84092e-13	-0.723135	0.18	0.551	1.47795e-08
Olfr597	3.85833e-13	-0.646582	0.151	0.522	1.48465e-08
Tmc6	4.57668e-13	-0.535564	0.043	0.357	1.76106e-08
Kctd3	4.78249e-13	-0.545748	0.122	0.498	1.84026e-08
Gm37618	5.80768e-13	0.424054	0.295	0.024	2.23474e-08
Gm45221	5.8568e-13	-0.489149	0.036	0.343	2.25364e-08
Myo1h	6.67429e-13	-0.580732	0.094	0.44	2.5682e-08
Ehd3	6.83445e-13	-0.550582	0.072	0.401	2.62983e-08
Gm22601	7.37078e-13	0.334792	0.252	0.01	2.8362e-08
Gm37407	7.72283e-13	0.399459	0.266	0.014	2.97167e-08
Olfr1338	8.57816e-13	0.402935	0.317	0.034	3.30079e-08
Tmc7	8.75791e-13	-0.488719	0.043	0.357	3.36995e-08
X4930518I15Rik	9.84209e-13	0.389806	0.23	0.005	3.78714e-08
Gm43022	1.07818e-12	0.34984	0.23	0.005	4.14872e-08
Gm50292	1.15082e-12	-0.450458	0.029	0.324	4.42825e-08
Olfr130	1.18161e-12	0.425536	0.309	0.034	4.54671e-08
Mei4	1.36591e-12	-0.580732	0.101	0.444	5.25587e-08
Olfr430	1.42283e-12	-0.838731	0.791	0.947	5.47492e-08
Preb	1.45867e-12	0.425536	0.309	0.034	5.61283e-08
Arsb	1.53586e-12	0.555521	0.432	0.101	5.90984e-08
Wars2	1.77022e-12	0.44171	0.331	0.043	6.81165e-08
Gm9905	2.41289e-12	-0.459401	0.058	0.377	9.28455e-08
X5033421B08Rik	2.77919e-12	-0.780214	0.748	0.932	1.0694e-07
Rgcc	2.80751e-12	0.606679	0.367	0.072	1.0803e-07
Prop1	3.27521e-12	0.39352	0.281	0.024	1.26027e-07
Tbx2	3.40911e-12	-0.465255	0.029	0.314	1.31179e-07
Aars2	3.73427e-12	-0.54243	0.065	0.377	1.43691e-07
Gm42535	4.11809e-12	0.50805	0.374	0.072	1.5846e-07
Rapgef1	4.47353e-12	0.51484	0.367	0.068	1.72137e-07
Frrs1l	4.68221e-12	-0.548686	0.108	0.454	1.80167e-07
Ccdc138	4.98204e-12	0.351003	0.237	0.01	1.91704e-07
Gm15482	5.03604e-12	-0.694555	0.237	0.575	1.93782e-07
Ccnt1	5.04654e-12	-0.543106	0.079	0.411	1.94186e-07
Ints1	5.45924e-12	-0.497245	0.05	0.357	2.10066e-07
Prr14	6.26524e-12	-0.478804	0.043	0.343	2.4108e-07
Tmcc3os	6.75702e-12	-0.43049	0.029	0.309	2.60003e-07
Znrf1	7.17082e-12	-0.663066	0.446	0.768	2.75926e-07
Dnajc22	8.35766e-12	-0.383634	0.007	0.251	3.21594e-07
Sfxn5	8.48117e-12	-0.659546	0.317	0.671	3.26347e-07
Cav3	8.96859e-12	0.308734	0.216	0.005	3.45103e-07
Cldn22	9.06192e-12	-0.43565	0.014	0.271	3.48694e-07
Hectd1	9.43125e-12	-0.571132	0.144	0.483	3.62905e-07
Ccdc84	9.84746e-12	-0.627801	0.237	0.585	3.7892e-07
Gm20617	1.04332e-11	-0.748817	0.36	0.652	4.01457e-07
Fam49a	1.05398e-11	-0.600171	0.18	0.527	4.0556e-07
Fer1l6	1.16628e-11	0.420325	0.324	0.048	4.48772e-07
Gm13539	1.38653e-11	-0.306513	0	0.203	5.33522e-07
Tcf23	1.47417e-11	-0.469547	0.043	0.329	5.67247e-07
Dzip1l	1.55117e-11	0.516443	0.396	0.092	5.96874e-07
Myo1d	1.81095e-11	-0.420365	0.022	0.285	6.96836e-07
Fam163b	1.88491e-11	-0.394427	0.014	0.266	7.25296e-07
Fars2	2.14565e-11	-0.518278	0.122	0.459	8.25624e-07
Map4k5	2.18243e-11	-0.509176	0.129	0.469	8.39778e-07
Haus1	2.80317e-11	-0.491256	0.072	0.382	1.07863e-06
Gm42603	2.94129e-11	-0.473389	0.058	0.357	1.13178e-06
Fbxw5	3.08717e-11	0.362325	0.266	0.024	1.18791e-06
Gm10832	3.3308e-11	-0.319326	0.007	0.227	1.28166e-06
Ggta1	4.48142e-11	0.417502	0.367	0.077	1.7244e-06
Smarcd2	4.76765e-11	-0.283793	0	0.193	1.83454e-06
Gm50166	5.0198e-11	0.455357	0.396	0.097	1.93157e-06
Gm11706	5.34508e-11	0.256098	0.165	0	2.05674e-06
Bpifc	6.00792e-11	-0.430455	0.029	0.295	2.31179e-06
Gm11899	6.02808e-11	-0.598439	0.129	0.44	2.31954e-06
Gm11872	6.775e-11	-0.410555	0.036	0.309	2.60695e-06
Corin	7.55833e-11	-0.389704	0.029	0.29	2.90837e-06
Vipr1	7.56572e-11	-0.506553	0.05	0.333	2.91121e-06
Gm35766	7.92155e-11	-0.506882	0.108	0.425	3.04813e-06
Syt13	8.74247e-11	-0.384812	0.036	0.304	3.36402e-06
Fasn	9.31301e-11	-0.596362	0.158	0.488	3.58355e-06
Inpp4b	9.71548e-11	0.499584	0.439	0.126	3.73842e-06
Dld	1.02617e-10	0.404621	0.295	0.043	3.94861e-06
Erbb3	1.16485e-10	-0.384231	0.022	0.271	4.48222e-06
Sox1	1.27547e-10	-0.586118	0.309	0.638	4.90787e-06
Lct	1.38034e-10	-0.405276	0.036	0.3	5.31142e-06
Amotl2	1.41363e-10	-0.557904	0.122	0.42	5.43952e-06
X2610028H24Rik	1.50585e-10	-0.515209	0.065	0.348	5.79434e-06
Serpina10	1.65871e-10	0.379973	0.273	0.034	6.38257e-06
Cys1	1.97643e-10	-0.440101	0.058	0.338	7.60509e-06
Slc29a3	2.11563e-10	-0.52499	0.094	0.396	8.14073e-06
Commd1	2.11957e-10	-0.481307	0.094	0.386	8.1559e-06
Scfd2	2.28339e-10	-0.405276	0.036	0.295	8.78627e-06
Tmem120b	2.29785e-10	-0.473709	0.058	0.333	8.84188e-06
Msmo1	2.39299e-10	-0.556084	0.086	0.382	9.20797e-06
Gm48504	2.44648e-10	0.658759	0.741	0.488	9.41381e-06
Wars	2.47454e-10	-0.450286	0.036	0.295	9.52177e-06
Olfr1118	2.53069e-10	0.420325	0.302	0.048	9.73785e-06
Luc7l	2.65699e-10	-0.532369	0.094	0.401	1.02238e-05
Far1	2.70018e-10	-0.708809	0.475	0.725	1.039e-05
Tbc1d24	2.74053e-10	-0.379971	0.043	0.309	1.05453e-05
Naa20	2.81706e-10	-0.557098	0.115	0.42	1.08398e-05
Unc93a2	2.85931e-10	-0.297244	0.036	0.266	1.10023e-05
Sumf2	2.87605e-10	-0.499932	0.072	0.362	1.10667e-05
A730091E23Rik	2.89433e-10	-0.635915	0.813	0.976	1.11371e-05
n.R5s31	2.98828e-10	0.304658	0.223	0.014	1.14986e-05
Gm44891	3.01591e-10	-0.36226	0.007	0.222	1.16049e-05
Hoxa11	3.61677e-10	-0.435104	0.072	0.353	1.3917e-05
Fbxl2	3.76494e-10	-0.567347	0.691	0.928	1.44871e-05
Ifi213	3.77594e-10	0.462755	0.367	0.082	1.45294e-05
Ppfibp2	3.79406e-10	-0.543106	0.094	0.382	1.45992e-05
Ss18	3.98211e-10	-0.686082	0.518	0.778	1.53228e-05
Gm15050	4.02087e-10	0.419823	0.424	0.116	1.54719e-05
Gm20939	4.08388e-10	-0.368052	0.014	0.242	1.57144e-05
Ablim1	4.35375e-10	-0.569045	0.209	0.517	1.67528e-05
Sipa1	4.49438e-10	-0.37447	0.036	0.29	1.72939e-05
Aqp4	4.60158e-10	-0.485479	0.094	0.386	1.77064e-05
Sp1	4.85668e-10	-0.486257	0.072	0.357	1.8688e-05
Rbm4b	5.08194e-10	0.641496	0.763	0.57	1.95548e-05
Cnga1	5.41282e-10	0.322359	0.245	0.024	2.0828e-05
B630019A10Rik	5.53552e-10	-0.45873	0.079	0.362	2.13001e-05
Olfr620	5.88237e-10	-0.467274	0.094	0.386	2.26348e-05
Gm11583	6.16629e-10	-0.514985	0.144	0.464	2.37273e-05
Atad1	6.74709e-10	-0.47482	0.129	0.43	2.59621e-05
Fxr1	6.98246e-10	0.456441	0.367	0.097	2.68678e-05
Trmt1l	7.51036e-10	-0.448538	0.108	0.406	2.88991e-05
Tex21	7.5448e-10	-0.324822	0.014	0.237	2.90316e-05
Olfr919	7.88576e-10	-0.389955	0.036	0.285	3.03436e-05
Mosmo	8.03427e-10	-0.469848	0.122	0.435	3.09151e-05
Gm17473	8.12683e-10	-0.375181	0.043	0.304	3.12712e-05
X4833408A19Rik	8.26181e-10	0.294929	0.216	0.014	3.17906e-05
Kcne1l	1.0013e-09	-0.25488	0	0.169	3.85289e-05
Msantd2	1.03796e-09	-0.531426	0.165	0.473	3.99397e-05
Best3	1.0637e-09	-0.588836	0.381	0.71	4.09302e-05
Gm10791	1.16938e-09	-0.346599	0.014	0.232	4.49966e-05
Czib	1.21756e-09	-0.400187	0.036	0.28	4.68505e-05
Luzp1	1.22099e-09	-0.64186	0.403	0.657	4.69823e-05
Txnrd1	1.25281e-09	-0.584046	0.619	0.855	4.82069e-05
Tdp2	1.32563e-09	-0.468666	0.065	0.329	5.10089e-05
Phip	1.35027e-09	-0.527601	0.273	0.599	5.1957e-05
Mdh2	1.3679e-09	-0.52499	0.144	0.44	5.26353e-05
Usp16	1.40558e-09	-0.476735	0.086	0.362	5.40852e-05
Plekhb2	1.82851e-09	-0.45259	0.115	0.415	7.03591e-05
Alyref	1.90665e-09	0.519404	0.417	0.14	7.3366e-05
Cnot6	1.93119e-09	0.369614	0.302	0.058	7.43101e-05
Gbp7	1.95185e-09	-0.48918	0.086	0.372	7.51051e-05
Mettl8	2.01405e-09	-0.505378	0.108	0.401	7.74987e-05
Gm43776	2.04368e-09	-0.36317	0.022	0.246	7.86389e-05
Clec2h	2.06286e-09	-0.325556	0.022	0.246	7.93769e-05
Arhgap6	2.18926e-09	-0.390689	0.05	0.309	8.42405e-05
Gm49127	2.23811e-09	-0.35834	0.029	0.261	8.61201e-05
Camkmt	2.38931e-09	0.34322	0.273	0.043	9.19384e-05
Cebpd	2.39047e-09	-0.35834	0.029	0.261	9.19829e-05
Ago2	2.47524e-09	-0.489994	0.086	0.362	9.52448e-05
Gm44682	2.48096e-09	-0.342398	0.022	0.246	9.54649e-05
Slc6a21	2.55392e-09	-0.384524	0.022	0.246	9.82721e-05
Lpp	2.5697e-09	-0.519669	0.165	0.454	9.88797e-05
X4930570E03Rik	2.60177e-09	-0.369666	0.043	0.29	0.000100113
Snx17	2.91746e-09	0.420423	0.353	0.092	0.000112261
Kera	3.11596e-09	0.274464	0.23	0.024	0.000119899
Nek3	3.32919e-09	-0.260709	0	0.159	0.000128104
Best2	3.32919e-09	-0.25488	0	0.159	0.000128104
Pitpnm1	3.35484e-09	-0.506374	0.122	0.406	0.000129091
Tmem200a	3.41779e-09	-0.405416	0.043	0.285	0.000131513
Slc24a3	3.43994e-09	-0.352523	0.022	0.242	0.000132365
Gm10686	3.6557e-09	0.373247	0.252	0.034	0.000140668
Cd84	3.77316e-09	-0.405958	0.065	0.329	0.000145188
Gm20125	3.82642e-09	0.574546	0.727	0.444	0.000147237
Slc9a8	3.89514e-09	-0.506215	0.165	0.464	0.000149881
Igf2bp3	4.0097e-09	-0.319326	0.014	0.222	0.000154289
Sfxn2	4.10152e-09	0.636556	0.59	0.333	0.000157823
Efcab8	4.17543e-09	-0.358817	0.036	0.271	0.000160666
Dnah6	4.43923e-09	0.454807	0.345	0.087	0.000170817
Slc30a2	4.45031e-09	0.319504	0.273	0.043	0.000171244
Ube2f	4.57296e-09	-0.430071	0.108	0.396	0.000175963
X4930442G15Rik	4.94516e-09	-0.440101	0.05	0.3	0.000190285
Dgki	5.12758e-09	-0.338302	0.043	0.285	0.000197304
Olfr378	5.34448e-09	-0.374107	0.029	0.251	0.00020565
Dnajb4	5.79644e-09	0.548457	0.561	0.28	0.000223041
Gm37526	5.95225e-09	-0.296171	0.007	0.198	0.000229037
Gm37529	5.97425e-09	-0.420605	0.072	0.329	0.000229883
Srrm3	6.15531e-09	-0.348286	0.029	0.256	0.00023685
Cmas	6.46674e-09	-0.466481	0.115	0.391	0.000248834
Sall4	6.97711e-09	0.31557	0.237	0.029	0.000268472
Htra3	7.07443e-09	-0.425454	0.05	0.29	0.000272217
Gm48604	7.43982e-09	-0.395707	0.043	0.285	0.000286277
Flt3l	7.92126e-09	-0.342398	0.022	0.237	0.000304802
Scube1	8.01185e-09	-0.389704	0.029	0.251	0.000308288
Nectin4	9.01405e-09	-0.353046	0.029	0.246	0.000346852
Tas2r125	1.04211e-08	-0.357856	0.022	0.232	0.000400994
Wdr20	1.04992e-08	-0.368871	0.029	0.246	0.000404
Nsd3	1.06953e-08	-0.45958	0.252	0.575	0.000411544
Olfr1225	1.13359e-08	-0.256173	0.007	0.193	0.000436193
Cd81	1.17596e-08	-0.59605	0.504	0.744	0.000452498
Rcan3	1.19569e-08	-0.390689	0.058	0.3	0.00046009
Abhd6	1.23698e-08	0.342053	0.245	0.034	0.000475978
Olfr784	1.24259e-08	-0.425454	0.065	0.309	0.000478138
Dhdds	1.33761e-08	-0.606585	0.417	0.705	0.000514698
Kcnk9	1.52421e-08	-0.448538	0.101	0.367	0.000586502
Tacc2	1.6074e-08	-0.443488	0.115	0.396	0.000618513
AU022252	1.79784e-08	-0.336796	0.065	0.314	0.000691789
Gm49878	1.87396e-08	-0.284856	0.007	0.188	0.000721082
Gm9968	1.91258e-08	-0.559223	0.367	0.667	0.000735942
Cactin	1.92196e-08	-0.330989	0.022	0.227	0.00073955
Aoc2	1.93804e-08	-0.462929	0.079	0.333	0.000745737
Gm11494	1.95245e-08	-0.314626	0.022	0.227	0.000751282
Gm40552	1.98425e-08	-0.425454	0.115	0.382	0.000763518
Tbxas1	2.14195e-08	0.456976	0.338	0.092	0.000824199
Gm39214	2.17072e-08	0.389243	0.317	0.082	0.00083527
Hmcn1	2.25363e-08	-0.491797	0.209	0.493	0.000867174
Gm49889	2.35834e-08	-0.285903	0.014	0.208	0.000907464
Dsc3	2.41848e-08	-0.315431	0.029	0.242	0.000930607
Gm3854	2.44153e-08	0.27289	0.216	0.024	0.000939478
Gm10344	2.4658e-08	-0.268896	0.014	0.208	0.000948814
Mdn1	2.46859e-08	-0.425454	0.151	0.444	0.000949888
Nampt	2.51062e-08	-0.326279	0.029	0.242	0.00096606
Fdxr	2.64821e-08	-0.326991	0.036	0.256	0.00101901
Dynlt3	2.67446e-08	-0.595379	0.482	0.705	0.00102911
A1cf	2.71285e-08	0.28429	0.237	0.034	0.00104388
Olfr807	2.89112e-08	-0.641922	0.518	0.681	0.00111248
Ros1	3.0976e-08	0.369614	0.273	0.058	0.00119192
Il4ra	3.18446e-08	-0.337678	0.029	0.242	0.00122535
Ssbp3	3.30557e-08	-0.438432	0.158	0.449	0.00127195
A530053G22Rik	3.3436e-08	-0.412034	0.137	0.42	0.00128658
Olfr1259	3.45152e-08	0.329924	0.266	0.053	0.00132811
Rasa2	3.65492e-08	-0.471929	0.201	0.469	0.00140638
Plekhm2	3.67185e-08	-0.371561	0.072	0.319	0.00141289
X5330438D12Rik	3.72109e-08	-0.299006	0.022	0.222	0.00143184
Rem2	3.80532e-08	-0.309977	0.029	0.237	0.00146425
Phlpp2	3.93926e-08	-0.326991	0.036	0.251	0.00151579
Cygb	4.06837e-08	-0.274587	0.014	0.203	0.00156547
Gpr183	4.08913e-08	-0.459007	0.209	0.478	0.00157346
Phf11a	4.1127e-08	-0.280256	0.014	0.203	0.00158253
Wwtr1	4.14533e-08	-0.355065	0.058	0.29	0.00159508
Gm47041	4.21596e-08	-0.317007	0.043	0.266	0.00162226
Olfr137	4.75418e-08	-0.365333	0.058	0.29	0.00182936
Olfr560	4.86733e-08	-0.299923	0.036	0.251	0.0018729
Fndc1	4.8797e-08	-0.647847	0.892	0.986	0.00187766
Uros	5.02004e-08	0.465198	0.54	0.242	0.00193166
Rif1	5.38293e-08	-0.401995	0.115	0.367	0.0020713
X1110051M20Rik	5.38923e-08	-0.454213	0.072	0.3	0.00207372
Orai2	5.40276e-08	-0.406089	0.065	0.304	0.00207893
Prrt1	5.45006e-08	-0.332345	0.029	0.237	0.00209713
Vmn1r32	5.46833e-08	0.425682	0.46	0.174	0.00210416
X6330403L08Rik	5.6865e-08	-0.425454	0.086	0.338	0.00218811
Neil3	5.7432e-08	-0.349372	0.043	0.266	0.00220992
Steap3	5.93201e-08	-0.472202	0.158	0.44	0.00228258
Gm43350	5.98188e-08	-0.256173	0.007	0.179	0.00230177
Impa2	6.0201e-08	-0.261955	0.007	0.179	0.00231647
Ice1	6.11227e-08	-0.377836	0.108	0.357	0.00235194
Gm42888	6.19889e-08	-0.353561	0.036	0.246	0.00238527
X9030025P20Rik	6.22927e-08	-0.286934	0.022	0.217	0.00239696
Fzd5	6.67315e-08	0.439616	0.309	0.077	0.00256776
Cul7	6.73806e-08	-0.381511	0.079	0.319	0.00259274
BC067074	6.74476e-08	0.439286	0.475	0.213	0.00259532
Nedd4l	7.02291e-08	-0.56239	0.432	0.7	0.00270234
Gjc1	7.28429e-08	0.337743	0.259	0.048	0.00280292
Zc3h4	7.29095e-08	-0.469577	0.144	0.411	0.00280548
Twsg1	8.49003e-08	-0.374107	0.029	0.227	0.00326688
Vmn1r230	8.90921e-08	0.403875	0.41	0.145	0.00342818
Proser1	9.00301e-08	-0.381211	0.072	0.304	0.00346427
Gm37186	9.65447e-08	-0.273451	0.007	0.174	0.00371494
Tmem52b	9.88359e-08	-0.365748	0.05	0.275	0.00380311
Ceacam2	1.02282e-07	-0.304502	0.029	0.227	0.0039357
Ccr7	1.06719e-07	-0.281332	0.022	0.213	0.00410644
Nxpe4	1.10409e-07	-0.323092	0.05	0.271	0.00424843
Wnt3	1.11888e-07	-0.577457	0.475	0.734	0.00430533
Hint3	1.12782e-07	0.454751	0.424	0.188	0.00433972
Bcl2l12	1.16167e-07	-0.37044	0.05	0.271	0.00447
Olfr1321	1.2007e-07	0.303474	0.245	0.043	0.00462017
Armcx3	1.24457e-07	-0.390897	0.158	0.44	0.00478898
D1Ertd622e	1.29754e-07	-0.48819	0.23	0.507	0.00499282
Vps41	1.30419e-07	-0.463367	0.194	0.449	0.0050184
Gbp9	1.32974e-07	0.447085	0.525	0.251	0.00511672
Zfp362	1.36072e-07	0.312878	0.187	0.019	0.0052359
Aste1	1.394e-07	-0.468015	0.173	0.435	0.00536396
Olfr59	1.50013e-07	0.28278	0.209	0.029	0.00577233
Enpp3	1.57003e-07	-0.430012	0.122	0.362	0.00604132
Hydin	1.68335e-07	-0.46043	0.151	0.406	0.00647735
Zbtb49	1.68552e-07	-0.448056	0.288	0.575	0.0064857
Setd3	1.73637e-07	-0.421022	0.151	0.415	0.00668137
Olfr287	1.75475e-07	-0.317007	0.036	0.242	0.0067521
Adarb2	1.78748e-07	-0.48022	0.173	0.42	0.00687804
Il13	1.84696e-07	-0.256173	0.007	0.169	0.00710692
Mmp17	1.88934e-07	0.432527	0.446	0.217	0.00727
Mgrn1	1.89591e-07	-0.335405	0.101	0.353	0.00729527
Gm5427	1.93814e-07	-0.320865	0.029	0.222	0.00745775
Mipol1	1.9877e-07	-0.437981	0.201	0.473	0.00764846
Gm17641	2.09748e-07	-0.291527	0.014	0.188	0.00807089
Gm16041	2.28825e-07	-0.391846	0.086	0.319	0.00880498
Gm26676	2.29913e-07	0.290177	0.252	0.048	0.00884682
Ptchd3	2.35442e-07	-0.32907	0.058	0.271	0.00905956
Olfr1209	2.64154e-07	-0.28658	0.101	0.338	0.0101644
Isy1	2.72675e-07	-0.312445	0.05	0.261	0.0104922
Pax5	2.84125e-07	-0.256772	0.036	0.232	0.0109329
Olfr639	2.87825e-07	-0.323092	0.05	0.256	0.0110752
Cyp3a11	2.89042e-07	-0.321618	0.036	0.232	0.0111221
X8030453O22Rik	3.00409e-07	-0.301719	0.043	0.251	0.0115595
Tex13a	3.07603e-07	-0.291527	0.014	0.184	0.0118362
Mlec	3.19735e-07	0.292511	0.209	0.034	0.0123031
Slc6a20b	3.36003e-07	-0.317007	0.043	0.242	0.0129291
Wdfy1	3.43133e-07	-0.410955	0.079	0.3	0.0132034
Pycr1	3.63278e-07	-0.514158	0.331	0.604	0.0139786
Slc35b3	3.69185e-07	-0.382949	0.101	0.338	0.0142059
Poldip2	3.70961e-07	-0.294448	0.036	0.232	0.0142742
X2900018N21Rik	3.76394e-07	-0.453085	0.266	0.507	0.0144833
Vmn1r6	3.88164e-07	-0.396503	0.079	0.304	0.0149362
Snhg5	4.03149e-07	0.38379	0.237	0.048	0.0155128
Olfr1243	4.28054e-07	0.292511	0.209	0.034	0.0164711
Prpf3	4.31282e-07	-0.561637	0.554	0.783	0.0165953
Olfr912	4.5968e-07	-0.367351	0.079	0.309	0.017688
Vmn2r102	4.62611e-07	-0.273451	0.036	0.232	0.0178008
Lztfl1	4.76674e-07	-0.378761	0.108	0.353	0.0183419
Snhg16	4.91134e-07	-0.259936	0.022	0.198	0.0188983
Atn1	5.0162e-07	-0.302597	0.058	0.271	0.0193018
BE692007	5.30084e-07	-0.319289	0.065	0.28	0.0203971
Vmn1r184	5.4008e-07	-0.257997	0.043	0.242	0.0207817
Fam13a	5.51836e-07	-0.42091	0.137	0.377	0.0212341
Gm16867	5.53183e-07	-0.299006	0.029	0.213	0.0212859
Dhx57	5.54931e-07	0.293959	0.216	0.039	0.0213532
Tubd1	5.61619e-07	0.444832	0.64	0.401	0.0216105
Gm37033	5.76446e-07	-0.401528	0.094	0.309	0.0221811
Cplx1	5.83772e-07	-0.368121	0.086	0.319	0.022463
Cers2	6.18733e-07	-0.357891	0.094	0.324	0.0238082
Kif15	6.26523e-07	-0.399459	0.173	0.435	0.024108
Gm33680	6.76849e-07	0.341885	0.36	0.121	0.0260445
Olfr1065	7.0018e-07	-0.363649	0.108	0.338	0.0269422
X1700109H08Rik	7.34142e-07	-0.353424	0.101	0.333	0.028249
Celf5	7.40325e-07	0.348037	0.338	0.126	0.028487
Cuedc2	7.58435e-07	-0.321618	0.036	0.217	0.0291838
Gm29966	7.62734e-07	-0.441849	0.245	0.483	0.0293492
Samt2	7.789e-07	0.346824	0.295	0.082	0.0299713
Msh3	7.91321e-07	-0.364847	0.115	0.357	0.0304492
Pfdn5	7.93287e-07	-0.32907	0.058	0.256	0.0305249
Brca1	8.03773e-07	-0.329743	0.058	0.266	0.0309284
Ccdc30	8.04815e-07	-0.454685	0.194	0.444	0.0309685
X1700044K03Rik	8.857e-07	0.257689	0.194	0.029	0.0340809
Gm20515	9.23178e-07	-0.412668	0.201	0.444	0.035523
Nipbl	9.27025e-07	-0.282391	0.029	0.208	0.035671
Tmem178b	9.40915e-07	-0.331062	0.079	0.29	0.0362055
Vmn1r34	9.46906e-07	0.402522	0.453	0.198	0.036436
Sncb	9.61648e-07	-0.339524	0.058	0.256	0.0370033
Zbtb33	9.62887e-07	0.353159	0.36	0.15	0.0370509
Siae	9.64849e-07	-0.429666	0.194	0.449	0.0371264
Pdxk	1.00711e-06	-0.325227	0.072	0.275	0.0387526
Fam91a1	1.03752e-06	-0.383499	0.122	0.353	0.0399227
Nek11	1.0434e-06	-0.288952	0.036	0.222	0.0401489
Prrg1	1.10857e-06	-0.35922	0.122	0.343	0.0426568
Srp72	1.19123e-06	-0.512259	0.54	0.758	0.0458373
Gm15283	1.26997e-06	-0.407192	0.129	0.357	0.0488672
Tbc1d13	1.28832e-06	-0.336796	0.079	0.295	0.0495733
Synm	1.29822e-06	-0.269053	0.043	0.237	0.0499542
Fstl5	1.35295e-06	-0.494349	0.273	0.502	0.0520601
Slc20a1	1.38158e-06	-0.278968	0.036	0.222	0.0531617
Rdm1	1.3893e-06	-0.407076	0.129	0.348	0.0534587
Ufd1	1.40422e-06	-0.380225	0.151	0.382	0.054033
Hrh2	1.40532e-06	-0.258701	0.022	0.188	0.0540752
Arl5c	1.43396e-06	-0.296325	0.05	0.242	0.0551772
Cdc25c	1.46734e-06	0.33062	0.273	0.087	0.0564616
Dpy19l4	1.506e-06	-0.31481	0.072	0.28	0.0579496
Tcp11l1	1.57463e-06	-0.313245	0.058	0.251	0.0605901
X4930517E14Rik	1.59951e-06	-0.455511	0.288	0.541	0.0615477
Gm26594	1.64313e-06	-0.299923	0.036	0.213	0.0632259
X4933416O17Rik	1.70113e-06	0.29583	0.266	0.072	0.0654577
Chst7	1.73859e-06	-0.425454	0.23	0.488	0.066899
Nfib	1.76115e-06	-0.376844	0.187	0.367	0.0677671
Trim24	1.78122e-06	-0.374666	0.137	0.362	0.0685394
Gm26994	1.8699e-06	-0.360748	0.173	0.43	0.071952
Agbl4	1.87993e-06	-0.317779	0.05	0.242	0.0723378
Impg2	1.96335e-06	-0.484049	0.324	0.527	0.0755479
Rwdd4a	2.00247e-06	-0.255529	0.029	0.203	0.0770529
Lpl	2.00855e-06	-0.378007	0.187	0.44	0.077287
Mafk	2.01112e-06	-0.257997	0.043	0.232	0.0773858
Casp6	2.07096e-06	-0.294448	0.029	0.203	0.0796886
Olfr791	2.1631e-06	0.383661	0.317	0.126	0.083234
Ano9	2.17821e-06	0.295392	0.216	0.043	0.0838152
Olfr1030	2.25442e-06	-0.376844	0.187	0.411	0.086748
Rad52	2.40863e-06	-0.448538	0.273	0.507	0.0926817
Dop1a	2.42842e-06	-0.353198	0.194	0.454	0.0934431
Gm37647	2.44217e-06	-0.386046	0.173	0.415	0.0939723

## Sheet: Figure3E_GO-BP
	ID	Description	setSize	enrichmentScore	NES	pvalue	p.adjust	qvalue	rank	leading_edge	core_enrichment	cluster
GO:0022411	GO:0022411	cellular component disassembly	4	0.957746	2.32883	7.36942e-05	7.36942e-05	0.0500091	7	tags=100%, list=9%, signal=96%	Cst3/Ctss/C1qb/C1qa	MG-01
GO:0050877	GO:0050877	nervous system process	7	0.764706	2.39757	0.000246016	0.000246016	0.0500091	23	tags=100%, list=31%, signal=76%	Ctss/Hexb/Slc29a1/Nlgn3/Myh10/Pak1/Slc1a1	MG-01
GO:0050808	GO:0050808	synapse organization	8	0.716418	2.42572	0.00036385	0.00036385	0.0500091	27	tags=100%, list=36%, signal=72%	Sparc/C1qb/C1qa/Nlgn3/Myh10/Pak1/Slc1a1/Drp2	MG-01
GO:0022617	GO:0022617	extracellular matrix disassembly	2	1	1.7555	0.000534472	0.000534472	0.0500091	2	tags=100%, list=3%, signal=100%	Cst3/Ctss	MG-01
GO:0030198	GO:0030198	extracellular matrix organization	2	1	1.7555	0.000534472	0.000534472	0.0500091	2	tags=100%, list=3%, signal=100%	Cst3/Ctss	MG-01
GO:0030574	GO:0030574	collagen catabolic process	2	1	1.7555	0.000534472	0.000534472	0.0500091	2	tags=100%, list=3%, signal=100%	Cst3/Ctss	MG-01
GO:0032963	GO:0032963	collagen metabolic process	2	1	1.7555	0.000534472	0.000534472	0.0500091	2	tags=100%, list=3%, signal=100%	Cst3/Ctss	MG-01
GO:0043062	GO:0043062	extracellular structure organization	2	1	1.7555	0.000534472	0.000534472	0.0500091	2	tags=100%, list=3%, signal=100%	Cst3/Ctss	MG-01
GO:0045229	GO:0045229	external encapsulating structure organization	2	1	1.7555	0.000534472	0.000534472	0.0500091	2	tags=100%, list=3%, signal=100%	Cst3/Ctss	MG-01
GO:0099536	GO:0099536	synaptic signaling	7	0.705882	2.21314	0.00100811	0.00100811	0.0848931	27	tags=100%, list=36%, signal=71%	Slc29a1/Exoc4/Nlgn3/Plat/Pak1/Slc1a1/Drp2	MG-01
GO:0007268	GO:0007268	chemical synaptic transmission	6	0.753623	2.17745	0.00200888	0.00200888	0.13013	23	tags=100%, list=31%, signal=75%	Slc29a1/Exoc4/Nlgn3/Plat/Pak1/Slc1a1	MG-01
GO:0098916	GO:0098916	anterograde trans-synaptic signaling	6	0.753623	2.17745	0.00200888	0.00200888	0.13013	23	tags=100%, list=31%, signal=75%	Slc29a1/Exoc4/Nlgn3/Plat/Pak1/Slc1a1	MG-01
GO:0099537	GO:0099537	trans-synaptic signaling	6	0.753623	2.17745	0.00200888	0.00200888	0.13013	23	tags=100%, list=31%, signal=75%	Slc29a1/Exoc4/Nlgn3/Plat/Pak1/Slc1a1	MG-01
GO:0042063	GO:0042063	gliogenesis	4	0.84507	2.05485	0.00260846	0.00260846	0.1569	15	tags=100%, list=20%, signal=85%	Hexb/C1qa/Exoc4/Nlgn3	MG-01
GO:0007600	GO:0007600	sensory perception	2	0.958904	1.68336	0.0029286	0.0029286	0.164412	5	tags=100%, list=7%, signal=96%	Ctss/Hexb	MG-01
GO:0003008	GO:0003008	system process	8	0.590361	1.9989	0.00587895	0.00587895	0.309418	23	tags=88%, list=31%, signal=68%	Ctss/Hexb/Slc29a1/Nlgn3/Myh10/Pak1/Slc1a1	MG-01
GO:0042060	GO:0042060	wound healing	7	-0.801854	-2.06716	0.000209373	0.000209373	0.418739	38	tags=71%, list=9%, signal=66%	Myh10/Serpine1/Pak1/Itgb6/Ubash3b	MG-03
GO:0009653	GO:0009653	anatomical structure morphogenesis	63	-0.421328	-1.94866	0.000357254	0.000357254	0.418739	113	tags=46%, list=27%, signal=39%	Amotl2/Nlgn3/Nedd4l/Ablim1/Hectd1/Wnt3/Txnrd1/Sox1/Cd81/Luzp1/Srgap2/Slc1a1/Ss18/Leo1/Hdac5/Myh10/Arhgap33/Hnf1b/Serpine1/Pak1/Itgb6/E2f7/Map3k20/Mfge8/Pbx1/Aldh1a1/Dpysl5/Nfkb1/Xirp2	MG-03
GO:0009410	GO:0009410	response to xenobiotic stimulus	10	-0.700807	-2.01311	0.000610805	0.000610805	0.477285	70	tags=70%, list=17%, signal=60%	Slc1a1/Ss18/Hdac5/Serpine1/Cyp2c38/Aldh1a1/Ppp1r12a	MG-03
GO:0006352	GO:0006352	DNA-templated transcription initiation	3	-0.927007	-1.8049	0.000844815	0.000844815	0.495106	34	tags=100%, list=8%, signal=92%	Rsf1/Nfkb1	MG-03
GO:0071466	GO:0071466	cellular response to xenobiotic stimulus	4	-0.860038	-1.81248	0.00173544	0.00173544	0.527959	31	tags=75%, list=7%, signal=70%	Serpine1/Cyp2c38/Ppp1r12a	MG-03
GO:0090263	GO:0090263	positive regulation of canonical Wnt signaling pathway	2	-0.968447	-1.62675	0.00206763	0.00206763	0.527959	16	tags=100%, list=4%, signal=97%	Nfkb1	MG-03
GO:0044092	GO:0044092	negative regulation of molecular function	22	-0.534108	-1.94476	0.00232538	0.00232538	0.527959	35	tags=32%, list=8%, signal=31%	Bicd1/Serpine1/Rsf1/Ubash3b/Pbx1/Nfkb1/Ppp1r12a	MG-03
GO:0120254	GO:0120254	olefinic compound metabolic process	2	-0.963592	-1.61859	0.00279542	0.00279542	0.527959	18	tags=100%, list=4%, signal=96%	Aldh1a1	MG-03
GO:0048534	GO:0048534	hematopoietic or lymphoid organ development	3	-0.890047	-1.73294	0.00305662	0.00305662	0.527959	12	tags=67%, list=3%, signal=65%	Pbx1/Nfkb1	MG-03
GO:0043086	GO:0043086	negative regulation of catalytic activity	13	-0.609941	-1.9258	0.00340687	0.00340687	0.527959	35	tags=38%, list=8%, signal=36%	Bicd1/Serpine1/Ubash3b/Nfkb1/Ppp1r12a	MG-03
GO:0055001	GO:0055001	muscle cell development	5	-0.783716	-1.78948	0.00358848	0.00358848	0.527959	60	tags=80%, list=14%, signal=69%	Hdac5/Ank2/Myh10/Pak1	MG-03
GO:00508081	GO:0050808	synapse organization	13	-0.583024	-1.84082	0.00628843	0.00628843	0.527959	124	tags=77%, list=30%, signal=56%	Ppfibp2/Frrs1l/Nlgn3/Htr1a/Srgap2/Slc1a1/Drp2/Myh10/Arhgap33/Pak1	MG-03
GO:0071478	GO:0071478	cellular response to radiation	6	-0.699953	-1.70826	0.00644683	0.00644683	0.527959	23	tags=50%, list=6%, signal=48%	Itgb6/Swi5/Map3k20	MG-03
GO:0071479	GO:0071479	cellular response to ionizing radiation	6	-0.699953	-1.70826	0.00644683	0.00644683	0.527959	23	tags=50%, list=6%, signal=48%	Itgb6/Swi5/Map3k20	MG-03
GO:0048812	GO:0048812	neuron projection morphogenesis	13	-0.580261	-1.83209	0.00666107	0.00666107	0.527959	112	tags=69%, list=27%, signal=52%	Nlgn3/Nedd4l/Ablim1/Wnt3/Srgap2/Myh10/Arhgap33/Pak1/Dpysl5	MG-03
GO:0048858	GO:0048858	cell projection morphogenesis	13	-0.580261	-1.83209	0.00666107	0.00666107	0.527959	112	tags=69%, list=27%, signal=52%	Nlgn3/Nedd4l/Ablim1/Wnt3/Srgap2/Myh10/Arhgap33/Pak1/Dpysl5	MG-03
GO:0120039	GO:0120039	plasma membrane bounded cell projection morphogenesis	13	-0.580261	-1.83209	0.00666107	0.00666107	0.527959	112	tags=69%, list=27%, signal=52%	Nlgn3/Nedd4l/Ablim1/Wnt3/Srgap2/Myh10/Arhgap33/Pak1/Dpysl5	MG-03
GO:0010976	GO:0010976	positive regulation of neuron projection development	2	0.949029	1.65993	0.0067525	0.0067525	0.527959	23	tags=100%, list=6%, signal=95%	Arsb/Rapgef1	MG-03
GO:0009611	GO:0009611	response to wounding	11	-0.608548	-1.80822	0.00691194	0.00691194	0.527959	70	tags=55%, list=17%, signal=47%	Slc1a1/Myh10/Serpine1/Pak1/Itgb6/Ubash3b	MG-03
GO:0046782	GO:0046782	regulation of viral transcription	2	-0.936893	-1.57375	0.00755057	0.00755057	0.527959	29	tags=100%, list=7%, signal=93%	Rsf1	MG-03
GO:0007409	GO:0007409	axonogenesis	7	-0.670977	-1.72976	0.00885894	0.00885894	0.527959	112	tags=86%, list=27%, signal=64%	Nlgn3/Ablim1/Wnt3/Myh10/Pak1/Dpysl5	MG-03
GO:0014812	GO:0014812	muscle cell migration	2	-0.932039	-1.56559	0.0091542	0.0091542	0.527959	31	tags=100%, list=7%, signal=93%	Pak1	MG-03
GO:0014909	GO:0014909	smooth muscle cell migration	2	-0.932039	-1.56559	0.0091542	0.0091542	0.527959	31	tags=100%, list=7%, signal=93%	Pak1	MG-03
GO:0014910	GO:0014910	regulation of smooth muscle cell migration	2	-0.932039	-1.56559	0.0091542	0.0091542	0.527959	31	tags=100%, list=7%, signal=93%	Pak1	MG-03
GO:0030193	GO:0030193	regulation of blood coagulation	2	-0.932039	-1.56559	0.0091542	0.0091542	0.527959	31	tags=100%, list=7%, signal=93%	Ubash3b	MG-03
GO:0030195	GO:0030195	negative regulation of blood coagulation	2	-0.932039	-1.56559	0.0091542	0.0091542	0.527959	31	tags=100%, list=7%, signal=93%	Ubash3b	MG-03
GO:0033627	GO:0033627	cell adhesion mediated by integrin	2	-0.932039	-1.56559	0.0091542	0.0091542	0.527959	31	tags=100%, list=7%, signal=93%	Itgb6	MG-03
GO:0042475	GO:0042475	odontogenesis of dentin-containing tooth	2	-0.932039	-1.56559	0.0091542	0.0091542	0.527959	31	tags=100%, list=7%, signal=93%	Itgb6	MG-03
GO:0042476	GO:0042476	odontogenesis	2	-0.932039	-1.56559	0.0091542	0.0091542	0.527959	31	tags=100%, list=7%, signal=93%	Itgb6	MG-03
GO:0050818	GO:0050818	regulation of coagulation	2	-0.932039	-1.56559	0.0091542	0.0091542	0.527959	31	tags=100%, list=7%, signal=93%	Ubash3b	MG-03
GO:0050819	GO:0050819	negative regulation of coagulation	2	-0.932039	-1.56559	0.0091542	0.0091542	0.527959	31	tags=100%, list=7%, signal=93%	Ubash3b	MG-03
GO:0061041	GO:0061041	regulation of wound healing	2	-0.932039	-1.56559	0.0091542	0.0091542	0.527959	31	tags=100%, list=7%, signal=93%	Ubash3b	MG-03
GO:0061045	GO:0061045	negative regulation of wound healing	2	-0.932039	-1.56559	0.0091542	0.0091542	0.527959	31	tags=100%, list=7%, signal=93%	Ubash3b	MG-03
GO:1900046	GO:1900046	regulation of hemostasis	2	-0.932039	-1.56559	0.0091542	0.0091542	0.527959	31	tags=100%, list=7%, signal=93%	Ubash3b	MG-03
GO:1900047	GO:1900047	negative regulation of hemostasis	2	-0.932039	-1.56559	0.0091542	0.0091542	0.527959	31	tags=100%, list=7%, signal=93%	Ubash3b	MG-03
GO:0000902	GO:0000902	cell morphogenesis	18	-0.522801	-1.80465	0.00929522	0.00929522	0.527959	131	tags=67%, list=32%, signal=48%	Phip/Nlgn3/Nedd4l/Ablim1/Wnt3/Srgap2/Ss18/Myh10/Arhgap33/Pak1/Itgb6/Dpysl5	MG-03
GO:0006470	GO:0006470	protein dephosphorylation	4	-0.798043	-1.68183	0.00940426	0.00940426	0.527959	15	tags=50%, list=4%, signal=49%	Ubash3b/Ppp1r12a	MG-03
GO:0032990	GO:0032990	cell part morphogenesis	14	-0.551552	-1.78576	0.00945381	0.00945381	0.527959	112	tags=64%, list=27%, signal=49%	Nlgn3/Nedd4l/Ablim1/Wnt3/Srgap2/Myh10/Arhgap33/Pak1/Dpysl5	MG-03

## Sheet: Figure3E_GO-CC
	ID	Description	setSize	enrichmentScore	NES	pvalue	p.adjust	qvalue	rank	leading_edge	core_enrichment	cluster
GO:0098794	GO:0098794	postsynapse	10	0.738462	2.71745	2.49061e-05	2.49061e-05	0.00304117	27	tags=100%, list=36%, signal=74%	C1qb/C1qa/Slc29a1/Exoc4/Nlgn3/Myh10/Plat/Pak1/Slc1a1/Drp2	MG-01
GO:0005615	GO:0005615	extracellular space	10	0.700974	2.5795	5.99705e-05	5.99705e-05	0.00366136	7	tags=70%, list=9%, signal=73%	Cst3/Ctss/Sparc/C1qb/Hexb/Ttr/C1qa	MG-01
GO:0000323	GO:0000323	lytic vacuole	4	0.943662	2.25203	0.000238284	0.000238284	0.00727393	8	tags=100%, list=11%, signal=94%	Cst3/Ctss/Hexb/Vps13b	MG-01
GO:0005764	GO:0005764	lysosome	4	0.943662	2.25203	0.000238284	0.000238284	0.00727393	8	tags=100%, list=11%, signal=94%	Cst3/Ctss/Hexb/Vps13b	MG-01
GO:0005576	GO:0005576	extracellular region	11	0.6545	2.56122	0.000352091	0.000352091	0.00859843	7	tags=64%, list=9%, signal=68%	Cst3/Ctss/Sparc/C1qb/Hexb/Ttr/C1qa	MG-01
GO:0005770	GO:0005770	late endosome	2	1	1.74768	0.00102659	0.00102659	0.0208919	2	tags=100%, list=3%, signal=100%	Cst3/Ctss	MG-01
GO:0036477	GO:0036477	somatodendritic compartment	10	0.606337	2.23125	0.00128595	0.00128595	0.0224316	27	tags=90%, list=36%, signal=66%	Cst3/Exoc4/Kif5a/Nlgn3/Myh10/Txnrd1/Pak1/Slc1a1/Drp2	MG-01
GO:0031410	GO:0031410	cytoplasmic vesicle	12	0.537157	2.21216	0.00290813	0.00290813	0.0355098	23	tags=83%, list=31%, signal=69%	Cst3/Ctss/Sparc/Hexb/Vps13b/Slc39a2/Exoc4/Nlgn3/Plat/Slc1a1	MG-01
GO:0031982	GO:0031982	vesicle	12	0.537157	2.21216	0.00290813	0.00290813	0.0355098	23	tags=83%, list=31%, signal=69%	Cst3/Ctss/Sparc/Hexb/Vps13b/Slc39a2/Exoc4/Nlgn3/Plat/Slc1a1	MG-01
GO:0097708	GO:0097708	intracellular vesicle	12	0.537157	2.21216	0.00290813	0.00290813	0.0355098	23	tags=83%, list=31%, signal=69%	Cst3/Ctss/Sparc/Hexb/Vps13b/Slc39a2/Exoc4/Nlgn3/Plat/Slc1a1	MG-01
GO:0005604	GO:0005604	basement membrane	2	0.986301	1.72374	0.00406528	0.00406528	0.0389423	3	tags=100%, list=4%, signal=99%	Cst3/Sparc	MG-01
GO:0062023	GO:0062023	collagen-containing extracellular matrix	2	0.986301	1.72374	0.00406528	0.00406528	0.0389423	3	tags=100%, list=4%, signal=99%	Cst3/Sparc	MG-01
GO:0045202	GO:0045202	synapse	13	0.494343	2.03637	0.00414601	0.00414601	0.0389423	27	tags=85%, list=36%, signal=66%	Sparc/C1qb/C1qa/Slc29a1/Exoc4/Nlgn3/Myh10/Plat/Pak1/Slc1a1/Drp2	MG-01
GO:0098978	GO:0098978	glutamatergic synapse	6	0.695652	2.05589	0.0045234	0.0045234	0.0394522	27	tags=100%, list=36%, signal=70%	Sparc/Nlgn3/Myh10/Plat/Pak1/Drp2	MG-01
GO:0005768	GO:0005768	endosome	5	0.742857	1.98041	0.00586135	0.00586135	0.0447313	23	tags=100%, list=31%, signal=74%	Cst3/Ctss/Vps13b/Exoc4/Slc1a1	MG-01
GO:0150034	GO:0150034	distal axon	5	0.742857	1.98041	0.00586135	0.00586135	0.0447313	23	tags=100%, list=31%, signal=74%	Exoc4/Kif5a/Myh10/Pak1/Slc1a1	MG-01
GO:0043025	GO:0043025	neuronal cell body	8	0.618093	2.10649	0.00702182	0.00702182	0.0476334	23	tags=88%, list=31%, signal=68%	Cst3/Exoc4/Kif5a/Nlgn3/Myh10/Txnrd1/Slc1a1	MG-01
GO:0044297	GO:0044297	cell body	8	0.618093	2.10649	0.00702182	0.00702182	0.0476334	23	tags=88%, list=31%, signal=68%	Cst3/Exoc4/Kif5a/Nlgn3/Myh10/Txnrd1/Slc1a1	MG-01
GO:0030141	GO:0030141	secretory granule	4	0.788732	1.88229	0.00821344	0.00821344	0.0527845	19	tags=100%, list=25%, signal=79%	Sparc/Hexb/Vps13b/Plat	MG-01
GO:0099081	GO:0099081	supramolecular polymer	17	-0.686413	-2.32989	1.36758e-05	1.36758e-05	0.00182104	44	tags=53%, list=11%, signal=49%	Carmil1/Ank2/Myh10/Bicd1/Pak1/Des/Krtap14/Xirp2/Ppp1r12a	MG-03
GO:0099512	GO:0099512	supramolecular fiber	17	-0.686413	-2.32989	1.36758e-05	1.36758e-05	0.00182104	44	tags=53%, list=11%, signal=49%	Carmil1/Ank2/Myh10/Bicd1/Pak1/Des/Krtap14/Xirp2/Ppp1r12a	MG-03
GO:0030017	GO:0030017	sarcomere	7	-0.836891	-2.14867	9.23195e-05	9.23195e-05	0.00408466	41	tags=71%, list=10%, signal=65%	Ank2/Pak1/Des/Xirp2/Ppp1r12a	MG-03
GO:0030018	GO:0030018	Z disc	7	-0.836891	-2.14867	9.23195e-05	9.23195e-05	0.00408466	41	tags=71%, list=10%, signal=65%	Ank2/Pak1/Des/Xirp2/Ppp1r12a	MG-03
GO:0031674	GO:0031674	I band	7	-0.836891	-2.14867	9.23195e-05	9.23195e-05	0.00408466	41	tags=71%, list=10%, signal=65%	Ank2/Pak1/Des/Xirp2/Ppp1r12a	MG-03
GO:0030016	GO:0030016	myofibril	8	-0.783687	-2.10613	0.000107364	0.000107364	0.00408466	41	tags=62%, list=10%, signal=57%	Ank2/Pak1/Des/Xirp2/Ppp1r12a	MG-03
GO:0043292	GO:0043292	contractile fiber	8	-0.783687	-2.10613	0.000107364	0.000107364	0.00408466	41	tags=62%, list=10%, signal=57%	Ank2/Pak1/Des/Xirp2/Ppp1r12a	MG-03
GO:0099080	GO:0099080	supramolecular complex	21	-0.588688	-2.13909	0.000191517	0.000191517	0.00637549	44	tags=43%, list=11%, signal=40%	Carmil1/Ank2/Myh10/Bicd1/Pak1/Des/Krtap14/Xirp2/Ppp1r12a	MG-03
GO:0005575	GO:0005575	cellular_component	391	-0.540202	-2.11713	0.000294368	0.000294368	0.00871054	191	tags=48%, list=46%, signal=466%	Tacc2/Zbtb49/Rad52/Trmt1l/Kcnk9/Plekhb2/Ccdc30/B630019A10Rik/Gpr183/Gm9905/Nsd3/Hydin/Aoc2/Vps41/Tbx2/Cmas/Aste1/Tdp2/Tcf23/Zc3h4/Mosmo/Rasa2/Steap3/Tmem120b/Lcn4/Atad1/Cst13/Usp16/Prr14/Adarb2/Gm6288/Commd1/Impg2/Aqp4/Sp1/Tmc7/Gbp7/Ago2/Haus1/Hmcn1/Fstl5/Ints1/C8b/Sumf2/Mettl8/Slc9a8/Pitpnm1/Vipr1/Prokr1/Map4k5/Srp72/Apobec2/Pycr1/Gm11583/Fars2/Lpp/Lmbrd1/Slc29a3/Mdh2/Phip/Msantd2/Luc7l/Tmc6/Lmf…	MG-03
GO:00452021	GO:0045202	synapse	33	-0.502917	-2.05651	0.000449617	0.000449617	0.011974	124	tags=61%, list=30%, signal=46%	Ppfibp2/Frrs1l/Dars/Nlgn3/Ablim1/Htr1a/Znrf1/Srgap2/Il31ra/Slc1a1/Drp2/Slc29a1/Ank2/Myh10/Arhgap33/Pak1/Lypd6/Des/Aldh1a1/Atp6v1h	MG-03
GO:0043005	GO:0043005	neuron projection	29	-0.511795	-2.02424	0.000513358	0.000513358	0.0124287	73	tags=55%, list=18%, signal=49%	Nlgn3/Htr1a/Nupl2/Srgap2/Slc1a1/Hdac5/Drp2/Cnnm1/Ank2/Myh10/Arhgap33/Pak1/Lypd6/Aldh1a1/Dpysl5/Nfkb1	MG-03
GO:0032991	GO:0032991	protein-containing complex	108	-0.368072	-1.84107	0.000638872	0.000638872	0.0141785	160	tags=53%, list=39%, signal=44%	Commd1/Impg2/Aqp4/Sp1/Ago2/Haus1/Ints1/C8b/Vipr1/Srp72/Luc7l/Rad54l/Ccnt1/Ccnd1/Dars/Rbbp7/Naa20/Rpl3l/Prpf3/Fbxl2/Myo1h/Best3/Dynlt3/Nupl2/Dhdds/Msi2/Klk1/Mettl22/Klk1b5/Il31ra/Ss18/Leo1/Hdac5/Rpap1/Dnah14/Zfp622/Carmil1/Xab2/Prelid1/Myh10/Hdgf/Arhgap33/Hnf1b/Serpine1/Shoc2/Rsf1/Pak1/Gar1/Itgb6/Swi5/E2f7/Txnl1/Pbx1/Dpysl5/Nfkb1/Atp6v1h/Ppp1r12a	MG-03
GO:0030054	GO:0030054	cell junction	52	-0.430666	-1.9357	0.0011264	0.0011264	0.022368	124	tags=50%, list=30%, signal=40%	Ppfibp2/Ccnd1/Frrs1l/Dars/Amotl2/Nlgn3/Ablim1/Htr1a/Fndc1/Znrf1/Srgap2/Il31ra/Slc1a1/Drp2/Slc29a1/Ank2/Myh10/Arhgap33/Pak1/Itgb6/Lypd6/Des/Frmd4a/Aldh1a1/Xirp2/Atp6v1h	MG-03
GO:1902494	GO:1902494	catalytic complex	36	-0.471711	-1.97402	0.00123312	0.00123312	0.022368	123	tags=56%, list=30%, signal=43%	Ccnt1/Ccnd1/Dars/Rbbp7/Naa20/Fbxl2/Dynlt3/Dhdds/Ss18/Leo1/Hdac5/Rpap1/Dnah14/Xab2/Shoc2/Rsf1/Gar1/Txnl1/Atp6v1h/Ppp1r12a	MG-03
GO:0005856	GO:0005856	cytoskeleton	51	-0.425739	-1.90873	0.00125986	0.00125986	0.022368	69	tags=35%, list=17%, signal=34%	Ss18/Leo1/Dnah14/Osbpl10/Ctns/Carmil1/Ccdc15/Ank2/Myh10/Arhgap33/Bicd1/Pak1/Itgb6/Des/Frmd4a/Krtap14/Xirp2/Ppp1r12a	MG-03
GO:0015629	GO:0015629	actin cytoskeleton	12	-0.629812	-1.92382	0.00176868	0.00176868	0.0294392	44	tags=50%, list=11%, signal=46%	Carmil1/Myh10/Arhgap33/Pak1/Xirp2/Ppp1r12a	MG-03
GO:0005622	GO:0005622	intracellular anatomical structure	263	-0.3193	-1.64988	0.00242339	0.00242339	0.0379639	178	tags=49%, list=43%, signal=76%	Vps41/Tbx2/Cmas/Tdp2/Tcf23/Zc3h4/Mosmo/Steap3/Tmem120b/Atad1/Cst13/Usp16/Prr14/Adarb2/Commd1/Aqp4/Sp1/Gbp7/Ago2/Haus1/Hmcn1/Ints1/Sumf2/Mettl8/Slc9a8/Pitpnm1/Map4k5/Srp72/Apobec2/Pycr1/Fars2/Lpp/Lmbrd1/Slc29a3/Mdh2/Phip/Luc7l/Tmc6/Lmf2/Rad54l/Aars2/Ccnt1/Ccnd1/Dars/Ehd3/Rbbp7/Msmo1/Naa20/Rpl3l/Amotl2/Nlgn3/Prpf3/Nedd4l/Ablim1/Hectd1/Wnt3/Mei4/Myo1h/Txnrd1/Sox1/Dynlt3/Fasn/Nupl2/Dhdds/Msi2/Hrob/Lu…	MG-03
GO:0005882	GO:0005882	intermediate filament	3	-0.885812	-1.68132	0.00346651	0.00346651	0.0512882	14	tags=67%, list=3%, signal=65%	Des/Krtap14	MG-03
GO:0110165	GO:0110165	cellular anatomical entity	332	-0.344759	-1.68588	0.00453515	0.00453515	0.0559582	181	tags=47%, list=44%, signal=134%	Nsd3/Hydin/Aoc2/Vps41/Tbx2/Cmas/Tdp2/Tcf23/Zc3h4/Mosmo/Rasa2/Steap3/Tmem120b/Lcn4/Atad1/Cst13/Usp16/Prr14/Adarb2/Commd1/Impg2/Aqp4/Sp1/Tmc7/Gbp7/Ago2/Haus1/Hmcn1/Fstl5/Ints1/C8b/Sumf2/Mettl8/Slc9a8/Pitpnm1/Vipr1/Prokr1/Map4k5/Srp72/Apobec2/Pycr1/Fars2/Lpp/Lmbrd1/Slc29a3/Mdh2/Phip/Luc7l/Tmc6/Lmf2/Rad54l/Aars2/Ppfibp2/Ccnt1/Kctd3/Ccnd1/Frrs1l/Dars/Ehd3/Rbbp7/Msmo1/Naa20/Rpl3l/Amotl2/Nlgn3/Prpf3/Ned…	MG-03
GO:0014704	GO:0014704	intercalated disc	4	-0.818345	-1.73755	0.00462248	0.00462248	0.0559582	41	tags=75%, list=10%, signal=68%	Ank2/Pak1/Des	MG-03
GO:0044291	GO:0044291	cell-cell contact zone	4	-0.818345	-1.73755	0.00462248	0.00462248	0.0559582	41	tags=75%, list=10%, signal=68%	Ank2/Pak1/Des	MG-03
GO:0005925	GO:0005925	focal adhesion	5	-0.77278	-1.74889	0.00462264	0.00462264	0.0559582	26	tags=60%, list=6%, signal=57%	Pak1/Itgb6/Xirp2	MG-03
GO:0140513	GO:0140513	nuclear protein-containing complex	26	-0.472264	-1.80338	0.00620302	0.00620302	0.0696558	129	tags=58%, list=31%, signal=42%	Luc7l/Ccnt1/Rbbp7/Prpf3/Nupl2/Ss18/Leo1/Hdac5/Xab2/Rsf1/Gar1/Swi5/E2f7/Pbx1/Nfkb1	MG-03
GO:0030027	GO:0030027	lamellipodium	5	-0.755501	-1.70979	0.00635699	0.00635699	0.0696558	106	tags=100%, list=26%, signal=75%	Srgap2/Carmil1/Myh10/Pak1	MG-03
GO:0000164	GO:0000164	protein phosphatase type 1 complex	2	-0.93932	-1.54145	0.00706194	0.00706194	0.0696558	28	tags=100%, list=7%, signal=94%	Ppp1r12a	MG-03
GO:0008287	GO:0008287	protein serine/threonine phosphatase complex	2	-0.93932	-1.54145	0.00706194	0.00706194	0.0696558	28	tags=100%, list=7%, signal=94%	Ppp1r12a	MG-03
GO:1903293	GO:1903293	phosphatase complex	2	-0.93932	-1.54145	0.00706194	0.00706194	0.0696558	28	tags=100%, list=7%, signal=94%	Ppp1r12a	MG-03
GO:0043226	GO:0043226	organelle	243	-0.302251	-1.57171	0.00755525	0.00755525	0.0708268	181	tags=50%, list=44%, signal=68%	Nsd3/Hydin/Vps41/Tbx2/Cmas/Tdp2/Tcf23/Zc3h4/Mosmo/Steap3/Tmem120b/Atad1/Usp16/Prr14/Adarb2/Commd1/Aqp4/Sp1/Gbp7/Ago2/Haus1/Ints1/Sumf2/Mettl8/Slc9a8/Pitpnm1/Srp72/Apobec2/Pycr1/Fars2/Lpp/Lmbrd1/Slc29a3/Mdh2/Phip/Luc7l/Tmc6/Lmf2/Rad54l/Aars2/Ccnt1/Ccnd1/Ehd3/Rbbp7/Msmo1/Naa20/Rpl3l/Amotl2/Nlgn3/Prpf3/Nedd4l/Ablim1/Hectd1/Wnt3/Mei4/Myo1h/Txnrd1/Sox1/Dynlt3/Cd81/Fasn/Nupl2/Dhdds/Msi2/Hrob/Luzp1/Fndc…	MG-03
GO:0043229	GO:0043229	intracellular organelle	238	-0.304019	-1.57807	0.00771257	0.00771257	0.0708268	195	tags=54%, list=47%, signal=67%	Mipol1/Ssbp3/Cys1/Tacc2/Zbtb49/Rad52/Trmt1l/Kcnk9/Plekhb2/Nsd3/Hydin/Vps41/Tbx2/Cmas/Tdp2/Tcf23/Zc3h4/Mosmo/Steap3/Tmem120b/Atad1/Usp16/Prr14/Adarb2/Commd1/Aqp4/Sp1/Gbp7/Ago2/Haus1/Ints1/Sumf2/Mettl8/Slc9a8/Pitpnm1/Srp72/Apobec2/Pycr1/Fars2/Lpp/Lmbrd1/Slc29a3/Mdh2/Phip/Luc7l/Tmc6/Lmf2/Rad54l/Aars2/Ccnt1/Ccnd1/Ehd3/Rbbp7/Msmo1/Naa20/Rpl3l/Amotl2/Nlgn3/Prpf3/Nedd4l/Ablim1/Hectd1/Wnt3/Mei4/Myo1h/Txn…	MG-03

## Sheet: Figure3E_reactome
	ID	Description	setSize	enrichmentScore	NES	pvalue	p.adjust	qvalue	rank	leading_edge	core_enrichment	cluster
R-MMU-168249	R-MMU-168249	Innate Immune System	8	0.661938	2.31068	0.00144542	0.00144542	0.0267805	7	tags=75%, list=9%, signal=76%	Cst3/Ctss/C1qb/Hexb/Ttr/C1qa	MG-01
R-MMU-168256	R-MMU-168256	Immune System	9	0.622279	2.20797	0.00159009	0.00159009	0.0267805	12	tags=78%, list=16%, signal=74%	Cst3/Ctss/C1qb/Hexb/Ttr/C1qa/Kif5a	MG-01
R-MMU-6798695	R-MMU-6798695	Neutrophil degranulation	5	0.735585	1.91861	0.0045037	0.0045037	0.0505679	6	tags=80%, list=8%, signal=79%	Cst3/Ctss/Hexb/Ttr	MG-01
R-MMU-166658	R-MMU-166658	Complement cascade	2	0.931507	1.61325	0.0169021	0.0169021	0.0711668	7	tags=100%, list=9%, signal=93%	C1qb/C1qa	MG-01
R-MMU-166663	R-MMU-166663	Initial triggering of complement	2	0.931507	1.61325	0.0169021	0.0169021	0.0711668	7	tags=100%, list=9%, signal=93%	C1qb/C1qa	MG-01
R-MMU-166786	R-MMU-166786	Creation of C4 and C2 activators	2	0.931507	1.61325	0.0169021	0.0169021	0.0711668	7	tags=100%, list=9%, signal=93%	C1qb/C1qa	MG-01
R-MMU-173623	R-MMU-173623	Classical antibody-mediated complement activation	2	0.931507	1.61325	0.0169021	0.0169021	0.0711668	7	tags=100%, list=9%, signal=93%	C1qb/C1qa	MG-01
R-MMU-977606	R-MMU-977606	Regulation of Complement cascade	2	0.931507	1.61325	0.0169021	0.0169021	0.0711668	7	tags=100%, list=9%, signal=93%	C1qb/C1qa	MG-01
R-MMU-109582	R-MMU-109582	Hemostasis	3	0.777778	1.61964	0.0260428	0.0260428	0.0974702	19	tags=100%, list=25%, signal=78%	Sparc/Kif5a/Plat	MG-01
R-MMU-162582	R-MMU-162582	Signal Transduction	12	-0.484282	-1.60895	0.0416667	0.0416667	0.140351	17	tags=50%, list=23%, signal=46%	Wnt3/Aldh1a1/Nfkb1/Shoc2/Atp6v1h/Ppp1r12a	MG-01
R-MMU-5627123	R-MMU-5627123	RHO GTPases activate PAKs	2	-0.915049	-1.54092	0.0134976	0.0134976	0.839802	38	tags=100%, list=9%, signal=91%	Ppp1r12a	MG-03
R-MMU-195258	R-MMU-195258	RHO GTPase Effectors	4	-0.74569	-1.6052	0.0281471	0.0281471	0.839802	73	tags=75%, list=18%, signal=62%	Srgap2/Myh10/Ppp1r12a	MG-03
R-MMU-1625821	R-MMU-162582	Signal Transduction	41	-0.374774	-1.60013	0.0331906	0.0331906	0.839802	123	tags=44%, list=30%, signal=34%	Ccnt1/Ccnd1/Rbbp7/Amotl2/Htr1a/Wnt3/Msi2/Srgap2/Leo1/Myh10/Arhgap33/Shoc2/Itgb6/Txnl1/Aldh1a1/Nfkb1/Atp6v1h/Ppp1r12a	MG-03
